# Supplementary material for: Identification of co-expression hub genes for ferroptosis in kidney renal clear cell carcinoma based on weighted gene co-expression network analysis and The Cancer Genome Atlas clinical data
Source: Sci Rep. 2022 Mar 21;12:4821. doi: 10.1038/s41598-022-08950-2 (PMC8938444; doi:10.1038/s41598-022-08950-2)
Supplement: Supplementary file 2 — Supplementary Information 2. [file 41598_2022_8950_MOESM2_ESM.txt]

Identification of co-expression hub genes for ferroptosis in kidney renal clear cell carcinoma based on weighted gene co-expression network analysis and The Cancer Genome Atlas clinical data
Shengxian Li1*, Ximei Xu1, Ruirui Zhang1, Yong Huang1
sampleID	_INTEGRATION	_PANCAN_CNA_PANCAN_K8	_PANCAN_Cluster_Cluster_PANCAN	_PANCAN_DNAMethyl_PANCAN	_PANCAN_RPPA_PANCAN_K8	_PANCAN_UNC_RNAseq_PANCAN_K16	_PANCAN_miRNA_PANCAN	_PANCAN_mirna_KIRC	_PANCAN_mutation_PANCAN	_PATIENT	_cohort	_primary_disease	_primary_site	additional_pharmaceutical_therapy	additional_radiation_therapy	additional_surgery_locoregional_procedure	additional_surgery_metastatic_procedure	age_at_initial_pathologic_diagnosis	bcr_followup_barcode	bcr_patient_barcode	bcr_sample_barcode	clinical_M	days_to_additional_surgery_locoregional_procedure	days_to_additional_surgery_metastatic_procedure	days_to_birth	days_to_collection	days_to_death	days_to_initial_pathologic_diagnosis	days_to_last_followup	days_to_new_tumor_event_after_initial_treatment	disease_code	eastern_cancer_oncology_group	erythrocyte_sedimentation_rate_result	followup_case_report_form_submission_reason	followup_treatment_success	form_completion_date	gender	hemoglobin_result	histological_type	history_of_neoadjuvant_treatment	icd_10	icd_o_3_histology	icd_o_3_site	informed_consent_verified	initial_weight	intermediate_dimension	is_ffpe	karnofsky_performance_score	lactate_dehydrogenase_result
TCGA-3Z-A93Z-01	TCGA-3Z-A93Z-01									TCGA-3Z-A93Z	TCGA Kidney Clear Cell Carcinoma (KIRC)	kidney clear cell carcinoma	Kidney					69	TCGA-3Z-A93Z-F67780	TCGA-3Z-A93Z	TCGA-3Z-A93Z-01A	M0			-25205	134		0	385			0		Scheduled Follow-up Submission	Complete Remission/Response	2014-11-11	MALE	Normal	Kidney Clear Cell Renal Carcinoma	No	C64.9	8310/3	C64.9	YES	2080		NO	100	Normal
TCGA-6D-AA2E-01	TCGA-6D-AA2E-01									TCGA-6D-AA2E	TCGA Kidney Clear Cell Carcinoma (KIRC)	kidney clear cell carcinoma	Kidney					68	TCGA-6D-AA2E-F62639	TCGA-6D-AA2E	TCGA-6D-AA2E-01A	MX			-25043	93		0	362			1		Scheduled Follow-up Submission	Partial Remission/Response	2014-7-22	FEMALE		Kidney Clear Cell Renal Carcinoma	No	C64.9	8310/3	C64.9	YES	310		NO
TCGA-A3-3306-01	TCGA-A3-3306-01	Kirc+	C5-KIRC	KIRC-like c17	KIRC-like c1	KIRC-like c9				TCGA-A3-3306	TCGA Kidney Clear Cell Carcinoma (KIRC)	kidney clear cell carcinoma	Kidney					67		TCGA-A3-3306	TCGA-A3-3306-01A				-24569			0	1120							2010-8-23	MALE		Kidney Clear Cell Renal Carcinoma	No	C64.9	8310/3	C64.9	YES		0.7	NO
TCGA-A3-3306-11	TCGA-A3-3306-11		C5-KIRC							TCGA-A3-3306	TCGA Kidney Clear Cell Carcinoma (KIRC)	kidney clear cell carcinoma	Kidney					67		TCGA-A3-3306	TCGA-A3-3306-11A				-24569			0	1120							2010-8-23	MALE		Kidney Clear Cell Renal Carcinoma	No	C64.9	8310/3	C64.9	YES		0.8	NO
TCGA-A3-3307-01	TCGA-A3-3307-01	Kirc+				KIRC-like c9	miRNA cluster 14	cluster 3		TCGA-A3-3307	TCGA Kidney Clear Cell Carcinoma (KIRC)	kidney clear cell carcinoma	Kidney					66		TCGA-A3-3307	TCGA-A3-3307-01A				-24315			0	1436							2010-4-13	MALE		Kidney Clear Cell Renal Carcinoma	No	C64.9	8310/3	C64.9	YES		0.8	NO
TCGA-A3-3308-01	TCGA-A3-3308-01	Kirc+	C5-KIRC	KIRC-like c17	KIRC-like c1	KIRC-like c9	miRNA cluster 14	cluster 4	mutation c1uster 10	TCGA-A3-3308	TCGA Kidney Clear Cell Carcinoma (KIRC)	kidney clear cell carcinoma	Kidney					77	TCGA-A3-3308-F466	TCGA-A3-3308					-28287			0	16							2010-4-12	FEMALE	Normal	Kidney Clear Cell Renal Carcinoma	No	C64.9	8310/3	C64.9	YES
TCGA-A3-3308-11	TCGA-A3-3308-11		C5-KIRC						mutation c1uster 10	TCGA-A3-3308	TCGA Kidney Clear Cell Carcinoma (KIRC)	kidney clear cell carcinoma	Kidney					77	TCGA-A3-3308-F466	TCGA-A3-3308	TCGA-A3-3308-11A				-28287			0	16							2010-4-12	FEMALE	Normal	Kidney Clear Cell Renal Carcinoma	No	C64.9	8310/3	C64.9	YES		0.6	NO
TCGA-A3-3311-01	TCGA-A3-3311-01	Kirc+	C5-KIRC	KIRC-like c17	KIRC-like c1	KIRC-like c9	miRNA cluster 14	cluster 3	mutation c1uster 9	TCGA-A3-3311	TCGA Kidney Clear Cell Carcinoma (KIRC)	kidney clear cell carcinoma	Kidney					57	TCGA-A3-3311-F468	TCGA-A3-3311	TCGA-A3-3311-01A				-21183		1191	0								2010-5-11	MALE	Low	Kidney Clear Cell Renal Carcinoma	No	C64.9	8310/3	C64.9	YES		1	NO
TCGA-A3-3311-11	TCGA-A3-3311-11		C5-KIRC						mutation c1uster 9	TCGA-A3-3311	TCGA Kidney Clear Cell Carcinoma (KIRC)	kidney clear cell carcinoma	Kidney					57	TCGA-A3-3311-F468	TCGA-A3-3311	TCGA-A3-3311-11A				-21183		1191	0								2010-5-11	MALE	Low	Kidney Clear Cell Renal Carcinoma	No	C64.9	8310/3	C64.9	YES		1	NO
TCGA-A3-3313-01	TCGA-A3-3313-01	COAD-READ	C5-KIRC	KIRC-like c17	squamous c3	KIRC-like c9	miRNA c1uster 9			TCGA-A3-3313	TCGA Kidney Clear Cell Carcinoma (KIRC)	kidney clear cell carcinoma	Kidney					59	TCGA-A3-3313-F470	TCGA-A3-3313	TCGA-A3-3313-01A				-21556		735	0	735							2010-5-11	MALE	Low	Kidney Clear Cell Renal Carcinoma	No	C64.9	8310/3	C64.9	YES		0.9	NO
TCGA-A3-3313-11	TCGA-A3-3313-11		C5-KIRC							TCGA-A3-3313	TCGA Kidney Clear Cell Carcinoma (KIRC)	kidney clear cell carcinoma	Kidney					59	TCGA-A3-3313-F470	TCGA-A3-3313	TCGA-A3-3313-11A				-21556		735	0	735							2010-5-11	MALE	Low	Kidney Clear Cell Renal Carcinoma	No	C64.9	8310/3	C64.9	YES		0.7	NO
TCGA-A3-3316-01	TCGA-A3-3316-01	BRCA-LUAD+	C5-KIRC	KIRC-like c17	KIRC-like c1	KIRC-like c9	miRNA cluster 14	cluster 2	mutation c1uster 9	TCGA-A3-3316	TCGA Kidney Clear Cell Carcinoma (KIRC)	kidney clear cell carcinoma	Kidney					57	TCGA-A3-3316-F472	TCGA-A3-3316	TCGA-A3-3316-01A				-20931			0	1493							2010-5-11	MALE		Kidney Clear Cell Renal Carcinoma	No	C64.9	8310/3	C64.9	YES		0.8	NO
TCGA-A3-3316-11	TCGA-A3-3316-11		C5-KIRC						mutation c1uster 9	TCGA-A3-3316	TCGA Kidney Clear Cell Carcinoma (KIRC)	kidney clear cell carcinoma	Kidney					57	TCGA-A3-3316-F472	TCGA-A3-3316	TCGA-A3-3316-11A				-20931			0	1493							2010-5-11	MALE		Kidney Clear Cell Renal Carcinoma	No	C64.9	8310/3	C64.9	YES		0.9	NO
TCGA-A3-3317-01	TCGA-A3-3317-01	Kirc+	C5-KIRC	KIRC-like c17	KIRC-like c1	KIRC-like c9	miRNA cluster 14	cluster 4	mutation c1uster 9	TCGA-A3-3317	TCGA Kidney Clear Cell Carcinoma (KIRC)	kidney clear cell carcinoma	Kidney			YES	YES	67	TCGA-A3-3317-F462	TCGA-A3-3317	TCGA-A3-3317-01A			952	-24803			0	1491	952						2010-4-22	MALE		Kidney Clear Cell Renal Carcinoma	No	C64.9	8310/3	C64.9	YES		1	NO
TCGA-A3-3317-11	TCGA-A3-3317-11		C5-KIRC						mutation c1uster 9	TCGA-A3-3317	TCGA Kidney Clear Cell Carcinoma (KIRC)	kidney clear cell carcinoma	Kidney			YES	YES	67	TCGA-A3-3317-F462	TCGA-A3-3317	TCGA-A3-3317-11A			952	-24803			0	1491	952						2010-4-22	MALE		Kidney Clear Cell Renal Carcinoma	No	C64.9	8310/3	C64.9	YES		0.6	NO
TCGA-A3-3319-01	TCGA-A3-3319-01	Kirc+	C5-KIRC	KIRC-like c17	KIRC-like c1	KIRC-like c9	miRNA cluster 4	cluster 2	mutation c1uster 9	TCGA-A3-3319	TCGA Kidney Clear Cell Carcinoma (KIRC)	kidney clear cell carcinoma	Kidney					70	TCGA-A3-3319-F474	TCGA-A3-3319	TCGA-A3-3319-01A				-25699			0	1130							2010-5-11	MALE		Kidney Clear Cell Renal Carcinoma	No	C64.9	8310/3	C64.9	YES		1.1	NO
TCGA-A3-3319-11	TCGA-A3-3319-11		C5-KIRC						mutation c1uster 9	TCGA-A3-3319	TCGA Kidney Clear Cell Carcinoma (KIRC)	kidney clear cell carcinoma	Kidney					70	TCGA-A3-3319-F474	TCGA-A3-3319	TCGA-A3-3319-11A				-25699			0	1130							2010-5-11	MALE		Kidney Clear Cell Renal Carcinoma	No	C64.9	8310/3	C64.9	YES		0.9	NO
TCGA-A3-3320-01	TCGA-A3-3320-01	Kirc+	C5-KIRC	KIRC-like c17	KIRC-like c1	KIRC-like c9	miRNA cluster 14	cluster 3	mutation c1uster 9	TCGA-A3-3320	TCGA Kidney Clear Cell Carcinoma (KIRC)	kidney clear cell carcinoma	Kidney					52	TCGA-A3-3320-F464	TCGA-A3-3320	TCGA-A3-3320-01A				-19138			0	1508							2010-5-11	FEMALE		Kidney Clear Cell Renal Carcinoma	No	C64.9	8310/3	C64.9	YES		0.7	NO
TCGA-A3-3320-11	TCGA-A3-3320-11		C5-KIRC						mutation c1uster 9	TCGA-A3-3320	TCGA Kidney Clear Cell Carcinoma (KIRC)	kidney clear cell carcinoma	Kidney					52	TCGA-A3-3320-F464	TCGA-A3-3320	TCGA-A3-3320-11A				-19138			0	1508							2010-5-11	FEMALE		Kidney Clear Cell Renal Carcinoma	No	C64.9	8310/3	C64.9	YES		0.7	NO
TCGA-A3-3322-01	TCGA-A3-3322-01	Kirc+	C5-KIRC	Low purity c2	KIRC-like c1	KIRC-like c9	miRNA cluster 14	cluster 3	mutation c1uster 10	TCGA-A3-3322	TCGA Kidney Clear Cell Carcinoma (KIRC)	kidney clear cell carcinoma	Kidney					51	TCGA-A3-3322-F476	TCGA-A3-3322	TCGA-A3-3322-01A				-18754			0	1478							2010-5-11	MALE		Kidney Clear Cell Renal Carcinoma	No	C64.9	8310/3	C64.9	YES		1	NO
TCGA-A3-3322-11	TCGA-A3-3322-11		C5-KIRC						mutation c1uster 10	TCGA-A3-3322	TCGA Kidney Clear Cell Carcinoma (KIRC)	kidney clear cell carcinoma	Kidney					51	TCGA-A3-3322-F476	TCGA-A3-3322	TCGA-A3-3322-11A				-18754			0	1478							2010-5-11	MALE		Kidney Clear Cell Renal Carcinoma	No	C64.9	8310/3	C64.9	YES		1	NO
TCGA-A3-3323-01	TCGA-A3-3323-01	Kirc+	C5-KIRC	KIRC-like c17	KIRC-like c1	KIRC-like c9	miRNA cluster 14	cluster 3	mutation c1uster 9	TCGA-A3-3323	TCGA Kidney Clear Cell Carcinoma (KIRC)	kidney clear cell carcinoma	Kidney					53	TCGA-A3-3323-F478	TCGA-A3-3323	TCGA-A3-3323-01A				-19456			0	1106							2010-4-20	MALE		Kidney Clear Cell Renal Carcinoma	No	C64.9	8310/3	C64.9	YES		0.8	NO
TCGA-A3-3323-11	TCGA-A3-3323-11		C5-KIRC						mutation c1uster 9	TCGA-A3-3323	TCGA Kidney Clear Cell Carcinoma (KIRC)	kidney clear cell carcinoma	Kidney					53	TCGA-A3-3323-F478	TCGA-A3-3323	TCGA-A3-3323-11A				-19456			0	1106							2010-4-20	MALE		Kidney Clear Cell Renal Carcinoma	No	C64.9	8310/3	C64.9	YES		0.8	NO
TCGA-A3-3324-01	TCGA-A3-3324-01	Kirc+	C5-KIRC	KIRC-like c17	KIRC-like c1	KIRC-like c9	miRNA cluster 14	cluster 3		TCGA-A3-3324	TCGA Kidney Clear Cell Carcinoma (KIRC)	kidney clear cell carcinoma	Kidney					51	TCGA-A3-3324-F480	TCGA-A3-3324	TCGA-A3-3324-01A				-18843			0	1186							2010-5-11	MALE		Kidney Clear Cell Renal Carcinoma	No	C64.9	8310/3	C64.9	YES		1	NO
TCGA-A3-3324-11	TCGA-A3-3324-11		C5-KIRC							TCGA-A3-3324	TCGA Kidney Clear Cell Carcinoma (KIRC)	kidney clear cell carcinoma	Kidney					51	TCGA-A3-3324-F480	TCGA-A3-3324	TCGA-A3-3324-11A				-18843			0	1186							2010-5-11	MALE		Kidney Clear Cell Renal Carcinoma	No	C64.9	8310/3	C64.9	YES		0.9	NO
TCGA-A3-3325-01	TCGA-A3-3325-01	Kirc+		KIRC-like c17		KIRC-like c9				TCGA-A3-3325	TCGA Kidney Clear Cell Carcinoma (KIRC)	kidney clear cell carcinoma	Kidney					52	TCGA-A3-3325-F42815	TCGA-A3-3325	TCGA-A3-3325-01A				-19126		1170	0	751					Scheduled Follow-up Submission	Complete Remission/Response	2013-4-30	MALE		Kidney Clear Cell Renal Carcinoma	No	C64.9	8310/3	C64.9	YES		0.8	NO
TCGA-A3-3325-11	TCGA-A3-3325-11									TCGA-A3-3325	TCGA Kidney Clear Cell Carcinoma (KIRC)	kidney clear cell carcinoma	Kidney					52	TCGA-A3-3325-F42815	TCGA-A3-3325	TCGA-A3-3325-11A				-19126		1170	0	751					Scheduled Follow-up Submission	Complete Remission/Response	2013-4-30	MALE		Kidney Clear Cell Renal Carcinoma	No	C64.9	8310/3	C64.9	YES		0.9	NO
TCGA-A3-3326-01	TCGA-A3-3326-01	Kirc+	C5-KIRC	KIRC-like c17	KIRC-like c1	KIRC-like c9	miRNA cluster 14	cluster 3	mutation c1uster 9	TCGA-A3-3326	TCGA Kidney Clear Cell Carcinoma (KIRC)	kidney clear cell carcinoma	Kidney					47	TCGA-A3-3326-F482	TCGA-A3-3326					-17285			0	1137							2010-5-11	MALE		Kidney Clear Cell Renal Carcinoma	No	C64.9	8310/3	C64.9	YES
TCGA-A3-3326-11	TCGA-A3-3326-11		C5-KIRC						mutation c1uster 9	TCGA-A3-3326	TCGA Kidney Clear Cell Carcinoma (KIRC)	kidney clear cell carcinoma	Kidney					47	TCGA-A3-3326-F482	TCGA-A3-3326	TCGA-A3-3326-11A				-17285			0	1137							2010-5-11	MALE		Kidney Clear Cell Renal Carcinoma	No	C64.9	8310/3	C64.9	YES		0.6	NO
TCGA-A3-3328-01	TCGA-A3-3328-01			Low purity c2		KIRC-like c9				TCGA-A3-3328	TCGA Kidney Clear Cell Carcinoma (KIRC)	kidney clear cell carcinoma	Kidney					79	TCGA-A3-3328-F42814	TCGA-A3-3328					-29168			0	1385					Scheduled Follow-up Submission	Complete Remission/Response	2013-4-30	MALE		Kidney Clear Cell Renal Carcinoma	No	C64.9	8310/3	C64.9	YES
TCGA-A3-3328-11	TCGA-A3-3328-11									TCGA-A3-3328	TCGA Kidney Clear Cell Carcinoma (KIRC)	kidney clear cell carcinoma	Kidney					79	TCGA-A3-3328-F42814	TCGA-A3-3328	TCGA-A3-3328-11A				-29168			0	1385					Scheduled Follow-up Submission	Complete Remission/Response	2013-4-30	MALE		Kidney Clear Cell Renal Carcinoma	No	C64.9	8310/3	C64.9	YES		0.7	NO
TCGA-A3-3329-01	TCGA-A3-3329-01			KIRC-like c17	KIRC-like c1	KIRC-like c9				TCGA-A3-3329	TCGA Kidney Clear Cell Carcinoma (KIRC)	kidney clear cell carcinoma	Kidney					75	TCGA-A3-3329-F42816	TCGA-A3-3329	TCGA-A3-3329-01A				-27650			0	1624					Scheduled Follow-up Submission	Complete Remission/Response	2013-4-30	MALE		Kidney Clear Cell Renal Carcinoma	No	C64.9	8310/3	C64.9	YES		1	NO
TCGA-A3-3329-11	TCGA-A3-3329-11									TCGA-A3-3329	TCGA Kidney Clear Cell Carcinoma (KIRC)	kidney clear cell carcinoma	Kidney					75	TCGA-A3-3329-F42816	TCGA-A3-3329	TCGA-A3-3329-11A				-27650			0	1624					Scheduled Follow-up Submission	Complete Remission/Response	2013-4-30	MALE		Kidney Clear Cell Renal Carcinoma	No	C64.9	8310/3	C64.9	YES		0.9	NO
TCGA-A3-3331-01	TCGA-A3-3331-01	Kirc+	C5-KIRC	KIRC-like c17	KIRC-like c1	KIRC-like c9	miRNA cluster 14	cluster 3		TCGA-A3-3331	TCGA Kidney Clear Cell Carcinoma (KIRC)	kidney clear cell carcinoma	Kidney					86	TCGA-A3-3331-F484	TCGA-A3-3331	TCGA-A3-3331-01A				-31615			0	1485							2010-4-29	FEMALE		Kidney Clear Cell Renal Carcinoma	No	C64.9	8310/3	C64.9	YES		0.7	NO
TCGA-A3-3331-11	TCGA-A3-3331-11		C5-KIRC							TCGA-A3-3331	TCGA Kidney Clear Cell Carcinoma (KIRC)	kidney clear cell carcinoma	Kidney					86	TCGA-A3-3331-F484	TCGA-A3-3331	TCGA-A3-3331-11A				-31615			0	1485							2010-4-29	FEMALE		Kidney Clear Cell Renal Carcinoma	No	C64.9	8310/3	C64.9	YES		1	NO
TCGA-A3-3335-01	TCGA-A3-3335-01	Kirc+	C5-KIRC	KIRC-like c17	KIRC-like c1	KIRC-like c9				TCGA-A3-3335	TCGA Kidney Clear Cell Carcinoma (KIRC)	kidney clear cell carcinoma	Kidney	NO	NO	NO	YES	41	TCGA-A3-3335-F42811	TCGA-A3-3335	TCGA-A3-3335-01A			1159	-15250			0	1886	1098				Scheduled Follow-up Submission	Complete Remission/Response	2013-4-30	MALE		Kidney Clear Cell Renal Carcinoma	No	C64.9	8310/3	C64.9	YES		0.9	NO
TCGA-A3-3335-11	TCGA-A3-3335-11		C5-KIRC							TCGA-A3-3335	TCGA Kidney Clear Cell Carcinoma (KIRC)	kidney clear cell carcinoma	Kidney	NO	NO	NO	YES	41	TCGA-A3-3335-F42811	TCGA-A3-3335	TCGA-A3-3335-11A			1159	-15250			0	1886	1098				Scheduled Follow-up Submission	Complete Remission/Response	2013-4-30	MALE		Kidney Clear Cell Renal Carcinoma	No	C64.9	8310/3	C64.9	YES		0.8	NO
TCGA-A3-3336-01	TCGA-A3-3336-01	High		KIRC-like c17	KIRC-like c1					TCGA-A3-3336	TCGA Kidney Clear Cell Carcinoma (KIRC)	kidney clear cell carcinoma	Kidney					75	TCGA-A3-3336-F9292	TCGA-A3-3336	TCGA-A3-3336-01A				-27538			0	1043							2011-3-17	FEMALE		Kidney Clear Cell Renal Carcinoma	Yes	C64.9	8310/3	C64.9	YES		0.5	NO
TCGA-A3-3336-11	TCGA-A3-3336-11									TCGA-A3-3336	TCGA Kidney Clear Cell Carcinoma (KIRC)	kidney clear cell carcinoma	Kidney					75	TCGA-A3-3336-F9292	TCGA-A3-3336	TCGA-A3-3336-11A				-27538			0	1043							2011-3-17	FEMALE		Kidney Clear Cell Renal Carcinoma	Yes	C64.9	8310/3	C64.9	YES		0.9	NO
TCGA-A3-3343-01	TCGA-A3-3343-01	Iq		KIRC-like c17		KIRC-like c9				TCGA-A3-3343	TCGA Kidney Clear Cell Carcinoma (KIRC)	kidney clear cell carcinoma	Kidney					79	TCGA-A3-3343-F9180	TCGA-A3-3343					-28930			0	945							2011-3-15	MALE		Kidney Clear Cell Renal Carcinoma	No	C64.9	8310/3	C64.9	YES
TCGA-A3-3343-11	TCGA-A3-3343-11									TCGA-A3-3343	TCGA Kidney Clear Cell Carcinoma (KIRC)	kidney clear cell carcinoma	Kidney					79	TCGA-A3-3343-F9180	TCGA-A3-3343	TCGA-A3-3343-11A				-28930			0	945							2011-3-15	MALE		Kidney Clear Cell Renal Carcinoma	No	C64.9	8310/3	C64.9	YES		0.5	NO
TCGA-A3-3346-01	TCGA-A3-3346-01	Kirc+	C5-KIRC	KIRC-like c17	KIRC-like c1		miRNA cluster 7	cluster 2	mutation c1uster 9	TCGA-A3-3346	TCGA Kidney Clear Cell Carcinoma (KIRC)	kidney clear cell carcinoma	Kidney	NO	YES	NO	NO	68	TCGA-A3-3346-F42794	TCGA-A3-3346	TCGA-A3-3346-01A				-25118		137	0		114				Scheduled Follow-up Submission	Progressive Disease	2013-4-30	MALE		Kidney Clear Cell Renal Carcinoma	No	C64.9	8310/3	C64.9	YES		0.5	NO
TCGA-A3-3346-11	TCGA-A3-3346-11		C5-KIRC						mutation c1uster 9	TCGA-A3-3346	TCGA Kidney Clear Cell Carcinoma (KIRC)	kidney clear cell carcinoma	Kidney	NO	YES	NO	NO	68	TCGA-A3-3346-F42794	TCGA-A3-3346	TCGA-A3-3346-11A				-25118		137	0		114				Scheduled Follow-up Submission	Progressive Disease	2013-4-30	MALE		Kidney Clear Cell Renal Carcinoma	No	C64.9	8310/3	C64.9	YES		0.8	NO
TCGA-A3-3347-01	TCGA-A3-3347-01	Kirc+	C5-KIRC	KIRC-like c17	KIRC-like c1	KIRC-like c9	miRNA cluster 4	cluster 2	mutation c1uster 9	TCGA-A3-3347	TCGA Kidney Clear Cell Carcinoma (KIRC)	kidney clear cell carcinoma	Kidney	NO	NO	NO	YES	76	TCGA-A3-3347-F4900	TCGA-A3-3347	TCGA-A3-3347-01A			610	-27966		1610	0	1610	610						2010-9-12	FEMALE		Kidney Clear Cell Renal Carcinoma	No	C64.9	8310/3	C64.9	YES		0.8	NO
TCGA-A3-3347-11	TCGA-A3-3347-11		C5-KIRC						mutation c1uster 9	TCGA-A3-3347	TCGA Kidney Clear Cell Carcinoma (KIRC)	kidney clear cell carcinoma	Kidney	NO	NO	NO	YES	76	TCGA-A3-3347-F4900	TCGA-A3-3347	TCGA-A3-3347-11A			610	-27966		1610	0	1610	610						2010-9-12	FEMALE		Kidney Clear Cell Renal Carcinoma	No	C64.9	8310/3	C64.9	YES		0.9	NO
TCGA-A3-3349-01	TCGA-A3-3349-01	Kirc+	C5-KIRC	KIRC-like c17	KIRC-like c1	KIRC-like c9	miRNA cluster 14	cluster 4	mutation c1uster 10	TCGA-A3-3349	TCGA Kidney Clear Cell Carcinoma (KIRC)	kidney clear cell carcinoma	Kidney			NO	NO	34	TCGA-A3-3349-F4932	TCGA-A3-3349	TCGA-A3-3349-01A				-12431			0	1385							2010-7-12	FEMALE		Kidney Clear Cell Renal Carcinoma	No	C64.9	8310/3	C64.9	YES		0.8	NO
TCGA-A3-3349-11	TCGA-A3-3349-11		C5-KIRC						mutation c1uster 10	TCGA-A3-3349	TCGA Kidney Clear Cell Carcinoma (KIRC)	kidney clear cell carcinoma	Kidney			NO	NO	34	TCGA-A3-3349-F4932	TCGA-A3-3349	TCGA-A3-3349-11A				-12431			0	1385							2010-7-12	FEMALE		Kidney Clear Cell Renal Carcinoma	No	C64.9	8310/3	C64.9	YES		0.9	NO
TCGA-A3-3351-01	TCGA-A3-3351-01	Kirc+	C5-KIRC	KIRC-like c17	KIRC-like c1	KIRC-like c9	miRNA cluster 14	cluster 3		TCGA-A3-3351	TCGA Kidney Clear Cell Carcinoma (KIRC)	kidney clear cell carcinoma	Kidney			NO	NO	42	TCGA-A3-3351-F4926	TCGA-A3-3351	TCGA-A3-3351-01A				-15562			0	910							2010-7-12	MALE		Kidney Clear Cell Renal Carcinoma	No	C64.9	8310/3	C64.9	YES		0.9	NO
TCGA-A3-3351-11	TCGA-A3-3351-11		C5-KIRC							TCGA-A3-3351	TCGA Kidney Clear Cell Carcinoma (KIRC)	kidney clear cell carcinoma	Kidney			NO	NO	42	TCGA-A3-3351-F4926	TCGA-A3-3351	TCGA-A3-3351-11A				-15562			0	910							2010-7-12	MALE		Kidney Clear Cell Renal Carcinoma	No	C64.9	8310/3	C64.9	YES		1	NO
TCGA-A3-3352-01	TCGA-A3-3352-01	Kirc+	C5-KIRC	KIRC-like c17	KIRC-like c1	KIRC-like c9				TCGA-A3-3352	TCGA Kidney Clear Cell Carcinoma (KIRC)	kidney clear cell carcinoma	Kidney					74	TCGA-A3-3352-F42810	TCGA-A3-3352	TCGA-A3-3352-01A						561	0						Scheduled Follow-up Submission	Complete Remission/Response	2013-4-30	MALE		Kidney Clear Cell Renal Carcinoma	No	C64.9	8310/3	C64.9	YES		0.6	NO
TCGA-A3-3352-11	TCGA-A3-3352-11		C5-KIRC							TCGA-A3-3352	TCGA Kidney Clear Cell Carcinoma (KIRC)	kidney clear cell carcinoma	Kidney					74	TCGA-A3-3352-F42810	TCGA-A3-3352	TCGA-A3-3352-11A						561	0						Scheduled Follow-up Submission	Complete Remission/Response	2013-4-30	MALE		Kidney Clear Cell Renal Carcinoma	No	C64.9	8310/3	C64.9	YES		1	NO
TCGA-A3-3357-01	TCGA-A3-3357-01	Kirc+	C5-KIRC	KIRC-like c17	KIRC-like c1	KIRC-like c9	miRNA cluster 14	cluster 3	mutation cluster 4	TCGA-A3-3357	TCGA Kidney Clear Cell Carcinoma (KIRC)	kidney clear cell carcinoma	Kidney					62	TCGA-A3-3357-F42802	TCGA-A3-3357	TCGA-A3-3357-01A				-22825			0	2688					Scheduled Follow-up Submission	Complete Remission/Response	2013-4-30	MALE		Kidney Clear Cell Renal Carcinoma	No	C64.9	8310/3	C64.9	YES		0.8	NO
TCGA-A3-3357-11	TCGA-A3-3357-11		C5-KIRC						mutation cluster 4	TCGA-A3-3357	TCGA Kidney Clear Cell Carcinoma (KIRC)	kidney clear cell carcinoma	Kidney					62	TCGA-A3-3357-F42802	TCGA-A3-3357	TCGA-A3-3357-11A				-22825			0	2688					Scheduled Follow-up Submission	Complete Remission/Response	2013-4-30	MALE		Kidney Clear Cell Renal Carcinoma	No	C64.9	8310/3	C64.9	YES		0.7	NO
TCGA-A3-3358-01	TCGA-A3-3358-01	Kirc+	C5-KIRC	KIRC-like c17		KIRC-like c9	miRNA cluster 14	cluster 4	mutation c1uster 9	TCGA-A3-3358	TCGA Kidney Clear Cell Carcinoma (KIRC)	kidney clear cell carcinoma	Kidney					57	TCGA-A3-3358-F9304	TCGA-A3-3358	TCGA-A3-3358-01A				-21087			0	1307							2011-3-17	FEMALE		Kidney Clear Cell Renal Carcinoma	No	C64.9	8310/3	C64.9	YES		0.6	NO
TCGA-A3-3358-11	TCGA-A3-3358-11		C5-KIRC						mutation c1uster 9	TCGA-A3-3358	TCGA Kidney Clear Cell Carcinoma (KIRC)	kidney clear cell carcinoma	Kidney					57	TCGA-A3-3358-F9304	TCGA-A3-3358					-21087			0	1307							2011-3-17	FEMALE		Kidney Clear Cell Renal Carcinoma	No	C64.9	8310/3	C64.9	YES
TCGA-A3-3359-01	TCGA-A3-3359-01	Kirc+		KIRC-like c17		KIRC-like c9				TCGA-A3-3359	TCGA Kidney Clear Cell Carcinoma (KIRC)	kidney clear cell carcinoma	Kidney					82	TCGA-A3-3359-F42807	TCGA-A3-3359					-30269			0	2504					Scheduled Follow-up Submission	Complete Remission/Response	2013-4-30	FEMALE		Kidney Clear Cell Renal Carcinoma	No	C64.9	8310/3	C64.9	YES
TCGA-A3-3359-11	TCGA-A3-3359-11									TCGA-A3-3359	TCGA Kidney Clear Cell Carcinoma (KIRC)	kidney clear cell carcinoma	Kidney					82	TCGA-A3-3359-F42807	TCGA-A3-3359	TCGA-A3-3359-11A				-30269			0	2504					Scheduled Follow-up Submission	Complete Remission/Response	2013-4-30	FEMALE		Kidney Clear Cell Renal Carcinoma	No	C64.9	8310/3	C64.9	YES		1	NO
TCGA-A3-3362-01	TCGA-A3-3362-01	Kirc+	C5-KIRC	KIRC-like c17	KIRC-like c1	KIRC-like c9	miRNA cluster 14	cluster 3	mutation c1uster 10	TCGA-A3-3362	TCGA Kidney Clear Cell Carcinoma (KIRC)	kidney clear cell carcinoma	Kidney			NO	NO	60	TCGA-A3-3362-F4921	TCGA-A3-3362	TCGA-A3-3362-01A				-21988			0	1559							2010-7-12	FEMALE		Kidney Clear Cell Renal Carcinoma	No	C64.9	8310/3	C64.9	YES		0.8	NO
TCGA-A3-3362-11	TCGA-A3-3362-11		C5-KIRC						mutation c1uster 10	TCGA-A3-3362	TCGA Kidney Clear Cell Carcinoma (KIRC)	kidney clear cell carcinoma	Kidney			NO	NO	60	TCGA-A3-3362-F4921	TCGA-A3-3362	TCGA-A3-3362-11A				-21988			0	1559							2010-7-12	FEMALE		Kidney Clear Cell Renal Carcinoma	No	C64.9	8310/3	C64.9	YES		1	NO
TCGA-A3-3363-01	TCGA-A3-3363-01	Kirc+	C5-KIRC	KIRC-like c17	KIRC-like c1	KIRC-like c9	miRNA cluster 14	cluster 2	mutation cluster 14	TCGA-A3-3363	TCGA Kidney Clear Cell Carcinoma (KIRC)	kidney clear cell carcinoma	Kidney					50	TCGA-A3-3363-F487	TCGA-A3-3363	TCGA-A3-3363-01A				-18596			0	319							2010-5-11	MALE		Kidney Clear Cell Renal Carcinoma	No	C64.9	8310/3	C64.9	YES		0.9	NO
TCGA-A3-3363-11	TCGA-A3-3363-11		C5-KIRC						mutation cluster 14	TCGA-A3-3363	TCGA Kidney Clear Cell Carcinoma (KIRC)	kidney clear cell carcinoma	Kidney					50	TCGA-A3-3363-F487	TCGA-A3-3363	TCGA-A3-3363-11A				-18596			0	319							2010-5-11	MALE		Kidney Clear Cell Renal Carcinoma	No	C64.9	8310/3	C64.9	YES		1	NO
TCGA-A3-3365-01	TCGA-A3-3365-01	Kirc+	C5-KIRC	KIRC-like c17	KIRC-like c1	KIRC-like c9	miRNA cluster 14	cluster 4	mutation c1uster 10	TCGA-A3-3365	TCGA Kidney Clear Cell Carcinoma (KIRC)	kidney clear cell carcinoma	Kidney					46	TCGA-A3-3365-F489	TCGA-A3-3365					-16915			0	873							2010-5-11	MALE		Kidney Clear Cell Renal Carcinoma	No	C64.9	8310/3	C64.9	YES
TCGA-A3-3365-11	TCGA-A3-3365-11		C5-KIRC						mutation c1uster 10	TCGA-A3-3365	TCGA Kidney Clear Cell Carcinoma (KIRC)	kidney clear cell carcinoma	Kidney					46	TCGA-A3-3365-F489	TCGA-A3-3365	TCGA-A3-3365-11A				-16915			0	873							2010-5-11	MALE		Kidney Clear Cell Renal Carcinoma	No	C64.9	8310/3	C64.9	YES		0.8	NO
TCGA-A3-3367-01	TCGA-A3-3367-01	Kirc+	C5-KIRC	KIRC-like c17	KIRC-like c1	KIRC-like c9	miRNA cluster 14	cluster 3	mutation c1uster 9	TCGA-A3-3367	TCGA Kidney Clear Cell Carcinoma (KIRC)	kidney clear cell carcinoma	Kidney					72	TCGA-A3-3367-F42805	TCGA-A3-3367	TCGA-A3-3367-01A				-26489			0	2270					Scheduled Follow-up Submission	Complete Remission/Response	2013-4-30	MALE		Kidney Clear Cell Renal Carcinoma	No	C64.9	8310/3	C64.9	YES		1	NO
TCGA-A3-3367-11	TCGA-A3-3367-11		C5-KIRC						mutation c1uster 9	TCGA-A3-3367	TCGA Kidney Clear Cell Carcinoma (KIRC)	kidney clear cell carcinoma	Kidney					72	TCGA-A3-3367-F42805	TCGA-A3-3367	TCGA-A3-3367-11A				-26489			0	2270					Scheduled Follow-up Submission	Complete Remission/Response	2013-4-30	MALE		Kidney Clear Cell Renal Carcinoma	No	C64.9	8310/3	C64.9	YES		0.8	NO
TCGA-A3-3370-01	TCGA-A3-3370-01	Kirc+	C5-KIRC	KIRC-like c17	KIRC-like c1	KIRC-like c9	miRNA cluster 14	cluster 3	mutation cluster 12	TCGA-A3-3370	TCGA Kidney Clear Cell Carcinoma (KIRC)	kidney clear cell carcinoma	Kidney					48	TCGA-A3-3370-F42808	TCGA-A3-3370	TCGA-A3-3370-01A				-17621			0	2274					Scheduled Follow-up Submission	Complete Remission/Response	2013-4-30	FEMALE		Kidney Clear Cell Renal Carcinoma	No	C64.9	8310/3	C64.9	YES		1	NO
TCGA-A3-3370-11	TCGA-A3-3370-11		C5-KIRC						mutation cluster 12	TCGA-A3-3370	TCGA Kidney Clear Cell Carcinoma (KIRC)	kidney clear cell carcinoma	Kidney					48	TCGA-A3-3370-F42808	TCGA-A3-3370	TCGA-A3-3370-11A				-17621			0	2274					Scheduled Follow-up Submission	Complete Remission/Response	2013-4-30	FEMALE		Kidney Clear Cell Renal Carcinoma	No	C64.9	8310/3	C64.9	YES		1	NO
TCGA-A3-3372-01	TCGA-A3-3372-01	High	C5-KIRC	KIRC-like c17	KIRC-like c1	KIRC-like c9	miRNA cluster 13	cluster 1	mutation c1uster 9	TCGA-A3-3372	TCGA Kidney Clear Cell Carcinoma (KIRC)	kidney clear cell carcinoma	Kidney					64	TCGA-A3-3372-F491	TCGA-A3-3372	TCGA-A3-3372-01A				-23528			0	735							2010-5-11	MALE		Kidney Clear Cell Renal Carcinoma	No	C64.9	8310/3	C64.9	YES		0.9	NO
TCGA-A3-3372-11	TCGA-A3-3372-11		C5-KIRC						mutation c1uster 9	TCGA-A3-3372	TCGA Kidney Clear Cell Carcinoma (KIRC)	kidney clear cell carcinoma	Kidney					64	TCGA-A3-3372-F491	TCGA-A3-3372	TCGA-A3-3372-11A				-23528			0	735							2010-5-11	MALE		Kidney Clear Cell Renal Carcinoma	No	C64.9	8310/3	C64.9	YES		1	NO
TCGA-A3-3373-01	TCGA-A3-3373-01	Kirc+	C5-KIRC	KIRC-like c17	KIRC-like c1	KIRC-like c9	miRNA cluster 14	cluster 3	mutation c1uster 10	TCGA-A3-3373	TCGA Kidney Clear Cell Carcinoma (KIRC)	kidney clear cell carcinoma	Kidney					54	TCGA-A3-3373-F42795	TCGA-A3-3373	TCGA-A3-3373-01A				-19964			0	1621					Scheduled Follow-up Submission	Complete Remission/Response	2013-4-30	FEMALE		Kidney Clear Cell Renal Carcinoma	No	C64.9	8310/3	C64.9	YES		0.6	NO
TCGA-A3-3373-11	TCGA-A3-3373-11		C5-KIRC						mutation c1uster 10	TCGA-A3-3373	TCGA Kidney Clear Cell Carcinoma (KIRC)	kidney clear cell carcinoma	Kidney					54	TCGA-A3-3373-F42795	TCGA-A3-3373	TCGA-A3-3373-11A				-19964			0	1621					Scheduled Follow-up Submission	Complete Remission/Response	2013-4-30	FEMALE		Kidney Clear Cell Renal Carcinoma	No	C64.9	8310/3	C64.9	YES		0.7	NO
TCGA-A3-3374-01	TCGA-A3-3374-01	Kirc+	C5-KIRC	Low purity c2	squamous c3	KIRC-like c9	miRNA cluster 14			TCGA-A3-3374	TCGA Kidney Clear Cell Carcinoma (KIRC)	kidney clear cell carcinoma	Kidney					51	TCGA-A3-3374-F493	TCGA-A3-3374	TCGA-A3-3374-01A				-18890			0	1314							2010-5-11	FEMALE		Kidney Clear Cell Renal Carcinoma	No	C64.9	8310/3	C64.9	YES		0.8	NO
TCGA-A3-3374-11	TCGA-A3-3374-11		C5-KIRC							TCGA-A3-3374	TCGA Kidney Clear Cell Carcinoma (KIRC)	kidney clear cell carcinoma	Kidney					51	TCGA-A3-3374-F493	TCGA-A3-3374	TCGA-A3-3374-11A				-18890			0	1314							2010-5-11	FEMALE		Kidney Clear Cell Renal Carcinoma	No	C64.9	8310/3	C64.9	YES		0.9	NO
TCGA-A3-3376-01	TCGA-A3-3376-01	Kirc+	C5-KIRC	KIRC-like c17	KIRC-like c1	KIRC-like c9	miRNA cluster 14	cluster 1	mutation c1uster 10	TCGA-A3-3376	TCGA Kidney Clear Cell Carcinoma (KIRC)	kidney clear cell carcinoma	Kidney					51	TCGA-A3-3376-F42813	TCGA-A3-3376	TCGA-A3-3376-01A				-18954		1696	0	1070					Scheduled Follow-up Submission	Complete Remission/Response	2013-4-30	MALE		Kidney Clear Cell Renal Carcinoma	No	C64.9	8310/3	C64.9	YES		0.9	NO
TCGA-A3-3376-11	TCGA-A3-3376-11		C5-KIRC						mutation c1uster 10	TCGA-A3-3376	TCGA Kidney Clear Cell Carcinoma (KIRC)	kidney clear cell carcinoma	Kidney					51	TCGA-A3-3376-F42813	TCGA-A3-3376	TCGA-A3-3376-11A				-18954		1696	0	1070					Scheduled Follow-up Submission	Complete Remission/Response	2013-4-30	MALE		Kidney Clear Cell Renal Carcinoma	No	C64.9	8310/3	C64.9	YES		0.5	NO
TCGA-A3-3378-01	TCGA-A3-3378-01	Kirc+	C5-KIRC	KIRC-like c17	squamous c3	KIRC-like c9	miRNA cluster 14	cluster 2	mutation c1uster 9	TCGA-A3-3378	TCGA Kidney Clear Cell Carcinoma (KIRC)	kidney clear cell carcinoma	Kidney					60	TCGA-A3-3378-F495	TCGA-A3-3378	TCGA-A3-3378-01A				-22090			0	630							2010-4-29	MALE		Kidney Clear Cell Renal Carcinoma	No	C64.9	8310/3	C64.9	YES		0.9	NO
TCGA-A3-3378-11	TCGA-A3-3378-11		C5-KIRC						mutation c1uster 9	TCGA-A3-3378	TCGA Kidney Clear Cell Carcinoma (KIRC)	kidney clear cell carcinoma	Kidney					60	TCGA-A3-3378-F495	TCGA-A3-3378	TCGA-A3-3378-11A				-22090			0	630							2010-4-29	MALE		Kidney Clear Cell Renal Carcinoma	No	C64.9	8310/3	C64.9	YES		0.5	NO
TCGA-A3-3380-01	TCGA-A3-3380-01	Kirc+	C5-KIRC	Low purity c2	KIRC-like c1	KIRC-like c9	miRNA cluster 13	cluster 1	mutation c1uster 10	TCGA-A3-3380	TCGA Kidney Clear Cell Carcinoma (KIRC)	kidney clear cell carcinoma	Kidney					54	TCGA-A3-3380-F497	TCGA-A3-3380	TCGA-A3-3380-01A				-19828			0	567							2010-5-11	MALE		Kidney Clear Cell Renal Carcinoma	No	C64.9	8310/3	C64.9	YES		1	NO
TCGA-A3-3380-11	TCGA-A3-3380-11		C5-KIRC						mutation c1uster 10	TCGA-A3-3380	TCGA Kidney Clear Cell Carcinoma (KIRC)	kidney clear cell carcinoma	Kidney					54	TCGA-A3-3380-F497	TCGA-A3-3380	TCGA-A3-3380-11A				-19828			0	567							2010-5-11	MALE		Kidney Clear Cell Renal Carcinoma	No	C64.9	8310/3	C64.9	YES		0.8	NO
TCGA-A3-3382-01	TCGA-A3-3382-01	High	C5-KIRC	KIRC-like c17	KIRC-like c1	KIRC-like c9	miRNA cluster 4	cluster 2	mutation c1uster 10	TCGA-A3-3382	TCGA Kidney Clear Cell Carcinoma (KIRC)	kidney clear cell carcinoma	Kidney			YES		69	TCGA-A3-3382-F499	TCGA-A3-3382	TCGA-A3-3382-01A		560		-25207			0	574	514						2010-5-11	MALE		Kidney Clear Cell Renal Carcinoma	No	C64.9	8310/3	C64.9	YES		0.7	NO
TCGA-A3-3382-11	TCGA-A3-3382-11		C5-KIRC						mutation c1uster 10	TCGA-A3-3382	TCGA Kidney Clear Cell Carcinoma (KIRC)	kidney clear cell carcinoma	Kidney			YES		69	TCGA-A3-3382-F499	TCGA-A3-3382	TCGA-A3-3382-11A		560		-25207			0	574	514						2010-5-11	MALE		Kidney Clear Cell Renal Carcinoma	No	C64.9	8310/3	C64.9	YES		0.7	NO
TCGA-A3-3383-01	TCGA-A3-3383-01	Kirc+	C5-KIRC	KIRC-like c17	KIRC-like c1		miRNA cluster 14	cluster 3	mutation c1uster 10	TCGA-A3-3383	TCGA Kidney Clear Cell Carcinoma (KIRC)	kidney clear cell carcinoma	Kidney					52	TCGA-A3-3383-F501	TCGA-A3-3383	TCGA-A3-3383-01A				-19324			0	861							2010-4-29	MALE		Kidney Clear Cell Renal Carcinoma	No	C64.9	8310/3	C64.9	YES		0.6	NO
TCGA-A3-3383-11	TCGA-A3-3383-11		C5-KIRC						mutation c1uster 10	TCGA-A3-3383	TCGA Kidney Clear Cell Carcinoma (KIRC)	kidney clear cell carcinoma	Kidney					52	TCGA-A3-3383-F501	TCGA-A3-3383	TCGA-A3-3383-11A				-19324			0	861							2010-4-29	MALE		Kidney Clear Cell Renal Carcinoma	No	C64.9	8310/3	C64.9	YES		1.2	NO
TCGA-A3-3385-01	TCGA-A3-3385-01	Kirc+	C5-KIRC	KIRC-like c17	KIRC-like c1	KIRC-like c9	miRNA cluster 14	cluster 3	mutation c1uster 10	TCGA-A3-3385	TCGA Kidney Clear Cell Carcinoma (KIRC)	kidney clear cell carcinoma	Kidney					46	TCGA-A3-3385-F45636	TCGA-A3-3385	TCGA-A3-3385-01A				-17114			0	1993					Scheduled Follow-up Submission	Complete Remission/Response	2013-7-17	FEMALE		Kidney Clear Cell Renal Carcinoma	No	C64.9	8310/3	C64.9	YES		1	NO
TCGA-A3-3385-11	TCGA-A3-3385-11		C5-KIRC						mutation c1uster 10	TCGA-A3-3385	TCGA Kidney Clear Cell Carcinoma (KIRC)	kidney clear cell carcinoma	Kidney					46	TCGA-A3-3385-F45636	TCGA-A3-3385	TCGA-A3-3385-11A				-17114			0	1993					Scheduled Follow-up Submission	Complete Remission/Response	2013-7-17	FEMALE		Kidney Clear Cell Renal Carcinoma	No	C64.9	8310/3	C64.9	YES		0.6	NO
TCGA-A3-3387-01	TCGA-A3-3387-01	Kirc+	C5-KIRC	KIRC-like c17	KIRC-like c1	KIRC-like c9	miRNA cluster 5	cluster 4	mutation c1uster 9	TCGA-A3-3387	TCGA Kidney Clear Cell Carcinoma (KIRC)	kidney clear cell carcinoma	Kidney					49	TCGA-A3-3387-F9308	TCGA-A3-3387	TCGA-A3-3387-01A				-17920			0	617							2011-3-17	MALE		Kidney Clear Cell Renal Carcinoma	No	C64.9	8310/3	C64.9	YES		0.6	NO
TCGA-A3-3387-11	TCGA-A3-3387-11		C5-KIRC						mutation c1uster 9	TCGA-A3-3387	TCGA Kidney Clear Cell Carcinoma (KIRC)	kidney clear cell carcinoma	Kidney					49	TCGA-A3-3387-F9308	TCGA-A3-3387	TCGA-A3-3387-11A				-17920			0	617							2011-3-17	MALE		Kidney Clear Cell Renal Carcinoma	No	C64.9	8310/3	C64.9	YES		0.9	NO
TCGA-A3-A6NI-01	TCGA-A3-A6NI-01									TCGA-A3-A6NI	TCGA Kidney Clear Cell Carcinoma (KIRC)	kidney clear cell carcinoma	Kidney					47	TCGA-A3-A6NI-F64127	TCGA-A3-A6NI		M0			-17190			0	1018					Scheduled Follow-up Submission	Complete Remission/Response	2014-8-26	MALE	Low	Kidney Clear Cell Renal Carcinoma	No	C64.9	8312/3	C64.9	YES
TCGA-A3-A6NJ-01	TCGA-A3-A6NJ-01									TCGA-A3-A6NJ	TCGA Kidney Clear Cell Carcinoma (KIRC)	kidney clear cell carcinoma	Kidney					57	TCGA-A3-A6NJ-F66189	TCGA-A3-A6NJ	TCGA-A3-A6NJ-01A	M0			-20918	400		0	468			0		Scheduled Follow-up Submission	Complete Remission/Response	2014-10-3	FEMALE	Low	Kidney Clear Cell Renal Carcinoma	No	C64.9	8312/3	C64.9	YES	60		NO	100
TCGA-A3-A6NL-01	TCGA-A3-A6NL-01									TCGA-A3-A6NL	TCGA Kidney Clear Cell Carcinoma (KIRC)	kidney clear cell carcinoma	Kidney					49	TCGA-A3-A6NL-F66188	TCGA-A3-A6NL		M0			-17952			0	689			0		Scheduled Follow-up Submission	Complete Remission/Response	2014-10-3	FEMALE	Low	Kidney Clear Cell Renal Carcinoma	No	C64.9	8312/3	C64.9	YES				90
TCGA-A3-A6NN-01	TCGA-A3-A6NN-01									TCGA-A3-A6NN	TCGA Kidney Clear Cell Carcinoma (KIRC)	kidney clear cell carcinoma	Kidney					78		TCGA-A3-A6NN	TCGA-A3-A6NN-01A	M0			-28689	483		0	3							2014-9-30	MALE		Kidney Clear Cell Renal Carcinoma	No	C64.9	8312/3	C64.9	YES	60		NO
TCGA-A3-A8CQ-01	TCGA-A3-A8CQ-01									TCGA-A3-A8CQ	TCGA Kidney Clear Cell Carcinoma (KIRC)	kidney clear cell carcinoma	Kidney					59		TCGA-A3-A8CQ	TCGA-A3-A8CQ-01A	M0			-21572	730		0	3							2014-3-29	FEMALE	Normal	Kidney Clear Cell Renal Carcinoma	No	C64.9	8310/3	C64.9	YES	80		NO	90
TCGA-A3-A8OU-01	TCGA-A3-A8OU-01									TCGA-A3-A8OU	TCGA Kidney Clear Cell Carcinoma (KIRC)	kidney clear cell carcinoma	Kidney					74		TCGA-A3-A8OU	TCGA-A3-A8OU-01A	M0			-27377	926		0	0							2014-4-22	FEMALE	Low	Kidney Clear Cell Renal Carcinoma	No	C64.9	8310/3	C64.9	YES	50		NO
TCGA-A3-A8OV-01	TCGA-A3-A8OV-01									TCGA-A3-A8OV	TCGA Kidney Clear Cell Carcinoma (KIRC)	kidney clear cell carcinoma	Kidney					75	TCGA-A3-A8OV-F65997	TCGA-A3-A8OV	TCGA-A3-A8OV-01A	M0			-27526	909		0	340					Scheduled Follow-up Submission	Complete Remission/Response	2014-10-1	MALE		Kidney Clear Cell Renal Carcinoma	No	C64.9	8310/3	C64.9	YES	30		NO
TCGA-A3-A8OW-01	TCGA-A3-A8OW-01									TCGA-A3-A8OW	TCGA Kidney Clear Cell Carcinoma (KIRC)	kidney clear cell carcinoma	Kidney					37	TCGA-A3-A8OW-F65998	TCGA-A3-A8OW	TCGA-A3-A8OW-01A	M0			-13546	842		0	323					Scheduled Follow-up Submission	Complete Remission/Response	2014-10-1	MALE	Low	Kidney Clear Cell Renal Carcinoma	No	C64.9	8310/3	C64.9	YES	40		NO
TCGA-A3-A8OX-01	TCGA-A3-A8OX-01									TCGA-A3-A8OX	TCGA Kidney Clear Cell Carcinoma (KIRC)	kidney clear cell carcinoma	Kidney					65		TCGA-A3-A8OX	TCGA-A3-A8OX-01A	M0			-23998	556		0	0							2014-4-22	FEMALE	Normal	Kidney Clear Cell Renal Carcinoma	No	C64.9	8310/3	C64.9	YES	40		NO
TCGA-AK-3425-01	TCGA-AK-3425-01	Squamous		KIRC-like c17			miRNA cluster 14	cluster 2	mutation c1uster 9	TCGA-AK-3425	TCGA Kidney Clear Cell Carcinoma (KIRC)	kidney clear cell carcinoma	Kidney					68	TCGA-AK-3425-F8670	TCGA-AK-3425					-24912			0	3343							2011-2-18	MALE	Normal	Kidney Clear Cell Renal Carcinoma	No	C64.9	8310/3	C64.9	YES					Normal
TCGA-AK-3426-01	TCGA-AK-3426-01	Kirc+		KIRC-like c17		KIRC-like c9	miRNA cluster 4			TCGA-AK-3426	TCGA Kidney Clear Cell Carcinoma (KIRC)	kidney clear cell carcinoma	Kidney	YES	YES			37	TCGA-AK-3426-F4310	TCGA-AK-3426					-13770		885	0		256						2010-11-10	MALE	Low	Kidney Clear Cell Renal Carcinoma	No	C64.9	8310/3	C64.9	YES				0
TCGA-AK-3427-01	TCGA-AK-3427-01	Kirc+	C5-KIRC	Low purity c2	squamous c3	KIRC-like c9	miRNA cluster 14			TCGA-AK-3427	TCGA Kidney Clear Cell Carcinoma (KIRC)	kidney clear cell carcinoma	Kidney					65	TCGA-AK-3427-F66288	TCGA-AK-3427	TCGA-AK-3427-01A				-24067			0	3583					Scheduled Follow-up Submission	Complete Remission/Response	2014-10-8	MALE	Normal	Kidney Clear Cell Renal Carcinoma	No	C64.9	8310/3	C64.9	YES		0.7	NO
TCGA-AK-3428-01	TCGA-AK-3428-01	Kirc+	C5-KIRC	KIRC-like c17	squamous c3	KIRC-like c9	miRNA cluster 13	cluster 1	mutation c1uster 9	TCGA-AK-3428	TCGA Kidney Clear Cell Carcinoma (KIRC)	kidney clear cell carcinoma	Kidney					62	TCGA-AK-3428-F72179	TCGA-AK-3428					-22653			0	3728			0		Scheduled Follow-up Submission	Complete Remission/Response	2015-4-24	MALE	Low	Kidney Clear Cell Renal Carcinoma	No	C64.9	8310/3	C64.9	YES				100
TCGA-AK-3429-01	TCGA-AK-3429-01	Kirc+	C5-KIRC	KIRC-like c17		KIRC-like c9	miRNA cluster 14	cluster 3	mutation c1uster 9	TCGA-AK-3429	TCGA Kidney Clear Cell Carcinoma (KIRC)	kidney clear cell carcinoma	Kidney					54	TCGA-AK-3429-F66264	TCGA-AK-3429					-19849			0	3328					Scheduled Follow-up Submission	Complete Remission/Response	2014-10-7	FEMALE	Normal	Kidney Clear Cell Renal Carcinoma	No	C64.9	8310/3	C64.9	YES
TCGA-AK-3430-01	TCGA-AK-3430-01	Kirc+		KIRC-like c17			miRNA cluster 14	cluster 1	mutation c1uster 10	TCGA-AK-3430	TCGA Kidney Clear Cell Carcinoma (KIRC)	kidney clear cell carcinoma	Kidney					61	TCGA-AK-3430-F4333	TCGA-AK-3430					-22612		480	0								2010-11-11	MALE	Low	Kidney Clear Cell Renal Carcinoma	No	C64.9	8310/3	C64.9	YES				0
TCGA-AK-3431-01	TCGA-AK-3431-01	Kirc+	C5-KIRC	KIRC-like c17		KIRC-like c9	miRNA cluster 13	cluster 1	mutation c1uster 9	TCGA-AK-3431	TCGA Kidney Clear Cell Carcinoma (KIRC)	kidney clear cell carcinoma	Kidney					62	TCGA-AK-3431-F66265	TCGA-AK-3431	TCGA-AK-3431-01A				-22852		2241	0	1853					Scheduled Follow-up Submission	Complete Remission/Response	2014-10-7	FEMALE		Kidney Clear Cell Renal Carcinoma	No	C64.9	8310/3	C64.9	YES		0.7	NO
TCGA-AK-3433-01	TCGA-AK-3433-01	Kirc+		Low purity c2		KIRC-like c9	miRNA cluster 14			TCGA-AK-3433	TCGA Kidney Clear Cell Carcinoma (KIRC)	kidney clear cell carcinoma	Kidney					48	TCGA-AK-3433-F66276	TCGA-AK-3433					-17853			0	3409					Scheduled Follow-up Submission	Complete Remission/Response	2014-10-7	FEMALE	Normal	Kidney Clear Cell Renal Carcinoma	No	C64.9	8310/3	C64.9	YES
TCGA-AK-3434-01	TCGA-AK-3434-01	Kirc+	C5-KIRC	KIRC-like c17	KIRC-like c1	KIRC-like c9	miRNA cluster 14	cluster 1	mutation c1uster 9	TCGA-AK-3434	TCGA Kidney Clear Cell Carcinoma (KIRC)	kidney clear cell carcinoma	Kidney			YES		72	TCGA-AK-3434-F4342	TCGA-AK-3434	TCGA-AK-3434-01A		1640		-26490			0	2087	1640						2010-11-12	MALE	Normal	Kidney Clear Cell Renal Carcinoma	No	C64.9	8310/3	C64.9	YES		0.9	NO		Normal
TCGA-AK-3436-01	TCGA-AK-3436-01	Kirc+	C5-KIRC	KIRC-like c17	KIRC-like c1	KIRC-like c9	miRNA cluster 4	cluster 2	mutation c1uster 9	TCGA-AK-3436	TCGA Kidney Clear Cell Carcinoma (KIRC)	kidney clear cell carcinoma	Kidney	YES	NO	NO	NO	40	TCGA-AK-3436-F66266	TCGA-AK-3436	TCGA-AK-3436-01A				-14842			0	3331	1189				Scheduled Follow-up Submission	Stable Disease	2014-10-7	MALE	Normal	Kidney Clear Cell Renal Carcinoma	No	C64.9	8310/3	C64.9	YES		0.7	NO
TCGA-AK-3440-01	TCGA-AK-3440-01	Kirc+		Low purity c2		KIRC-like c9	miRNA cluster 14			TCGA-AK-3440	TCGA Kidney Clear Cell Carcinoma (KIRC)	kidney clear cell carcinoma	Kidney					58	TCGA-AK-3440-F66271	TCGA-AK-3440	TCGA-AK-3440-01A				-21337			0	2865					Scheduled Follow-up Submission	Complete Remission/Response	2014-10-7	MALE	Low	Kidney Clear Cell Renal Carcinoma	No	C64.9	8310/3	C64.9	YES		0.9	NO
TCGA-AK-3443-01	TCGA-AK-3443-01	Kirc+		Low purity c2		KIRC-like c9	miRNA cluster 13			TCGA-AK-3443	TCGA Kidney Clear Cell Carcinoma (KIRC)	kidney clear cell carcinoma	Kidney					45	TCGA-AK-3443-F548	TCGA-AK-3443	TCGA-AK-3443-01A				-16578			0	1423							2010-6-16	MALE		Kidney Clear Cell Renal Carcinoma	No	C64.9	8310/3	C64.9	YES		0.7	NO
TCGA-AK-3444-01	TCGA-AK-3444-01	Kirc+	C5-KIRC	KIRC-like c17	KIRC-like c1	KIRC-like c9	miRNA cluster 14	cluster 3	mutation c1uster 10	TCGA-AK-3444	TCGA Kidney Clear Cell Carcinoma (KIRC)	kidney clear cell carcinoma	Kidney					80	TCGA-AK-3444-F551	TCGA-AK-3444	TCGA-AK-3444-01A				-29497			0	1471							2010-6-16	FEMALE		Kidney Clear Cell Renal Carcinoma	No	C64.9	8310/3	C64.9	YES		0.7	NO
TCGA-AK-3445-01	TCGA-AK-3445-01	Squamous	C5-KIRC	KIRC-like c17		KIRC-like c9	miRNA cluster 4	cluster 2	mutation c1uster 10	TCGA-AK-3445	TCGA Kidney Clear Cell Carcinoma (KIRC)	kidney clear cell carcinoma	Kidney					69	TCGA-AK-3445-F66275	TCGA-AK-3445					-25494			0	2392					Scheduled Follow-up Submission	Complete Remission/Response	2014-10-7	MALE		Kidney Clear Cell Renal Carcinoma	No	C64.9	8310/3	C64.9	YES
TCGA-AK-3447-01	TCGA-AK-3447-01	Iq		Low purity c2			miRNA cluster 14			TCGA-AK-3447	TCGA Kidney Clear Cell Carcinoma (KIRC)	kidney clear cell carcinoma	Kidney					83	TCGA-AK-3447-F9149	TCGA-AK-3447	TCGA-AK-3447-01A				-30676			0	1217							2011-3-8	MALE	Low	Kidney Clear Cell Renal Carcinoma	No	C64.9	8310/3	C64.9	YES		0.5	NO
TCGA-AK-3450-01	TCGA-AK-3450-01	Iq	C5-KIRC	KIRC-like c17		KIRC-like c9	miRNA cluster 14	cluster 3	mutation c1uster 10	TCGA-AK-3450	TCGA Kidney Clear Cell Carcinoma (KIRC)	kidney clear cell carcinoma	Kidney					85	TCGA-AK-3450-F31487	TCGA-AK-3450	TCGA-AK-3450-01A				-31364			0	1779					Scheduled Follow-up Submission		2012-4-13	FEMALE	Normal	Kidney Clear Cell Renal Carcinoma	No	C64.9	8310/3	C64.9	YES		0.6	NO
TCGA-AK-3451-01	TCGA-AK-3451-01	Kirc+	C5-KIRC	KIRC-like c17	KIRC-like c1	KIRC-like c9	miRNA cluster 14	cluster 3	mutation c1uster 10	TCGA-AK-3451	TCGA Kidney Clear Cell Carcinoma (KIRC)	kidney clear cell carcinoma	Kidney					48	TCGA-AK-3451-F66284	TCGA-AK-3451	TCGA-AK-3451-01A				-17859			0	2868					Scheduled Follow-up Submission	Complete Remission/Response	2014-10-8	MALE	Normal	Kidney Clear Cell Renal Carcinoma	No	C64.9	8310/3	C64.9	YES		0.6	NO
TCGA-AK-3453-01	TCGA-AK-3453-01	High		Low purity c2		KIRC-like c9	miRNA cluster 14			TCGA-AK-3453	TCGA Kidney Clear Cell Carcinoma (KIRC)	kidney clear cell carcinoma	Kidney					58	TCGA-AK-3453-F66285	TCGA-AK-3453	TCGA-AK-3453-01A				-21271			0	2531					Scheduled Follow-up Submission	Complete Remission/Response	2014-10-8	FEMALE		Kidney Clear Cell Renal Carcinoma	No	C64.9	8310/3	C64.9	YES		0.7	NO
TCGA-AK-3454-01	TCGA-AK-3454-01	Kirc+	C5-KIRC	KIRC-like c17		KIRC-like c9	miRNA cluster 14	cluster 3	mutation c1uster 9	TCGA-AK-3454	TCGA Kidney Clear Cell Carcinoma (KIRC)	kidney clear cell carcinoma	Kidney					84	TCGA-AK-3454-F8298	TCGA-AK-3454	TCGA-AK-3454-01A				-30862			0	874							2011-2-18	MALE	Low	Kidney Clear Cell Renal Carcinoma	No	C64.9	8310/3	C64.9	YES		0.9	NO
TCGA-AK-3455-01	TCGA-AK-3455-01	Iq	C5-KIRC	KIRC-like c17		KIRC-like c9	miRNA cluster 14	cluster 3	mutation c1uster 10	TCGA-AK-3455	TCGA Kidney Clear Cell Carcinoma (KIRC)	kidney clear cell carcinoma	Kidney					71	TCGA-AK-3455-F9151	TCGA-AK-3455	TCGA-AK-3455-01A				-26221		683	0								2011-3-8	FEMALE	Low	Kidney Clear Cell Renal Carcinoma	No	C64.9	8310/3	C64.9	YES		0.5	NO
TCGA-AK-3456-01	TCGA-AK-3456-01	Kirc+	C5-KIRC	KIRC-like c17	squamous c3	KIRC-like c9	miRNA cluster 14	cluster 3	mutation c1uster 9	TCGA-AK-3456	TCGA Kidney Clear Cell Carcinoma (KIRC)	kidney clear cell carcinoma	Kidney					48	TCGA-AK-3456-F4358	TCGA-AK-3456	TCGA-AK-3456-01A				-17821			0	1143							2010-11-12	MALE	Low	Kidney Clear Cell Renal Carcinoma	No	C64.9	8310/3	C64.9	YES		1	NO
TCGA-AK-3458-01	TCGA-AK-3458-01	Kirc+	C5-KIRC	KIRC-like c17		KIRC-like c9	miRNA cluster 14	cluster 1	mutation c1uster 10	TCGA-AK-3458	TCGA Kidney Clear Cell Carcinoma (KIRC)	kidney clear cell carcinoma	Kidney					48	TCGA-AK-3458-F7866	TCGA-AK-3458	TCGA-AK-3458-01A				-17557			0	1168							2011-2-9	MALE	Normal	Kidney Clear Cell Renal Carcinoma	No	C64.9	8310/3	C64.9	YES		0.6	NO
TCGA-AK-3460-01	TCGA-AK-3460-01	Kirc+	C5-KIRC	KIRC-like c17		KIRC-like c9	miRNA cluster 14	cluster 3	mutation c1uster 9	TCGA-AK-3460	TCGA Kidney Clear Cell Carcinoma (KIRC)	kidney clear cell carcinoma	Kidney					58	TCGA-AK-3460-F66286	TCGA-AK-3460	TCGA-AK-3460-01A				-21281			0	2508					Scheduled Follow-up Submission	Complete Remission/Response	2014-10-8	MALE		Kidney Clear Cell Renal Carcinoma	No	C64.9	8310/3	C64.9	YES		0.6	NO
TCGA-AK-3461-01	TCGA-AK-3461-01	Kirc+	C5-KIRC	KIRC-like c17		KIRC-like c9	miRNA cluster 14	cluster 3	mutation c1uster 9	TCGA-AK-3461	TCGA Kidney Clear Cell Carcinoma (KIRC)	kidney clear cell carcinoma	Kidney					72	TCGA-AK-3461-F66287	TCGA-AK-3461	TCGA-AK-3461-01A				-26464			0	2217					Scheduled Follow-up Submission	Complete Remission/Response	2014-10-8	MALE	Normal	Kidney Clear Cell Renal Carcinoma	No	C64.9	8310/3	C64.9	YES		0.6	NO
TCGA-AK-3465-01	TCGA-AK-3465-01	Kirc+		Low purity c2		KIRC-like c9	miRNA cluster 14			TCGA-AK-3465	TCGA Kidney Clear Cell Carcinoma (KIRC)	kidney clear cell carcinoma	Kidney					71	TCGA-AK-3465-F545	TCGA-AK-3465					-26232			0	369							2010-6-16	FEMALE	Normal	Kidney Clear Cell Renal Carcinoma	No	C64.9	8310/3	C64.9	YES
TCGA-AS-3777-01	TCGA-AS-3777-01	Kirc+		Low purity c2		KIRC-like c9	miRNA cluster 14			TCGA-AS-3777	TCGA Kidney Clear Cell Carcinoma (KIRC)	kidney clear cell carcinoma	Kidney					63	TCGA-AS-3777-F41911	TCGA-AS-3777	TCGA-AS-3777-01A				-23039			0	1238					Scheduled Follow-up Submission		2013-5-20	MALE	Normal	Kidney Clear Cell Renal Carcinoma	No	C64.9	8310/3	C64.9	YES		0.4	NO
TCGA-AS-3778-01	TCGA-AS-3778-01	Kirc+		Low purity c2					mutation c1uster 10	TCGA-AS-3778	TCGA Kidney Clear Cell Carcinoma (KIRC)	kidney clear cell carcinoma	Kidney					35	TCGA-AS-3778-F43370	TCGA-AS-3778	TCGA-AS-3778-01A				-12937			0	43					Scheduled Follow-up Submission		2014-1-15	MALE	Normal	Kidney Clear Cell Renal Carcinoma	No	C64.9	8310/3	C64.9	YES		0.4	NO
TCGA-B0-4688-01	TCGA-B0-4688-01	High	C1-LUAD-enriched	Cluster 6	BRCA basal-like c6	GBM-like c6	miRNA cluster 4			TCGA-B0-4688	TCGA Kidney Clear Cell Carcinoma (KIRC)	kidney clear cell carcinoma	Kidney			NO		46	TCGA-B0-4688-F19871	TCGA-B0-4688					-16804		101	0						Scheduled Follow-up Submission		2012-1-2	MALE	Low	Kidney Clear Cell Renal Carcinoma	No	C64.9	8310/3	C64.9	YES
TCGA-B0-4688-11	TCGA-B0-4688-11		C1-LUAD-enriched							TCGA-B0-4688	TCGA Kidney Clear Cell Carcinoma (KIRC)	kidney clear cell carcinoma	Kidney			NO		46	TCGA-B0-4688-F19871	TCGA-B0-4688	TCGA-B0-4688-11A				-16804		101	0						Scheduled Follow-up Submission		2012-1-2	MALE	Low	Kidney Clear Cell Renal Carcinoma	No	C64.9	8310/3	C64.9	YES		0.6	NO
TCGA-B0-4690-01	TCGA-B0-4690-01	Squamous	C5-KIRC	KIRC-like c17	KIRC-like c1	KIRC-like c9	miRNA cluster 4	cluster 2	mutation c1uster 10	TCGA-B0-4690	TCGA Kidney Clear Cell Carcinoma (KIRC)	kidney clear cell carcinoma	Kidney			NO		65	TCGA-B0-4690-F19872	TCGA-B0-4690					-23985		43	0						Scheduled Follow-up Submission		2012-1-2	MALE	Low	Kidney Clear Cell Renal Carcinoma	No	C64.9	8310/3	C64.9	YES
TCGA-B0-4690-11	TCGA-B0-4690-11		C5-KIRC						mutation c1uster 10	TCGA-B0-4690	TCGA Kidney Clear Cell Carcinoma (KIRC)	kidney clear cell carcinoma	Kidney			NO		65	TCGA-B0-4690-F19872	TCGA-B0-4690	TCGA-B0-4690-11A				-23985		43	0						Scheduled Follow-up Submission		2012-1-2	MALE	Low	Kidney Clear Cell Renal Carcinoma	No	C64.9	8310/3	C64.9	YES		0.9	NO
TCGA-B0-4691-01	TCGA-B0-4691-01	Kirc+	C5-KIRC	KIRC-like c17	KIRC-like c1	KIRC-like c9	miRNA cluster 14	cluster 2	mutation cluster 12	TCGA-B0-4691	TCGA Kidney Clear Cell Carcinoma (KIRC)	kidney clear cell carcinoma	Kidney			NO		55	TCGA-B0-4691-F19873	TCGA-B0-4691	TCGA-B0-4691-01A				-20176		139	0						Scheduled Follow-up Submission		2012-1-2	MALE	Normal	Kidney Clear Cell Renal Carcinoma	No	C64.9	8310/3	C64.9	YES		1.5	NO
TCGA-B0-4691-11	TCGA-B0-4691-11		C5-KIRC						mutation cluster 12	TCGA-B0-4691	TCGA Kidney Clear Cell Carcinoma (KIRC)	kidney clear cell carcinoma	Kidney			NO		55	TCGA-B0-4691-F19873	TCGA-B0-4691	TCGA-B0-4691-11A				-20176		139	0						Scheduled Follow-up Submission		2012-1-2	MALE	Normal	Kidney Clear Cell Renal Carcinoma	No	C64.9	8310/3	C64.9	YES		1.1	NO
TCGA-B0-4693-01	TCGA-B0-4693-01	Kirc+	C5-KIRC	KIRC-like c17	KIRC-like c1	KIRC-like c9	miRNA cluster 14	cluster 3	mutation cluster 4	TCGA-B0-4693	TCGA Kidney Clear Cell Carcinoma (KIRC)	kidney clear cell carcinoma	Kidney			NO		72	TCGA-B0-4693-F19906	TCGA-B0-4693					-26659		77	0						Scheduled Follow-up Submission		2012-1-4	FEMALE	Low	Kidney Clear Cell Renal Carcinoma	No	C64.9	8310/3	C64.9	YES
TCGA-B0-4693-11	TCGA-B0-4693-11		C5-KIRC						mutation cluster 4	TCGA-B0-4693	TCGA Kidney Clear Cell Carcinoma (KIRC)	kidney clear cell carcinoma	Kidney			NO		72	TCGA-B0-4693-F19906	TCGA-B0-4693	TCGA-B0-4693-11A				-26659		77	0						Scheduled Follow-up Submission		2012-1-4	FEMALE	Low	Kidney Clear Cell Renal Carcinoma	No	C64.9	8310/3	C64.9	YES		0.8	NO
TCGA-B0-4694-01	TCGA-B0-4694-01	Kirc+	C5-KIRC	KIRC-like c17	KIRC-like c1	KIRC-like c9	miRNA cluster 4	cluster 2	mutation c1uster 9	TCGA-B0-4694	TCGA Kidney Clear Cell Carcinoma (KIRC)	kidney clear cell carcinoma	Kidney			NO		72	TCGA-B0-4694-F19966	TCGA-B0-4694	TCGA-B0-4694-01A				-26582		106	0						Scheduled Follow-up Submission		2011-1-5	MALE	Low	Kidney Clear Cell Renal Carcinoma	No	C64.9	8310/3	C64.9	YES		0.7	NO
TCGA-B0-4694-11	TCGA-B0-4694-11		C5-KIRC						mutation c1uster 9	TCGA-B0-4694	TCGA Kidney Clear Cell Carcinoma (KIRC)	kidney clear cell carcinoma	Kidney			NO		72	TCGA-B0-4694-F19966	TCGA-B0-4694	TCGA-B0-4694-11A				-26582		106	0						Scheduled Follow-up Submission		2011-1-5	MALE	Low	Kidney Clear Cell Renal Carcinoma	No	C64.9	8310/3	C64.9	YES		1	NO
TCGA-B0-4696-01	TCGA-B0-4696-01	High	C12-small-various	Cluster 6	UCEC-like c5	GBM-like c6	miRNA c1uster 9			TCGA-B0-4696	TCGA Kidney Clear Cell Carcinoma (KIRC)	kidney clear cell carcinoma	Kidney	YES	NO	YES	YES	58	TCGA-B0-4696-F20174	TCGA-B0-4696	TCGA-B0-4696-01A		293	827	-21317		866	0		794				Scheduled Follow-up Submission		2012-1-6	MALE	Low	Kidney Clear Cell Renal Carcinoma	No	C64.9	8310/3	C64.9	YES		1.1	NO
TCGA-B0-4696-11	TCGA-B0-4696-11		C12-small-various							TCGA-B0-4696	TCGA Kidney Clear Cell Carcinoma (KIRC)	kidney clear cell carcinoma	Kidney	YES	NO	YES	YES	58	TCGA-B0-4696-F20174	TCGA-B0-4696	TCGA-B0-4696-11A		293	827	-21317		866	0		794				Scheduled Follow-up Submission		2012-1-6	MALE	Low	Kidney Clear Cell Renal Carcinoma	No	C64.9	8310/3	C64.9	YES		1	NO
TCGA-B0-4697-01	TCGA-B0-4697-01	Quiet	C5-KIRC	Low purity c2	KIRC-like c1	KIRC-like c9	miRNA cluster 7	cluster 2	mutation c1uster 9	TCGA-B0-4697	TCGA Kidney Clear Cell Carcinoma (KIRC)	kidney clear cell carcinoma	Kidney			NO		46	TCGA-B0-4697-F20176	TCGA-B0-4697	TCGA-B0-4697-01A				-16844		578	0						Scheduled Follow-up Submission		2012-1-6	FEMALE	Low	Kidney Clear Cell Renal Carcinoma	No	C64.9	8310/3	C64.9	YES		1.4	NO
TCGA-B0-4697-11	TCGA-B0-4697-11		C5-KIRC						mutation c1uster 9	TCGA-B0-4697	TCGA Kidney Clear Cell Carcinoma (KIRC)	kidney clear cell carcinoma	Kidney			NO		46	TCGA-B0-4697-F20176	TCGA-B0-4697	TCGA-B0-4697-11A				-16844		578	0						Scheduled Follow-up Submission		2012-1-6	FEMALE	Low	Kidney Clear Cell Renal Carcinoma	No	C64.9	8310/3	C64.9	YES		0.7	NO
TCGA-B0-4698-01	TCGA-B0-4698-01	Squamous	C12-small-various	Cluster 6	KIRC-like c1	RNA cluster 2	miRNA c1uster 9			TCGA-B0-4698	TCGA Kidney Clear Cell Carcinoma (KIRC)	kidney clear cell carcinoma	Kidney			NO		75	TCGA-B0-4698-F20177	TCGA-B0-4698	TCGA-B0-4698-01A				-27417		42	0						Scheduled Follow-up Submission		2012-1-6	MALE	Low	Kidney Clear Cell Renal Carcinoma	No	C64.9	8310/3	C64.9	YES		1.5	NO
TCGA-B0-4698-11	TCGA-B0-4698-11		C12-small-various							TCGA-B0-4698	TCGA Kidney Clear Cell Carcinoma (KIRC)	kidney clear cell carcinoma	Kidney			NO		75	TCGA-B0-4698-F20177	TCGA-B0-4698	TCGA-B0-4698-11A				-27417		42	0						Scheduled Follow-up Submission		2012-1-6	MALE	Low	Kidney Clear Cell Renal Carcinoma	No	C64.9	8310/3	C64.9	YES		0.8	NO
TCGA-B0-4699-01	TCGA-B0-4699-01	Kirc+	C5-KIRC	KIRC-like c17	squamous c3	KIRC-like c9	miRNA cluster 14			TCGA-B0-4699	TCGA Kidney Clear Cell Carcinoma (KIRC)	kidney clear cell carcinoma	Kidney					74	TCGA-B0-4699-F20179	TCGA-B0-4699	TCGA-B0-4699-01A				-27225		110	0	110					Scheduled Follow-up Submission		2012-1-6	MALE	Low	Kidney Clear Cell Renal Carcinoma	No	C64.9	8310/3	C64.9	YES		1	NO
TCGA-B0-4699-11	TCGA-B0-4699-11		C5-KIRC							TCGA-B0-4699	TCGA Kidney Clear Cell Carcinoma (KIRC)	kidney clear cell carcinoma	Kidney					74	TCGA-B0-4699-F20179	TCGA-B0-4699	TCGA-B0-4699-11A				-27225		110	0	110					Scheduled Follow-up Submission		2012-1-6	MALE	Low	Kidney Clear Cell Renal Carcinoma	No	C64.9	8310/3	C64.9	YES		1	NO
TCGA-B0-4700-01	TCGA-B0-4700-01	Quiet	C5-KIRC	Low purity c2	KIRC-like c1	KIRC-like c9	miRNA cluster 4	cluster 2	mutation c1uster 10	TCGA-B0-4700	TCGA Kidney Clear Cell Carcinoma (KIRC)	kidney clear cell carcinoma	Kidney					60	TCGA-B0-4700-F20184	TCGA-B0-4700	TCGA-B0-4700-01A				-22034		1980	0						Scheduled Follow-up Submission		2012-1-6	MALE	Low	Kidney Clear Cell Renal Carcinoma	No	C64.9	8310/3	C64.9	YES		1.8	NO
TCGA-B0-4700-11	TCGA-B0-4700-11		C5-KIRC						mutation c1uster 10	TCGA-B0-4700	TCGA Kidney Clear Cell Carcinoma (KIRC)	kidney clear cell carcinoma	Kidney					60	TCGA-B0-4700-F20184	TCGA-B0-4700					-22034		1980	0						Scheduled Follow-up Submission		2012-1-6	MALE	Low	Kidney Clear Cell Renal Carcinoma	No	C64.9	8310/3	C64.9	YES
TCGA-B0-4701-01	TCGA-B0-4701-01	Kirc+	C5-KIRC	KIRC-like c17	KIRC-like c1	KIRC-like c9	miRNA cluster 14	cluster 3		TCGA-B0-4701	TCGA Kidney Clear Cell Carcinoma (KIRC)	kidney clear cell carcinoma	Kidney					66	TCGA-B0-4701-F20192	TCGA-B0-4701	TCGA-B0-4701-01A				-24232		238	0						Scheduled Follow-up Submission		2012-1-6	FEMALE	Normal	Kidney Clear Cell Renal Carcinoma	No	C64.9	8310/3	C64.9	YES		2	NO
TCGA-B0-4701-11	TCGA-B0-4701-11		C5-KIRC							TCGA-B0-4701	TCGA Kidney Clear Cell Carcinoma (KIRC)	kidney clear cell carcinoma	Kidney					66	TCGA-B0-4701-F20192	TCGA-B0-4701	TCGA-B0-4701-11A				-24232		238	0						Scheduled Follow-up Submission		2012-1-6	FEMALE	Normal	Kidney Clear Cell Renal Carcinoma	No	C64.9	8310/3	C64.9	YES		1.1	NO
TCGA-B0-4703-01	TCGA-B0-4703-01	Kirc+	C5-KIRC	KIRC-like c17	KIRC-like c1	KIRC-like c9	miRNA cluster 4	cluster 2	mutation cluster 13	TCGA-B0-4703	TCGA Kidney Clear Cell Carcinoma (KIRC)	kidney clear cell carcinoma	Kidney					51	TCGA-B0-4703-F20196	TCGA-B0-4703	TCGA-B0-4703-01A				-18921		182	0						Scheduled Follow-up Submission		2012-1-6	MALE	Low	Kidney Clear Cell Renal Carcinoma	No	C64.9	8310/3	C64.9	YES		0.8	NO
TCGA-B0-4703-11	TCGA-B0-4703-11		C5-KIRC						mutation cluster 13	TCGA-B0-4703	TCGA Kidney Clear Cell Carcinoma (KIRC)	kidney clear cell carcinoma	Kidney					51	TCGA-B0-4703-F20196	TCGA-B0-4703	TCGA-B0-4703-11A				-18921		182	0						Scheduled Follow-up Submission		2012-1-6	MALE	Low	Kidney Clear Cell Renal Carcinoma	No	C64.9	8310/3	C64.9	YES		1.7	NO
TCGA-B0-4706-01	TCGA-B0-4706-01	Kirc+	C5-KIRC	KIRC-like c17	KIRC-like c1	KIRC-like c9	miRNA cluster 13	cluster 4	mutation c1uster 10	TCGA-B0-4706	TCGA Kidney Clear Cell Carcinoma (KIRC)	kidney clear cell carcinoma	Kidney					61	TCGA-B0-4706-F20197	TCGA-B0-4706	TCGA-B0-4706-01A				-22331		65	0	26					Scheduled Follow-up Submission		2012-1-6	MALE	Low	Kidney Clear Cell Renal Carcinoma	No	C64.9	8310/3	C64.9	YES		1.8	NO
TCGA-B0-4706-11	TCGA-B0-4706-11		C5-KIRC						mutation c1uster 10	TCGA-B0-4706	TCGA Kidney Clear Cell Carcinoma (KIRC)	kidney clear cell carcinoma	Kidney					61	TCGA-B0-4706-F20197	TCGA-B0-4706	TCGA-B0-4706-11A				-22331		65	0	26					Scheduled Follow-up Submission		2012-1-6	MALE	Low	Kidney Clear Cell Renal Carcinoma	No	C64.9	8310/3	C64.9	YES		0.7	NO
TCGA-B0-4707-01	TCGA-B0-4707-01	Kirc+	C5-KIRC	KIRC-like c17	KIRC-like c1	KIRC-like c9	miRNA cluster 4	cluster 2	mutation c1uster 10	TCGA-B0-4707	TCGA Kidney Clear Cell Carcinoma (KIRC)	kidney clear cell carcinoma	Kidney					63	TCGA-B0-4707-F20198	TCGA-B0-4707	TCGA-B0-4707-01A				-23322		600	0						Scheduled Follow-up Submission		2012-1-6	MALE	Low	Kidney Clear Cell Renal Carcinoma	No	C64.9	8310/3	C64.9	YES		1.5	NO
TCGA-B0-4707-11	TCGA-B0-4707-11		C5-KIRC						mutation c1uster 10	TCGA-B0-4707	TCGA Kidney Clear Cell Carcinoma (KIRC)	kidney clear cell carcinoma	Kidney					63	TCGA-B0-4707-F20198	TCGA-B0-4707	TCGA-B0-4707-11A				-23322		600	0						Scheduled Follow-up Submission		2012-1-6	MALE	Low	Kidney Clear Cell Renal Carcinoma	No	C64.9	8310/3	C64.9	YES		0.8	NO
TCGA-B0-4710-01	TCGA-B0-4710-01	Kirc+	C5-KIRC	KIRC-like c17	KIRC-like c1		miRNA cluster 13	cluster 1	mutation cluster 13	TCGA-B0-4710	TCGA Kidney Clear Cell Carcinoma (KIRC)	kidney clear cell carcinoma	Kidney					75	TCGA-B0-4710-F71490	TCGA-B0-4710	TCGA-B0-4710-01A				-27396			0	1755					Scheduled Follow-up Submission	Complete Remission/Response	2015-3-26	FEMALE	Low	Kidney Clear Cell Renal Carcinoma	No	C64.9	8310/3	C64.9	YES		1	NO
TCGA-B0-4710-11	TCGA-B0-4710-11		C5-KIRC						mutation cluster 13	TCGA-B0-4710	TCGA Kidney Clear Cell Carcinoma (KIRC)	kidney clear cell carcinoma	Kidney					75	TCGA-B0-4710-F71490	TCGA-B0-4710	TCGA-B0-4710-11A				-27396			0	1755					Scheduled Follow-up Submission	Complete Remission/Response	2015-3-26	FEMALE	Low	Kidney Clear Cell Renal Carcinoma	No	C64.9	8310/3	C64.9	YES		1	NO
TCGA-B0-4712-01	TCGA-B0-4712-01	Kirc+	C5-KIRC	KIRC-like c17	KIRC-like c1	KIRC-like c9	miRNA cluster 5	cluster 4	mutation c1uster 10	TCGA-B0-4712	TCGA Kidney Clear Cell Carcinoma (KIRC)	kidney clear cell carcinoma	Kidney					76	TCGA-B0-4712-F20480	TCGA-B0-4712	TCGA-B0-4712-01A				-28095		1337	0						Scheduled Follow-up Submission		2012-1-14	MALE	Low	Kidney Clear Cell Renal Carcinoma	No	C64.9	8310/3	C64.9	YES		1.2	NO
TCGA-B0-4712-11	TCGA-B0-4712-11		C5-KIRC						mutation c1uster 10	TCGA-B0-4712	TCGA Kidney Clear Cell Carcinoma (KIRC)	kidney clear cell carcinoma	Kidney					76	TCGA-B0-4712-F20480	TCGA-B0-4712					-28095		1337	0						Scheduled Follow-up Submission		2012-1-14	MALE	Low	Kidney Clear Cell Renal Carcinoma	No	C64.9	8310/3	C64.9	YES
TCGA-B0-4713-01	TCGA-B0-4713-01	High	C5-KIRC	KIRC-like c17	KIRC-like c1	KIRC-like c9	miRNA cluster 14	cluster 3	mutation c1uster 10	TCGA-B0-4713	TCGA Kidney Clear Cell Carcinoma (KIRC)	kidney clear cell carcinoma	Kidney					76	TCGA-B0-4713-F20481	TCGA-B0-4713					-27899		202	0						Scheduled Follow-up Submission		2012-1-14	FEMALE	Elevated	Kidney Clear Cell Renal Carcinoma	No	C64.9	8310/3	C64.9	YES
TCGA-B0-4713-11	TCGA-B0-4713-11		C5-KIRC						mutation c1uster 10	TCGA-B0-4713	TCGA Kidney Clear Cell Carcinoma (KIRC)	kidney clear cell carcinoma	Kidney					76	TCGA-B0-4713-F20481	TCGA-B0-4713	TCGA-B0-4713-11A				-27899		202	0						Scheduled Follow-up Submission		2012-1-14	FEMALE	Elevated	Kidney Clear Cell Renal Carcinoma	No	C64.9	8310/3	C64.9	YES		0.7	NO
TCGA-B0-4714-01	TCGA-B0-4714-01	Kirc+	C5-KIRC	KIRC-like c17	squamous c3	KIRC-like c9	miRNA cluster 14	cluster 3	mutation c1uster 10	TCGA-B0-4714	TCGA Kidney Clear Cell Carcinoma (KIRC)	kidney clear cell carcinoma	Kidney					81	TCGA-B0-4714-F20482	TCGA-B0-4714					-29873		99	0						Scheduled Follow-up Submission		2012-1-14	MALE		Kidney Clear Cell Renal Carcinoma	No	C64.9	8310/3	C64.9	YES
TCGA-B0-4714-11	TCGA-B0-4714-11		C5-KIRC						mutation c1uster 10	TCGA-B0-4714	TCGA Kidney Clear Cell Carcinoma (KIRC)	kidney clear cell carcinoma	Kidney					81	TCGA-B0-4714-F20482	TCGA-B0-4714	TCGA-B0-4714-11A				-29873		99	0						Scheduled Follow-up Submission		2012-1-14	MALE		Kidney Clear Cell Renal Carcinoma	No	C64.9	8310/3	C64.9	YES		1.1	NO
TCGA-B0-4718-01	TCGA-B0-4718-01	Kirc+	C5-KIRC	KIRC-like c17	KIRC-like c1	KIRC-like c9	miRNA cluster 13	cluster 1	mutation c1uster 9	TCGA-B0-4718	TCGA Kidney Clear Cell Carcinoma (KIRC)	kidney clear cell carcinoma	Kidney	YES	NO			57	TCGA-B0-4718-F71491	TCGA-B0-4718					-20910			0	1778	768				Scheduled Follow-up Submission	Progressive Disease	2015-3-26	MALE	Low	Kidney Clear Cell Renal Carcinoma	No	C64.9	8310/3	C64.9	YES
TCGA-B0-4718-11	TCGA-B0-4718-11		C5-KIRC						mutation c1uster 9	TCGA-B0-4718	TCGA Kidney Clear Cell Carcinoma (KIRC)	kidney clear cell carcinoma	Kidney	YES	NO			57	TCGA-B0-4718-F71491	TCGA-B0-4718	TCGA-B0-4718-11A				-20910			0	1778	768				Scheduled Follow-up Submission	Progressive Disease	2015-3-26	MALE	Low	Kidney Clear Cell Renal Carcinoma	No	C64.9	8310/3	C64.9	YES		0.9	NO
TCGA-B0-4810-01	TCGA-B0-4810-01	Kirc+	C5-KIRC	KIRC-like c17	KIRC-like c1	KIRC-like c9	miRNA cluster 5	cluster 4	mutation c1uster 10	TCGA-B0-4810	TCGA Kidney Clear Cell Carcinoma (KIRC)	kidney clear cell carcinoma	Kidney	NO	YES		YES	47	TCGA-B0-4810-F20569	TCGA-B0-4810	TCGA-B0-4810-01A			238	-17402		478	0		205				Scheduled Follow-up Submission		2012-1-18	MALE	Low	Kidney Clear Cell Renal Carcinoma	No	C64.9	8310/3	C64.9	YES		1.2	NO
TCGA-B0-4810-11	TCGA-B0-4810-11		C5-KIRC						mutation c1uster 10	TCGA-B0-4810	TCGA Kidney Clear Cell Carcinoma (KIRC)	kidney clear cell carcinoma	Kidney	NO	YES		YES	47	TCGA-B0-4810-F20569	TCGA-B0-4810	TCGA-B0-4810-11A			238	-17402		478	0		205				Scheduled Follow-up Submission		2012-1-18	MALE	Low	Kidney Clear Cell Renal Carcinoma	No	C64.9	8310/3	C64.9	YES		1	NO
TCGA-B0-4811-01	TCGA-B0-4811-01	GBM	C5-KIRC	KIRC-like c17	KIRC-like c1	KIRC-like c9	miRNA cluster 14	cluster 4	mutation c1uster 9	TCGA-B0-4811	TCGA Kidney Clear Cell Carcinoma (KIRC)	kidney clear cell carcinoma	Kidney	YES	YES			48	TCGA-B0-4811-F20695	TCGA-B0-4811	TCGA-B0-4811-01A			425	-17792		1417	0		458				Scheduled Follow-up Submission		2012-1-19	MALE	Normal	Kidney Clear Cell Renal Carcinoma	No	C64.9	8310/3	C64.9	YES		1.4	NO
TCGA-B0-4811-11	TCGA-B0-4811-11		C5-KIRC						mutation c1uster 9	TCGA-B0-4811	TCGA Kidney Clear Cell Carcinoma (KIRC)	kidney clear cell carcinoma	Kidney	YES	YES			48	TCGA-B0-4811-F20695	TCGA-B0-4811	TCGA-B0-4811-11A			425	-17792		1417	0		458				Scheduled Follow-up Submission		2012-1-19	MALE	Normal	Kidney Clear Cell Renal Carcinoma	No	C64.9	8310/3	C64.9	YES		0.9	NO
TCGA-B0-4813-01	TCGA-B0-4813-01	Kirc+	C5-KIRC	KIRC-like c17	KIRC-like c1	KIRC-like c9	miRNA cluster 13	cluster 1	mutation c1uster 9	TCGA-B0-4813	TCGA Kidney Clear Cell Carcinoma (KIRC)	kidney clear cell carcinoma	Kidney					68	TCGA-B0-4813-F20696	TCGA-B0-4813					-25018		18	0	18					Scheduled Follow-up Submission		2012-1-19	MALE	Low	Kidney Clear Cell Renal Carcinoma	No	C64.9	8310/3	C64.9	YES
TCGA-B0-4813-11	TCGA-B0-4813-11		C5-KIRC						mutation c1uster 9	TCGA-B0-4813	TCGA Kidney Clear Cell Carcinoma (KIRC)	kidney clear cell carcinoma	Kidney					68	TCGA-B0-4813-F20696	TCGA-B0-4813	TCGA-B0-4813-11A				-25018		18	0	18					Scheduled Follow-up Submission		2012-1-19	MALE	Low	Kidney Clear Cell Renal Carcinoma	No	C64.9	8310/3	C64.9	YES		1.2	NO
TCGA-B0-4814-01	TCGA-B0-4814-01	Kirc+	C5-KIRC	KIRC-like c17	KIRC-like c1	KIRC-like c9	miRNA cluster 14	cluster 3	mutation c1uster 10	TCGA-B0-4814	TCGA Kidney Clear Cell Carcinoma (KIRC)	kidney clear cell carcinoma	Kidney					58	TCGA-B0-4814-F20698	TCGA-B0-4814	TCGA-B0-4814-01A				-21374		168	0						Scheduled Follow-up Submission		2012-1-19	MALE	Low	Kidney Clear Cell Renal Carcinoma	No	C64.9	8310/3	C64.9	YES		1.7	NO
TCGA-B0-4814-11	TCGA-B0-4814-11		C5-KIRC						mutation c1uster 10	TCGA-B0-4814	TCGA Kidney Clear Cell Carcinoma (KIRC)	kidney clear cell carcinoma	Kidney					58	TCGA-B0-4814-F20698	TCGA-B0-4814	TCGA-B0-4814-11A				-21374		168	0						Scheduled Follow-up Submission		2012-1-19	MALE	Low	Kidney Clear Cell Renal Carcinoma	No	C64.9	8310/3	C64.9	YES		1	NO
TCGA-B0-4815-01	TCGA-B0-4815-01	Kirc+	C5-KIRC	KIRC-like c17	KIRC-like c1	KIRC-like c9	miRNA cluster 7	cluster 2	mutation c1uster 9	TCGA-B0-4815	TCGA Kidney Clear Cell Carcinoma (KIRC)	kidney clear cell carcinoma	Kidney					65	TCGA-B0-4815-F20700	TCGA-B0-4815	TCGA-B0-4815-01A				-23873		1588	0						Scheduled Follow-up Submission		2012-1-19	MALE	Low	Kidney Clear Cell Renal Carcinoma	No	C64.9	8310/3	C64.9	YES		1.4	NO
TCGA-B0-4815-11	TCGA-B0-4815-11		C5-KIRC						mutation c1uster 9	TCGA-B0-4815	TCGA Kidney Clear Cell Carcinoma (KIRC)	kidney clear cell carcinoma	Kidney					65	TCGA-B0-4815-F20700	TCGA-B0-4815	TCGA-B0-4815-11A				-23873		1588	0						Scheduled Follow-up Submission		2012-1-19	MALE	Low	Kidney Clear Cell Renal Carcinoma	No	C64.9	8310/3	C64.9	YES		1	NO
TCGA-B0-4816-01	TCGA-B0-4816-01	Kirc+	C5-KIRC	KIRC-like c17	KIRC-like c1	KIRC-like c9	miRNA cluster 14	cluster 4	mutation c1uster 10	TCGA-B0-4816	TCGA Kidney Clear Cell Carcinoma (KIRC)	kidney clear cell carcinoma	Kidney					49	TCGA-B0-4816-F20705	TCGA-B0-4816	TCGA-B0-4816-01A				-18133		1371	0						Scheduled Follow-up Submission		2012-1-19	MALE	Low	Kidney Clear Cell Renal Carcinoma	No	C64.9	8310/3	C64.9	YES		1	NO
TCGA-B0-4816-11	TCGA-B0-4816-11		C5-KIRC						mutation c1uster 10	TCGA-B0-4816	TCGA Kidney Clear Cell Carcinoma (KIRC)	kidney clear cell carcinoma	Kidney					49	TCGA-B0-4816-F20705	TCGA-B0-4816	TCGA-B0-4816-11A				-18133		1371	0						Scheduled Follow-up Submission		2012-1-19	MALE	Low	Kidney Clear Cell Renal Carcinoma	No	C64.9	8310/3	C64.9	YES		0.6	NO
TCGA-B0-4817-01	TCGA-B0-4817-01	Kirc+	C5-KIRC	Low purity c2	squamous c3	KIRC-like c9	miRNA cluster 14	cluster 2	mutation c1uster 9	TCGA-B0-4817	TCGA Kidney Clear Cell Carcinoma (KIRC)	kidney clear cell carcinoma	Kidney					81	TCGA-B0-4817-F20706	TCGA-B0-4817					-29873		1019	0						Scheduled Follow-up Submission		2005-1-19	MALE	Low	Kidney Clear Cell Renal Carcinoma	No	C64.9	8310/3	C64.9	YES
TCGA-B0-4817-11	TCGA-B0-4817-11		C5-KIRC						mutation c1uster 9	TCGA-B0-4817	TCGA Kidney Clear Cell Carcinoma (KIRC)	kidney clear cell carcinoma	Kidney					81	TCGA-B0-4817-F20706	TCGA-B0-4817	TCGA-B0-4817-11A				-29873		1019	0						Scheduled Follow-up Submission		2005-1-19	MALE	Low	Kidney Clear Cell Renal Carcinoma	No	C64.9	8310/3	C64.9	YES		0.8	NO
TCGA-B0-4818-01	TCGA-B0-4818-01	Kirc+	C5-KIRC	KIRC-like c17	KIRC-like c1	KIRC-like c9	miRNA cluster 14	cluster 4	mutation c1uster 10	TCGA-B0-4818	TCGA Kidney Clear Cell Carcinoma (KIRC)	kidney clear cell carcinoma	Kidney				YES	68	TCGA-B0-4818-F20707	TCGA-B0-4818				241	-24853		510	0		127				Scheduled Follow-up Submission		2012-1-19	FEMALE	Low	Kidney Clear Cell Renal Carcinoma	No	C64.9	8310/3	C64.9	YES
TCGA-B0-4818-11	TCGA-B0-4818-11		C5-KIRC						mutation c1uster 10	TCGA-B0-4818	TCGA Kidney Clear Cell Carcinoma (KIRC)	kidney clear cell carcinoma	Kidney				YES	68	TCGA-B0-4818-F20707	TCGA-B0-4818	TCGA-B0-4818-11A			241	-24853		510	0		127				Scheduled Follow-up Submission		2012-1-19	FEMALE	Low	Kidney Clear Cell Renal Carcinoma	No	C64.9	8310/3	C64.9	YES		0.5	NO
TCGA-B0-4819-01	TCGA-B0-4819-01	Kirc+	C5-KIRC	Low purity c2	KIRC-like c1	KIRC-like c9	miRNA cluster 4	cluster 2	mutation c1uster 10	TCGA-B0-4819	TCGA Kidney Clear Cell Carcinoma (KIRC)	kidney clear cell carcinoma	Kidney					60	TCGA-B0-4819-F20708	TCGA-B0-4819	TCGA-B0-4819-01A				-22220		183	0	183					Scheduled Follow-up Submission		2012-1-19	FEMALE	Normal	Kidney Clear Cell Renal Carcinoma	No	C64.9	8310/3	C64.9	YES		1	NO
TCGA-B0-4819-11	TCGA-B0-4819-11		C5-KIRC						mutation c1uster 10	TCGA-B0-4819	TCGA Kidney Clear Cell Carcinoma (KIRC)	kidney clear cell carcinoma	Kidney					60	TCGA-B0-4819-F20708	TCGA-B0-4819	TCGA-B0-4819-11A				-22220		183	0	183					Scheduled Follow-up Submission		2012-1-19	FEMALE	Normal	Kidney Clear Cell Renal Carcinoma	No	C64.9	8310/3	C64.9	YES		0.8	NO
TCGA-B0-4821-01	TCGA-B0-4821-01	Kirc+	C5-KIRC	KIRC-like c17	KIRC-like c1	KIRC-like c9	miRNA cluster 4			TCGA-B0-4821	TCGA Kidney Clear Cell Carcinoma (KIRC)	kidney clear cell carcinoma	Kidney				NO	68	TCGA-B0-4821-F20709	TCGA-B0-4821	TCGA-B0-4821-01A				-25013		1230	0						Scheduled Follow-up Submission		2012-1-19	FEMALE	Normal	Kidney Clear Cell Renal Carcinoma	No	C64.9	8310/3	C64.9	YES		1.5	NO
TCGA-B0-4821-11	TCGA-B0-4821-11		C5-KIRC							TCGA-B0-4821	TCGA Kidney Clear Cell Carcinoma (KIRC)	kidney clear cell carcinoma	Kidney				NO	68	TCGA-B0-4821-F20709	TCGA-B0-4821	TCGA-B0-4821-11A				-25013		1230	0						Scheduled Follow-up Submission		2012-1-19	FEMALE	Normal	Kidney Clear Cell Renal Carcinoma	No	C64.9	8310/3	C64.9	YES		0.4	NO
TCGA-B0-4822-01	TCGA-B0-4822-01	Kirc+	C5-KIRC	KIRC-like c17	KIRC-like c1		miRNA cluster 13	cluster 2	mutation cluster 6	TCGA-B0-4822	TCGA Kidney Clear Cell Carcinoma (KIRC)	kidney clear cell carcinoma	Kidney				NO	78	TCGA-B0-4822-F20710	TCGA-B0-4822					-28774		1111	0						Scheduled Follow-up Submission		2012-1-19	MALE	Low	Kidney Clear Cell Renal Carcinoma	No	C64.9	8310/3	C64.9	YES
TCGA-B0-4822-11	TCGA-B0-4822-11		C5-KIRC						mutation cluster 6	TCGA-B0-4822	TCGA Kidney Clear Cell Carcinoma (KIRC)	kidney clear cell carcinoma	Kidney				NO	78	TCGA-B0-4822-F20710	TCGA-B0-4822	TCGA-B0-4822-11A				-28774		1111	0						Scheduled Follow-up Submission		2012-1-19	MALE	Low	Kidney Clear Cell Renal Carcinoma	No	C64.9	8310/3	C64.9	YES		0.7	NO
TCGA-B0-4823-01	TCGA-B0-4823-01	Kirc+	C5-KIRC	KIRC-like c17	KIRC-like c1	KIRC-like c9	miRNA cluster 14	cluster 3	mutation c1uster 10	TCGA-B0-4823	TCGA Kidney Clear Cell Carcinoma (KIRC)	kidney clear cell carcinoma	Kidney					88	TCGA-B0-4823-F20711	TCGA-B0-4823	TCGA-B0-4823-01A				-32290		454	0						Scheduled Follow-up Submission		2012-1-19	MALE	Low	Kidney Clear Cell Renal Carcinoma	No	C64.9	8310/3	C64.9	YES		0.6	NO
TCGA-B0-4823-11	TCGA-B0-4823-11		C5-KIRC						mutation c1uster 10	TCGA-B0-4823	TCGA Kidney Clear Cell Carcinoma (KIRC)	kidney clear cell carcinoma	Kidney					88	TCGA-B0-4823-F20711	TCGA-B0-4823	TCGA-B0-4823-11A				-32290		454	0						Scheduled Follow-up Submission		2012-1-19	MALE	Low	Kidney Clear Cell Renal Carcinoma	No	C64.9	8310/3	C64.9	YES		1	NO
TCGA-B0-4824-01	TCGA-B0-4824-01	Kirc+	C5-KIRC	KIRC-like c17	KIRC-like c1	KIRC-like c9	miRNA cluster 14	cluster 3	mutation c1uster 10	TCGA-B0-4824	TCGA Kidney Clear Cell Carcinoma (KIRC)	kidney clear cell carcinoma	Kidney					49	TCGA-B0-4824-F20712	TCGA-B0-4824	TCGA-B0-4824-01A				-18132		1657	0						Scheduled Follow-up Submission		2012-1-19	FEMALE	Low	Kidney Clear Cell Renal Carcinoma	No	C64.9	8310/3	C64.9	YES		1.1	NO
TCGA-B0-4824-11	TCGA-B0-4824-11		C5-KIRC						mutation c1uster 10	TCGA-B0-4824	TCGA Kidney Clear Cell Carcinoma (KIRC)	kidney clear cell carcinoma	Kidney					49	TCGA-B0-4824-F20712	TCGA-B0-4824	TCGA-B0-4824-11A				-18132		1657	0						Scheduled Follow-up Submission		2012-1-19	FEMALE	Low	Kidney Clear Cell Renal Carcinoma	No	C64.9	8310/3	C64.9	YES		1	NO
TCGA-B0-4827-01	TCGA-B0-4827-01	Kirc+	C5-KIRC	KIRC-like c17	KIRC-like c1	KIRC-like c9	miRNA cluster 14	cluster 2	mutation c1uster 10	TCGA-B0-4827	TCGA Kidney Clear Cell Carcinoma (KIRC)	kidney clear cell carcinoma	Kidney		YES	NO	YES	77	TCGA-B0-4827-F20713	TCGA-B0-4827	TCGA-B0-4827-01A			122	-28467		885	0		668				Scheduled Follow-up Submission		2012-1-19	FEMALE	Low	Kidney Clear Cell Renal Carcinoma	No	C64.9	8310/3	C64.9	YES		1	NO
TCGA-B0-4827-11	TCGA-B0-4827-11		C5-KIRC						mutation c1uster 10	TCGA-B0-4827	TCGA Kidney Clear Cell Carcinoma (KIRC)	kidney clear cell carcinoma	Kidney		YES	NO	YES	77	TCGA-B0-4827-F20713	TCGA-B0-4827	TCGA-B0-4827-11A			122	-28467		885	0		668				Scheduled Follow-up Submission		2012-1-19	FEMALE	Low	Kidney Clear Cell Renal Carcinoma	No	C64.9	8310/3	C64.9	YES		1	NO
TCGA-B0-4828-01	TCGA-B0-4828-01	Kirc+	C5-KIRC	KIRC-like c17	KIRC-like c1	KIRC-like c9	miRNA cluster 14	cluster 3	mutation c1uster 10	TCGA-B0-4828	TCGA Kidney Clear Cell Carcinoma (KIRC)	kidney clear cell carcinoma	Kidney					79	TCGA-B0-4828-F20772	TCGA-B0-4828					-28948		307	0						Scheduled Follow-up Submission		2012-1-20	MALE	Low	Kidney Clear Cell Renal Carcinoma	No	C64.9	8310/3	C64.9	YES
TCGA-B0-4828-11	TCGA-B0-4828-11		C5-KIRC						mutation c1uster 10	TCGA-B0-4828	TCGA Kidney Clear Cell Carcinoma (KIRC)	kidney clear cell carcinoma	Kidney					79	TCGA-B0-4828-F20772	TCGA-B0-4828	TCGA-B0-4828-11A				-28948		307	0						Scheduled Follow-up Submission		2012-1-20	MALE	Low	Kidney Clear Cell Renal Carcinoma	No	C64.9	8310/3	C64.9	YES		1.3	NO
TCGA-B0-4833-01	TCGA-B0-4833-01	Kirc+	C5-KIRC	KIRC-like c17	KIRC-like c1	KIRC-like c9	miRNA cluster 14	cluster 1	mutation c1uster 10	TCGA-B0-4833	TCGA Kidney Clear Cell Carcinoma (KIRC)	kidney clear cell carcinoma	Kidney				NO	82	TCGA-B0-4833-F20775	TCGA-B0-4833	TCGA-B0-4833-01A				-30190		2386	0						Scheduled Follow-up Submission		2012-1-20	FEMALE	Normal	Kidney Clear Cell Renal Carcinoma	No	C64.9	8310/3	C64.9	YES		1.4	NO
TCGA-B0-4833-11	TCGA-B0-4833-11		C5-KIRC						mutation c1uster 10	TCGA-B0-4833	TCGA Kidney Clear Cell Carcinoma (KIRC)	kidney clear cell carcinoma	Kidney				NO	82	TCGA-B0-4833-F20775	TCGA-B0-4833	TCGA-B0-4833-11A				-30190		2386	0						Scheduled Follow-up Submission		2012-1-20	FEMALE	Normal	Kidney Clear Cell Renal Carcinoma	No	C64.9	8310/3	C64.9	YES		0.8	NO
TCGA-B0-4834-01	TCGA-B0-4834-01	Kirc+	C5-KIRC	Low purity c2	squamous c3	KIRC-like c9	miRNA cluster 14			TCGA-B0-4834	TCGA Kidney Clear Cell Carcinoma (KIRC)	kidney clear cell carcinoma	Kidney					49	TCGA-B0-4834-F20777	TCGA-B0-4834	TCGA-B0-4834-01A				-18224		2090	0						Scheduled Follow-up Submission		2012-1-20	MALE	Low	Kidney Clear Cell Renal Carcinoma	No	C64.9	8310/3	C64.9	YES		1	NO
TCGA-B0-4834-11	TCGA-B0-4834-11		C5-KIRC							TCGA-B0-4834	TCGA Kidney Clear Cell Carcinoma (KIRC)	kidney clear cell carcinoma	Kidney					49	TCGA-B0-4834-F20777	TCGA-B0-4834	TCGA-B0-4834-11A				-18224		2090	0						Scheduled Follow-up Submission		2012-1-20	MALE	Low	Kidney Clear Cell Renal Carcinoma	No	C64.9	8310/3	C64.9	YES		1	NO
TCGA-B0-4836-01	TCGA-B0-4836-01	Kirc+	C5-KIRC	KIRC-like c17	KIRC-like c1	KIRC-like c9	miRNA cluster 4	cluster 2	mutation c1uster 9	TCGA-B0-4836	TCGA Kidney Clear Cell Carcinoma (KIRC)	kidney clear cell carcinoma	Kidney				NO	61	TCGA-B0-4836-F20779	TCGA-B0-4836	TCGA-B0-4836-01A				-22488		1238	0						Scheduled Follow-up Submission		2012-1-20	MALE	Normal	Kidney Clear Cell Renal Carcinoma	No	C64.9	8310/3	C64.9	YES		0.9	NO
TCGA-B0-4836-11	TCGA-B0-4836-11		C5-KIRC						mutation c1uster 9	TCGA-B0-4836	TCGA Kidney Clear Cell Carcinoma (KIRC)	kidney clear cell carcinoma	Kidney				NO	61	TCGA-B0-4836-F20779	TCGA-B0-4836	TCGA-B0-4836-11A				-22488		1238	0						Scheduled Follow-up Submission		2012-1-20	MALE	Normal	Kidney Clear Cell Renal Carcinoma	No	C64.9	8310/3	C64.9	YES		0.9	NO
TCGA-B0-4837-01	TCGA-B0-4837-01	Kirc+	C5-KIRC	KIRC-like c17	KIRC-like c1	KIRC-like c9	miRNA cluster 13	cluster 2	mutation c1uster 9	TCGA-B0-4837	TCGA Kidney Clear Cell Carcinoma (KIRC)	kidney clear cell carcinoma	Kidney	YES			NO	63	TCGA-B0-4837-F20780	TCGA-B0-4837	TCGA-B0-4837-01A				-23129		1378	0		1208				Scheduled Follow-up Submission		2012-1-20	MALE	Low	Kidney Clear Cell Renal Carcinoma	No	C64.9	8310/3	C64.9	YES		1.2	NO
TCGA-B0-4837-11	TCGA-B0-4837-11		C5-KIRC						mutation c1uster 9	TCGA-B0-4837	TCGA Kidney Clear Cell Carcinoma (KIRC)	kidney clear cell carcinoma	Kidney	YES			NO	63	TCGA-B0-4837-F20780	TCGA-B0-4837	TCGA-B0-4837-11A				-23129		1378	0		1208				Scheduled Follow-up Submission		2012-1-20	MALE	Low	Kidney Clear Cell Renal Carcinoma	No	C64.9	8310/3	C64.9	YES		0.4	NO
TCGA-B0-4838-01	TCGA-B0-4838-01	High	C5-KIRC	KIRC-like c17	KIRC-like c1	KIRC-like c9	miRNA cluster 14	cluster 3	mutation c1uster 9	TCGA-B0-4838	TCGA Kidney Clear Cell Carcinoma (KIRC)	kidney clear cell carcinoma	Kidney					69	TCGA-B0-4838-F20781	TCGA-B0-4838	TCGA-B0-4838-01A				-25268		834	0						Scheduled Follow-up Submission		2012-1-20	FEMALE	Low	Kidney Clear Cell Renal Carcinoma	No	C64.9	8310/3	C64.9	YES		0.5	NO	90
TCGA-B0-4838-11	TCGA-B0-4838-11		C5-KIRC						mutation c1uster 9	TCGA-B0-4838	TCGA Kidney Clear Cell Carcinoma (KIRC)	kidney clear cell carcinoma	Kidney					69	TCGA-B0-4838-F20781	TCGA-B0-4838	TCGA-B0-4838-11A				-25268		834	0						Scheduled Follow-up Submission		2012-1-20	FEMALE	Low	Kidney Clear Cell Renal Carcinoma	No	C64.9	8310/3	C64.9	YES		0.8	NO	90
TCGA-B0-4839-01	TCGA-B0-4839-01	Kirc+	C5-KIRC	Low purity c2	KIRC-like c1	KIRC-like c9	miRNA cluster 14	cluster 3	mutation cluster 14	TCGA-B0-4839	TCGA Kidney Clear Cell Carcinoma (KIRC)	kidney clear cell carcinoma	Kidney					80	TCGA-B0-4839-F20782	TCGA-B0-4839	TCGA-B0-4839-01A				-29380		1639	0						Scheduled Follow-up Submission		2012-1-20	FEMALE	Normal	Kidney Clear Cell Renal Carcinoma	No	C64.9	8310/3	C64.9	YES		1.5	NO
TCGA-B0-4839-11	TCGA-B0-4839-11		C5-KIRC						mutation cluster 14	TCGA-B0-4839	TCGA Kidney Clear Cell Carcinoma (KIRC)	kidney clear cell carcinoma	Kidney					80	TCGA-B0-4839-F20782	TCGA-B0-4839	TCGA-B0-4839-11A				-29380		1639	0						Scheduled Follow-up Submission		2012-1-20	FEMALE	Normal	Kidney Clear Cell Renal Carcinoma	No	C64.9	8310/3	C64.9	YES		1.1	NO
TCGA-B0-4841-01	TCGA-B0-4841-01	Kirc+	C5-KIRC	KIRC-like c17	KIRC-like c1	KIRC-like c9	miRNA cluster 14	cluster 3	mutation c1uster 9	TCGA-B0-4841	TCGA Kidney Clear Cell Carcinoma (KIRC)	kidney clear cell carcinoma	Kidney	YES	YES		NO	63	TCGA-B0-4841-F20783	TCGA-B0-4841	TCGA-B0-4841-01A				-23097		204	0		108				Scheduled Follow-up Submission		2012-1-20	MALE	Low	Kidney Clear Cell Renal Carcinoma	No	C64.9	8310/3	C64.9	YES		0.7	NO
TCGA-B0-4841-11	TCGA-B0-4841-11		C5-KIRC						mutation c1uster 9	TCGA-B0-4841	TCGA Kidney Clear Cell Carcinoma (KIRC)	kidney clear cell carcinoma	Kidney	YES	YES		NO	63	TCGA-B0-4841-F20783	TCGA-B0-4841	TCGA-B0-4841-11A				-23097		204	0		108				Scheduled Follow-up Submission		2012-1-20	MALE	Low	Kidney Clear Cell Renal Carcinoma	No	C64.9	8310/3	C64.9	YES		0.4	NO
TCGA-B0-4842-01	TCGA-B0-4842-01	Kirc+	C5-KIRC	KIRC-like c17	KIRC-like c1	KIRC-like c9	miRNA cluster 14	cluster 3	mutation c1uster 10	TCGA-B0-4842	TCGA Kidney Clear Cell Carcinoma (KIRC)	kidney clear cell carcinoma	Kidney	YES	NO	YES		73	TCGA-B0-4842-F20525	TCGA-B0-4842	TCGA-B0-4842-01A		250		-27019		1724	0		250				Scheduled Follow-up Submission		2012-1-16	FEMALE	Low	Kidney Clear Cell Renal Carcinoma	No	C64.9	8310/3	C64.9	YES		1.9	NO
TCGA-B0-4842-11	TCGA-B0-4842-11		C5-KIRC						mutation c1uster 10	TCGA-B0-4842	TCGA Kidney Clear Cell Carcinoma (KIRC)	kidney clear cell carcinoma	Kidney	YES	NO	YES		73	TCGA-B0-4842-F20525	TCGA-B0-4842	TCGA-B0-4842-11A		250		-27019		1724	0		250				Scheduled Follow-up Submission		2012-1-16	FEMALE	Low	Kidney Clear Cell Renal Carcinoma	No	C64.9	8310/3	C64.9	YES		0.5	NO
TCGA-B0-4843-01	TCGA-B0-4843-01	Kirc+	C5-KIRC	KIRC-like c17	KIRC-like c1	KIRC-like c9	miRNA cluster 13	cluster 2	mutation c1uster 10	TCGA-B0-4843	TCGA Kidney Clear Cell Carcinoma (KIRC)	kidney clear cell carcinoma	Kidney			NO		57	TCGA-B0-4843-F20526	TCGA-B0-4843	TCGA-B0-4843-01A				-21088		320	0						Scheduled Follow-up Submission		2012-1-16	MALE	Normal	Kidney Clear Cell Renal Carcinoma	No	C64.9	8310/3	C64.9	YES		1	NO
TCGA-B0-4843-11	TCGA-B0-4843-11		C5-KIRC						mutation c1uster 10	TCGA-B0-4843	TCGA Kidney Clear Cell Carcinoma (KIRC)	kidney clear cell carcinoma	Kidney			NO		57	TCGA-B0-4843-F20526	TCGA-B0-4843	TCGA-B0-4843-11A				-21088		320	0						Scheduled Follow-up Submission		2012-1-16	MALE	Normal	Kidney Clear Cell Renal Carcinoma	No	C64.9	8310/3	C64.9	YES		0.5	NO
TCGA-B0-4844-01	TCGA-B0-4844-01	High	C5-KIRC	KIRC-like c17	KIRC-like c1	KIRC-like c9	miRNA cluster 14	cluster 2	mutation c1uster 9	TCGA-B0-4844	TCGA Kidney Clear Cell Carcinoma (KIRC)	kidney clear cell carcinoma	Kidney		YES			60	TCGA-B0-4844-F20527	TCGA-B0-4844	TCGA-B0-4844-01A				-22220		313	0		62				Scheduled Follow-up Submission		2012-1-16	MALE	Low	Kidney Clear Cell Renal Carcinoma	No	C64.9	8310/3	C64.9	YES		1.5	NO
TCGA-B0-4844-11	TCGA-B0-4844-11		C5-KIRC						mutation c1uster 9	TCGA-B0-4844	TCGA Kidney Clear Cell Carcinoma (KIRC)	kidney clear cell carcinoma	Kidney		YES			60	TCGA-B0-4844-F20527	TCGA-B0-4844	TCGA-B0-4844-11A				-22220		313	0		62				Scheduled Follow-up Submission		2012-1-16	MALE	Low	Kidney Clear Cell Renal Carcinoma	No	C64.9	8310/3	C64.9	YES		1	NO
TCGA-B0-4845-01	TCGA-B0-4845-01	Kirc+	C5-KIRC	KIRC-like c17	KIRC-like c1	KIRC-like c9	miRNA cluster 14	cluster 3	mutation c1uster 10	TCGA-B0-4845	TCGA Kidney Clear Cell Carcinoma (KIRC)	kidney clear cell carcinoma	Kidney	YES	YES			70	TCGA-B0-4845-F20528	TCGA-B0-4845	TCGA-B0-4845-01A				-25582		1986	0		748				Scheduled Follow-up Submission		2012-1-16	MALE	Low	Kidney Clear Cell Renal Carcinoma	Yes	C64.9	8310/3	C64.9	YES		1.2	NO
TCGA-B0-4845-11	TCGA-B0-4845-11		C5-KIRC						mutation c1uster 10	TCGA-B0-4845	TCGA Kidney Clear Cell Carcinoma (KIRC)	kidney clear cell carcinoma	Kidney	YES	YES			70	TCGA-B0-4845-F20528	TCGA-B0-4845	TCGA-B0-4845-11A				-25582		1986	0		748				Scheduled Follow-up Submission		2012-1-16	MALE	Low	Kidney Clear Cell Renal Carcinoma	Yes	C64.9	8310/3	C64.9	YES		0.5	NO
TCGA-B0-4846-01	TCGA-B0-4846-01	Kirc+	C5-KIRC	KIRC-like c17	KIRC-like c1	KIRC-like c9	miRNA cluster 14	cluster 3	mutation c1uster 9	TCGA-B0-4846	TCGA Kidney Clear Cell Carcinoma (KIRC)	kidney clear cell carcinoma	Kidney		YES			52	TCGA-B0-4846-F20530	TCGA-B0-4846	TCGA-B0-4846-01A				-19139		1200	0		163				Scheduled Follow-up Submission		2012-1-16	MALE	Normal	Kidney Clear Cell Renal Carcinoma	Yes	C64.9	8310/3	C64.9	YES		0.5	NO
TCGA-B0-4846-11	TCGA-B0-4846-11		C5-KIRC						mutation c1uster 9	TCGA-B0-4846	TCGA Kidney Clear Cell Carcinoma (KIRC)	kidney clear cell carcinoma	Kidney		YES			52	TCGA-B0-4846-F20530	TCGA-B0-4846	TCGA-B0-4846-11A				-19139		1200	0		163				Scheduled Follow-up Submission		2012-1-16	MALE	Normal	Kidney Clear Cell Renal Carcinoma	Yes	C64.9	8310/3	C64.9	YES		1	NO
TCGA-B0-4847-01	TCGA-B0-4847-01	Kirc+	C5-KIRC	KIRC-like c17	KIRC-like c1	KIRC-like c9	miRNA cluster 14	cluster 3	mutation c1uster 10	TCGA-B0-4847	TCGA Kidney Clear Cell Carcinoma (KIRC)	kidney clear cell carcinoma	Kidney					60	TCGA-B0-4847-F20532	TCGA-B0-4847	TCGA-B0-4847-01A				-22147		793	0						Scheduled Follow-up Submission		2012-1-16	MALE	Low	Kidney Clear Cell Renal Carcinoma	No	C64.9	8310/3	C64.9	YES		1	NO		Normal
TCGA-B0-4847-11	TCGA-B0-4847-11		C5-KIRC						mutation c1uster 10	TCGA-B0-4847	TCGA Kidney Clear Cell Carcinoma (KIRC)	kidney clear cell carcinoma	Kidney					60	TCGA-B0-4847-F20532	TCGA-B0-4847	TCGA-B0-4847-11A				-22147		793	0						Scheduled Follow-up Submission		2012-1-16	MALE	Low	Kidney Clear Cell Renal Carcinoma	No	C64.9	8310/3	C64.9	YES		0.6	NO		Normal
TCGA-B0-4848-01	TCGA-B0-4848-01	High	C5-KIRC	KIRC-like c17	KIRC-like c1	KIRC-like c9	miRNA cluster 14	cluster 2	mutation cluster 4	TCGA-B0-4848	TCGA Kidney Clear Cell Carcinoma (KIRC)	kidney clear cell carcinoma	Kidney			NO		54	TCGA-B0-4848-F20536	TCGA-B0-4848	TCGA-B0-4848-01A				-19892		883	0		494				Scheduled Follow-up Submission		2012-1-16	MALE	Low	Kidney Clear Cell Renal Carcinoma	No	C64.9	8310/3	C64.9	YES		0.8	NO		Normal
TCGA-B0-4848-11	TCGA-B0-4848-11		C5-KIRC						mutation cluster 4	TCGA-B0-4848	TCGA Kidney Clear Cell Carcinoma (KIRC)	kidney clear cell carcinoma	Kidney			NO		54	TCGA-B0-4848-F20536	TCGA-B0-4848	TCGA-B0-4848-11A				-19892		883	0		494				Scheduled Follow-up Submission		2012-1-16	MALE	Low	Kidney Clear Cell Renal Carcinoma	No	C64.9	8310/3	C64.9	YES		0.9	NO		Normal
TCGA-B0-4849-01	TCGA-B0-4849-01	Kirc+	C5-KIRC	KIRC-like c17	KIRC-like c1	KIRC-like c9	miRNA cluster 13	cluster 1	mutation cluster 14	TCGA-B0-4849	TCGA Kidney Clear Cell Carcinoma (KIRC)	kidney clear cell carcinoma	Kidney			NO		51	TCGA-B0-4849-F20537	TCGA-B0-4849	TCGA-B0-4849-01A				-18843		69	0		4				Scheduled Follow-up Submission		2012-1-16	MALE	Elevated	Kidney Clear Cell Renal Carcinoma	No	C64.9	8310/3	C64.9	YES		0.9	NO
TCGA-B0-4849-11	TCGA-B0-4849-11		C5-KIRC						mutation cluster 14	TCGA-B0-4849	TCGA Kidney Clear Cell Carcinoma (KIRC)	kidney clear cell carcinoma	Kidney			NO		51	TCGA-B0-4849-F20537	TCGA-B0-4849	TCGA-B0-4849-11A				-18843		69	0		4				Scheduled Follow-up Submission		2012-1-16	MALE	Elevated	Kidney Clear Cell Renal Carcinoma	No	C64.9	8310/3	C64.9	YES		0.5	NO
TCGA-B0-4852-01	TCGA-B0-4852-01	Kirc+	C5-KIRC	KIRC-like c17	KIRC-like c1	KIRC-like c9	miRNA cluster 14	cluster 4	mutation c1uster 10	TCGA-B0-4852	TCGA Kidney Clear Cell Carcinoma (KIRC)	kidney clear cell carcinoma	Kidney			NO	YES	78	TCGA-B0-4852-F20538	TCGA-B0-4852	TCGA-B0-4852-01A			860	-28552		1121	0		860				Scheduled Follow-up Submission		2012-1-16	FEMALE	Low	Kidney Clear Cell Renal Carcinoma	No	C64.9	8310/3	C64.9	YES		0.4	NO
TCGA-B0-4852-11	TCGA-B0-4852-11		C5-KIRC						mutation c1uster 10	TCGA-B0-4852	TCGA Kidney Clear Cell Carcinoma (KIRC)	kidney clear cell carcinoma	Kidney			NO	YES	78	TCGA-B0-4852-F20538	TCGA-B0-4852	TCGA-B0-4852-11A			860	-28552		1121	0		860				Scheduled Follow-up Submission		2012-1-16	FEMALE	Low	Kidney Clear Cell Renal Carcinoma	No	C64.9	8310/3	C64.9	YES		0.8	NO
TCGA-B0-4945-01	TCGA-B0-4945-01	Kirc+	C5-KIRC	Low purity c2	KIRC-like c1	KIRC-like c9	miRNA cluster 14	cluster 3	mutation c1uster 10	TCGA-B0-4945	TCGA Kidney Clear Cell Carcinoma (KIRC)	kidney clear cell carcinoma	Kidney					75	TCGA-B0-4945-F20778	TCGA-B0-4945	TCGA-B0-4945-01A				-27523		2145	0						Scheduled Follow-up Submission		2012-1-20	FEMALE	Elevated	Kidney Clear Cell Renal Carcinoma	No	C64.9	8310/3	C64.9	YES		1.3	NO
TCGA-B0-4945-11	TCGA-B0-4945-11		C5-KIRC						mutation c1uster 10	TCGA-B0-4945	TCGA Kidney Clear Cell Carcinoma (KIRC)	kidney clear cell carcinoma	Kidney					75	TCGA-B0-4945-F20778	TCGA-B0-4945	TCGA-B0-4945-11A				-27523		2145	0						Scheduled Follow-up Submission		2012-1-20	FEMALE	Elevated	Kidney Clear Cell Renal Carcinoma	No	C64.9	8310/3	C64.9	YES		0.8	NO
TCGA-B0-5075-01	TCGA-B0-5075-01	Kirc+	C5-KIRC	KIRC-like c17	KIRC-like c1	KIRC-like c9	miRNA cluster 14	cluster 3	mutation c1uster 10	TCGA-B0-5075	TCGA Kidney Clear Cell Carcinoma (KIRC)	kidney clear cell carcinoma	Kidney					77	TCGA-B0-5075-F20784	TCGA-B0-5075	TCGA-B0-5075-01A				-28205		637	0						Scheduled Follow-up Submission		2012-1-20	FEMALE	Normal	Kidney Clear Cell Renal Carcinoma	No	C64.9	8310/3	C64.9	YES		1.2	NO
TCGA-B0-5075-11	TCGA-B0-5075-11		C5-KIRC						mutation c1uster 10	TCGA-B0-5075	TCGA Kidney Clear Cell Carcinoma (KIRC)	kidney clear cell carcinoma	Kidney					77	TCGA-B0-5075-F20784	TCGA-B0-5075	TCGA-B0-5075-11A				-28205		637	0						Scheduled Follow-up Submission		2012-1-20	FEMALE	Normal	Kidney Clear Cell Renal Carcinoma	No	C64.9	8310/3	C64.9	YES		0.7	NO
TCGA-B0-5077-01	TCGA-B0-5077-01	Kirc+	C5-KIRC	KIRC-like c17	KIRC-like c1	KIRC-like c9	miRNA cluster 14	cluster 1	mutation c1uster 10	TCGA-B0-5077	TCGA Kidney Clear Cell Carcinoma (KIRC)	kidney clear cell carcinoma	Kidney					77	TCGA-B0-5077-F20785	TCGA-B0-5077	TCGA-B0-5077-01A				-28405		1317	0						Scheduled Follow-up Submission		2012-1-20	MALE	Normal	Kidney Clear Cell Renal Carcinoma	No	C64.9	8310/3	C64.9	YES		1	NO
TCGA-B0-5077-11	TCGA-B0-5077-11		C5-KIRC						mutation c1uster 10	TCGA-B0-5077	TCGA Kidney Clear Cell Carcinoma (KIRC)	kidney clear cell carcinoma	Kidney					77	TCGA-B0-5077-F20785	TCGA-B0-5077	TCGA-B0-5077-11A				-28405		1317	0						Scheduled Follow-up Submission		2012-1-20	MALE	Normal	Kidney Clear Cell Renal Carcinoma	No	C64.9	8310/3	C64.9	YES		0.6	NO
TCGA-B0-5080-01	TCGA-B0-5080-01	Quiet	C5-KIRC	KIRC-like c17	KIRC-like c1	KIRC-like c9	miRNA cluster 5	cluster 4	mutation c1uster 9	TCGA-B0-5080	TCGA Kidney Clear Cell Carcinoma (KIRC)	kidney clear cell carcinoma	Kidney	YES	YES			63	TCGA-B0-5080-F20786	TCGA-B0-5080	TCGA-B0-5080-01A				-23052		342	0		103				Scheduled Follow-up Submission		2012-1-20	MALE	Normal	Kidney Clear Cell Renal Carcinoma	No	C64.9	8310/3	C64.9	YES		1	NO
TCGA-B0-5080-11	TCGA-B0-5080-11		C5-KIRC						mutation c1uster 9	TCGA-B0-5080	TCGA Kidney Clear Cell Carcinoma (KIRC)	kidney clear cell carcinoma	Kidney	YES	YES			63	TCGA-B0-5080-F20786	TCGA-B0-5080	TCGA-B0-5080-11A				-23052		342	0		103				Scheduled Follow-up Submission		2012-1-20	MALE	Normal	Kidney Clear Cell Renal Carcinoma	No	C64.9	8310/3	C64.9	YES		0.6	NO
TCGA-B0-5081-01	TCGA-B0-5081-01	Kirc+	C5-KIRC	KIRC-like c17	KIRC-like c1	KIRC-like c9	miRNA cluster 4	cluster 2	mutation c1uster 10	TCGA-B0-5081	TCGA Kidney Clear Cell Carcinoma (KIRC)	kidney clear cell carcinoma	Kidney		YES		NO	79	TCGA-B0-5081-F20787	TCGA-B0-5081					-29219		362	0		213				Scheduled Follow-up Submission		2012-1-20	FEMALE	Low	Kidney Clear Cell Renal Carcinoma	No	C64.9	8310/3	C64.9	YES
TCGA-B0-5081-11	TCGA-B0-5081-11		C5-KIRC						mutation c1uster 10	TCGA-B0-5081	TCGA Kidney Clear Cell Carcinoma (KIRC)	kidney clear cell carcinoma	Kidney		YES		NO	79	TCGA-B0-5081-F20787	TCGA-B0-5081	TCGA-B0-5081-11A				-29219		362	0		213				Scheduled Follow-up Submission		2012-1-20	FEMALE	Low	Kidney Clear Cell Renal Carcinoma	No	C64.9	8310/3	C64.9	YES		1	NO
TCGA-B0-5083-01	TCGA-B0-5083-01	Kirc+		Low purity c2		KIRC-like c9	miRNA cluster 14			TCGA-B0-5083	TCGA Kidney Clear Cell Carcinoma (KIRC)	kidney clear cell carcinoma	Kidney					63	TCGA-B0-5083-F20788	TCGA-B0-5083	TCGA-B0-5083-01A				-23034		1045	0						Scheduled Follow-up Submission		2012-1-21	MALE	Low	Kidney Clear Cell Renal Carcinoma	No	C64.9	8310/3	C64.9	YES		1	NO
TCGA-B0-5083-11	TCGA-B0-5083-11									TCGA-B0-5083	TCGA Kidney Clear Cell Carcinoma (KIRC)	kidney clear cell carcinoma	Kidney					63	TCGA-B0-5083-F20788	TCGA-B0-5083	TCGA-B0-5083-11A				-23034		1045	0						Scheduled Follow-up Submission		2012-1-21	MALE	Low	Kidney Clear Cell Renal Carcinoma	No	C64.9	8310/3	C64.9	YES		0.9	NO
TCGA-B0-5084-01	TCGA-B0-5084-01	Squamous	C5-KIRC	KIRC-like c17	squamous c3	KIRC-like c9	miRNA cluster 14			TCGA-B0-5084	TCGA Kidney Clear Cell Carcinoma (KIRC)	kidney clear cell carcinoma	Kidney	YES			NO	33	TCGA-B0-5084-F20789	TCGA-B0-5084	TCGA-B0-5084-01A				-12219		222	0		65				Scheduled Follow-up Submission		2012-1-21	MALE	Normal	Kidney Clear Cell Renal Carcinoma	No	C64.9	8310/3	C64.9	YES		0.4	NO
TCGA-B0-5084-11	TCGA-B0-5084-11		C5-KIRC							TCGA-B0-5084	TCGA Kidney Clear Cell Carcinoma (KIRC)	kidney clear cell carcinoma	Kidney	YES			NO	33	TCGA-B0-5084-F20789	TCGA-B0-5084	TCGA-B0-5084-11A				-12219		222	0		65				Scheduled Follow-up Submission		2012-1-21	MALE	Normal	Kidney Clear Cell Renal Carcinoma	No	C64.9	8310/3	C64.9	YES		0.6	NO
TCGA-B0-5085-01	TCGA-B0-5085-01	Kirc+	C5-KIRC	KIRC-like c17	KIRC-like c1	KIRC-like c9	miRNA cluster 14	cluster 3	mutation c1uster 10	TCGA-B0-5085	TCGA Kidney Clear Cell Carcinoma (KIRC)	kidney clear cell carcinoma	Kidney					76	TCGA-B0-5085-F20790	TCGA-B0-5085	TCGA-B0-5085-01A				-27793		770	0						Scheduled Follow-up Submission		2012-1-21	FEMALE	Low	Kidney Clear Cell Renal Carcinoma	No	C64.9	8310/3	C64.9	YES		1.3	NO
TCGA-B0-5085-11	TCGA-B0-5085-11		C5-KIRC						mutation c1uster 10	TCGA-B0-5085	TCGA Kidney Clear Cell Carcinoma (KIRC)	kidney clear cell carcinoma	Kidney					76	TCGA-B0-5085-F20790	TCGA-B0-5085	TCGA-B0-5085-11A				-27793		770	0						Scheduled Follow-up Submission		2012-1-21	FEMALE	Low	Kidney Clear Cell Renal Carcinoma	No	C64.9	8310/3	C64.9	YES		0.7	NO
TCGA-B0-5088-01	TCGA-B0-5088-01	Kirc+	C5-KIRC	Low purity c2	KIRC-like c1	KIRC-like c9	miRNA cluster 13	cluster 1	mutation c1uster 10	TCGA-B0-5088	TCGA Kidney Clear Cell Carcinoma (KIRC)	kidney clear cell carcinoma	Kidney				NO	53	TCGA-B0-5088-F20791	TCGA-B0-5088	TCGA-B0-5088-01A				-19677		563	0						Scheduled Follow-up Submission		2012-1-21	MALE	Normal	Kidney Clear Cell Renal Carcinoma	No	C64.9	8310/3	C64.9	YES		1.6	NO
TCGA-B0-5088-11	TCGA-B0-5088-11		C5-KIRC						mutation c1uster 10	TCGA-B0-5088	TCGA Kidney Clear Cell Carcinoma (KIRC)	kidney clear cell carcinoma	Kidney				NO	53	TCGA-B0-5088-F20791	TCGA-B0-5088	TCGA-B0-5088-11A				-19677		563	0						Scheduled Follow-up Submission		2012-1-21	MALE	Normal	Kidney Clear Cell Renal Carcinoma	No	C64.9	8310/3	C64.9	YES		0.6	NO
TCGA-B0-5092-01	TCGA-B0-5092-01	Kirc+	C5-KIRC	Low purity c2	KIRC-like c1	KIRC-like c9	miRNA cluster 14	cluster 3	mutation cluster 12	TCGA-B0-5092	TCGA Kidney Clear Cell Carcinoma (KIRC)	kidney clear cell carcinoma	Kidney					53	TCGA-B0-5092-F31502	TCGA-B0-5092	TCGA-B0-5092-01A				-19611		459	0								2012-5-4	FEMALE	Normal	Kidney Clear Cell Renal Carcinoma	No	C64.9	8310/3	C64.9	YES		1	NO
TCGA-B0-5092-11	TCGA-B0-5092-11		C5-KIRC						mutation cluster 12	TCGA-B0-5092	TCGA Kidney Clear Cell Carcinoma (KIRC)	kidney clear cell carcinoma	Kidney					53	TCGA-B0-5092-F31502	TCGA-B0-5092	TCGA-B0-5092-11A				-19611		459	0								2012-5-4	FEMALE	Normal	Kidney Clear Cell Renal Carcinoma	No	C64.9	8310/3	C64.9	YES		0.7	NO
TCGA-B0-5094-01	TCGA-B0-5094-01	Kirc+	C5-KIRC	KIRC-like c17	KIRC-like c1	KIRC-like c9	miRNA cluster 14	cluster 2	mutation cluster 12	TCGA-B0-5094	TCGA Kidney Clear Cell Carcinoma (KIRC)	kidney clear cell carcinoma	Kidney	YES	YES	NO	NO	62	TCGA-B0-5094-F31506	TCGA-B0-5094	TCGA-B0-5094-01A				-22965		333	0		75						2012-5-4	MALE	Low	Kidney Clear Cell Renal Carcinoma	No	C64.9	8310/3	C64.9	YES		0.8	NO
TCGA-B0-5094-11	TCGA-B0-5094-11		C5-KIRC						mutation cluster 12	TCGA-B0-5094	TCGA Kidney Clear Cell Carcinoma (KIRC)	kidney clear cell carcinoma	Kidney	YES	YES	NO	NO	62	TCGA-B0-5094-F31506	TCGA-B0-5094	TCGA-B0-5094-11A				-22965		333	0		75						2012-5-4	MALE	Low	Kidney Clear Cell Renal Carcinoma	No	C64.9	8310/3	C64.9	YES		1	NO
TCGA-B0-5095-01	TCGA-B0-5095-01	Kirc+	C5-KIRC	KIRC-like c17	KIRC-like c1	KIRC-like c9	miRNA cluster 14	cluster 2	mutation c1uster 10	TCGA-B0-5095	TCGA Kidney Clear Cell Carcinoma (KIRC)	kidney clear cell carcinoma	Kidney					81	TCGA-B0-5095-F31513	TCGA-B0-5095	TCGA-B0-5095-01A				-29921		245	0						Scheduled Follow-up Submission		2012-5-4	MALE	Low	Kidney Clear Cell Renal Carcinoma	No	C64.9	8310/3	C64.9	YES		0.8	NO
TCGA-B0-5095-11	TCGA-B0-5095-11		C5-KIRC						mutation c1uster 10	TCGA-B0-5095	TCGA Kidney Clear Cell Carcinoma (KIRC)	kidney clear cell carcinoma	Kidney					81	TCGA-B0-5095-F31513	TCGA-B0-5095	TCGA-B0-5095-11A				-29921		245	0						Scheduled Follow-up Submission		2012-5-4	MALE	Low	Kidney Clear Cell Renal Carcinoma	No	C64.9	8310/3	C64.9	YES		0.7	NO
TCGA-B0-5096-01	TCGA-B0-5096-01	BRCA-LUAD+	C5-KIRC	KIRC-like c17	KIRC-like c1	KIRC-like c9	miRNA cluster 14	cluster 2	mutation c1uster 10	TCGA-B0-5096	TCGA Kidney Clear Cell Carcinoma (KIRC)	kidney clear cell carcinoma	Kidney					72	TCGA-B0-5096-F31514	TCGA-B0-5096	TCGA-B0-5096-01A				-26574		68	0								2012-5-4	FEMALE	Normal	Kidney Clear Cell Renal Carcinoma	No	C64.9	8310/3	C64.9	YES		0.9	NO
TCGA-B0-5096-11	TCGA-B0-5096-11		C5-KIRC						mutation c1uster 10	TCGA-B0-5096	TCGA Kidney Clear Cell Carcinoma (KIRC)	kidney clear cell carcinoma	Kidney					72	TCGA-B0-5096-F31514	TCGA-B0-5096	TCGA-B0-5096-11A				-26574		68	0								2012-5-4	FEMALE	Normal	Kidney Clear Cell Renal Carcinoma	No	C64.9	8310/3	C64.9	YES		0.8	NO
TCGA-B0-5097-01	TCGA-B0-5097-01	Kirc+	C5-KIRC	KIRC-like c17	KIRC-like c1	KIRC-like c9	miRNA cluster 4	cluster 2	mutation c1uster 10	TCGA-B0-5097	TCGA Kidney Clear Cell Carcinoma (KIRC)	kidney clear cell carcinoma	Kidney	NO	YES	NO	YES	59	TCGA-B0-5097-F31516	TCGA-B0-5097	TCGA-B0-5097-01A			359	-21852			0	665	359				Scheduled Follow-up Submission		2012-5-4	FEMALE	Normal	Kidney Clear Cell Renal Carcinoma	No	C64.9	8310/3	C64.9	YES		1.8	NO
TCGA-B0-5097-11	TCGA-B0-5097-11		C5-KIRC						mutation c1uster 10	TCGA-B0-5097	TCGA Kidney Clear Cell Carcinoma (KIRC)	kidney clear cell carcinoma	Kidney	NO	YES	NO	YES	59	TCGA-B0-5097-F31516	TCGA-B0-5097	TCGA-B0-5097-11A			359	-21852			0	665	359				Scheduled Follow-up Submission		2012-5-4	FEMALE	Normal	Kidney Clear Cell Renal Carcinoma	No	C64.9	8310/3	C64.9	YES		0.8	NO
TCGA-B0-5098-01	TCGA-B0-5098-01	Squamous	C5-KIRC	KIRC-like c17	squamous c3	KIRC-like c9	miRNA cluster 14			TCGA-B0-5098	TCGA Kidney Clear Cell Carcinoma (KIRC)	kidney clear cell carcinoma	Kidney					53	TCGA-B0-5098-F31571	TCGA-B0-5098	TCGA-B0-5098-01A				-19620		1584	0								2012-5-7	FEMALE	Normal	Kidney Clear Cell Renal Carcinoma	No	C64.9	8310/3	C64.9	YES		0.9	NO
TCGA-B0-5098-11	TCGA-B0-5098-11		C5-KIRC							TCGA-B0-5098	TCGA Kidney Clear Cell Carcinoma (KIRC)	kidney clear cell carcinoma	Kidney					53	TCGA-B0-5098-F31571	TCGA-B0-5098	TCGA-B0-5098-11A				-19620		1584	0								2012-5-7	FEMALE	Normal	Kidney Clear Cell Renal Carcinoma	No	C64.9	8310/3	C64.9	YES		0.7	NO
TCGA-B0-5099-01	TCGA-B0-5099-01	Kirc+	C5-KIRC	KIRC-like c17	KIRC-like c1	KIRC-like c9	miRNA cluster 14	cluster 1	mutation c1uster 10	TCGA-B0-5099	TCGA Kidney Clear Cell Carcinoma (KIRC)	kidney clear cell carcinoma	Kidney					88	TCGA-B0-5099-F31573	TCGA-B0-5099	TCGA-B0-5099-01A				-32364		485	0								2012-5-7	FEMALE	Low	Kidney Clear Cell Renal Carcinoma	No	C64.9	8310/3	C64.9	YES		1	NO
TCGA-B0-5099-11	TCGA-B0-5099-11		C5-KIRC						mutation c1uster 10	TCGA-B0-5099	TCGA Kidney Clear Cell Carcinoma (KIRC)	kidney clear cell carcinoma	Kidney					88	TCGA-B0-5099-F31573	TCGA-B0-5099	TCGA-B0-5099-11A				-32364		485	0								2012-5-7	FEMALE	Low	Kidney Clear Cell Renal Carcinoma	No	C64.9	8310/3	C64.9	YES		0.5	NO
TCGA-B0-5100-01	TCGA-B0-5100-01	Kirc+	C5-KIRC	Cluster 5	KIRC-like c1	KIRC-like c9	miRNA cluster 13	cluster 1	mutation c1uster 9	TCGA-B0-5100	TCGA Kidney Clear Cell Carcinoma (KIRC)	kidney clear cell carcinoma	Kidney	NO	NO	NO	NO	72	TCGA-B0-5100-F31577	TCGA-B0-5100	TCGA-B0-5100-01A				-26478		1913	0		1426						2012-5-7	MALE	Low	Kidney Clear Cell Renal Carcinoma	No	C64.9	8310/3	C64.9	YES		1	NO
TCGA-B0-5100-11	TCGA-B0-5100-11		C5-KIRC						mutation c1uster 9	TCGA-B0-5100	TCGA Kidney Clear Cell Carcinoma (KIRC)	kidney clear cell carcinoma	Kidney	NO	NO	NO	NO	72	TCGA-B0-5100-F31577	TCGA-B0-5100	TCGA-B0-5100-11A				-26478		1913	0		1426						2012-5-7	MALE	Low	Kidney Clear Cell Renal Carcinoma	No	C64.9	8310/3	C64.9	YES		0.9	NO
TCGA-B0-5102-01	TCGA-B0-5102-01	Kirc+	C5-KIRC	KIRC-like c17	KIRC-like c1	KIRC-like c9	miRNA cluster 14	cluster 3	mutation c1uster 10	TCGA-B0-5102	TCGA Kidney Clear Cell Carcinoma (KIRC)	kidney clear cell carcinoma	Kidney	NO	NO	YES	NO	74	TCGA-B0-5102-F31579	TCGA-B0-5102	TCGA-B0-5102-01A		2764		-27152		2764	0		2734						2012-5-7	FEMALE	Normal	Kidney Clear Cell Renal Carcinoma	No	C64.9	8310/3	C64.9	YES		0.5	NO
TCGA-B0-5102-11	TCGA-B0-5102-11		C5-KIRC						mutation c1uster 10	TCGA-B0-5102	TCGA Kidney Clear Cell Carcinoma (KIRC)	kidney clear cell carcinoma	Kidney	NO	NO	YES	NO	74	TCGA-B0-5102-F31579	TCGA-B0-5102	TCGA-B0-5102-11A		2764		-27152		2764	0		2734						2012-5-7	FEMALE	Normal	Kidney Clear Cell Renal Carcinoma	No	C64.9	8310/3	C64.9	YES		0.5	NO
TCGA-B0-5104-01	TCGA-B0-5104-01	Kirc+	C5-KIRC	KIRC-like c17	KIRC-like c1	KIRC-like c9	miRNA cluster 14	cluster 3	mutation c1uster 10	TCGA-B0-5104	TCGA Kidney Clear Cell Carcinoma (KIRC)	kidney clear cell carcinoma	Kidney					90	TCGA-B0-5104-F31583	TCGA-B0-5104					-32873		2752	0								2012-5-7	FEMALE	Low	Kidney Clear Cell Renal Carcinoma	No	C64.9	8310/3	C64.9	YES
TCGA-B0-5104-11	TCGA-B0-5104-11		C5-KIRC						mutation c1uster 10	TCGA-B0-5104	TCGA Kidney Clear Cell Carcinoma (KIRC)	kidney clear cell carcinoma	Kidney					90	TCGA-B0-5104-F31583	TCGA-B0-5104	TCGA-B0-5104-11A				-32873		2752	0								2012-5-7	FEMALE	Low	Kidney Clear Cell Renal Carcinoma	No	C64.9	8310/3	C64.9	YES		0.7	NO
TCGA-B0-5106-01	TCGA-B0-5106-01	Kirc+	C5-KIRC	KIRC-like c17	KIRC-like c1	KIRC-like c9	miRNA cluster 14	cluster 2	mutation c1uster 10	TCGA-B0-5106	TCGA Kidney Clear Cell Carcinoma (KIRC)	kidney clear cell carcinoma	Kidney					64	TCGA-B0-5106-F31591	TCGA-B0-5106	TCGA-B0-5106-01A				-23547		1598	0								2012-5-7	MALE	Low	Kidney Clear Cell Renal Carcinoma	No	C64.9	8310/3	C64.9	YES		1.5	NO
TCGA-B0-5106-11	TCGA-B0-5106-11		C5-KIRC						mutation c1uster 10	TCGA-B0-5106	TCGA Kidney Clear Cell Carcinoma (KIRC)	kidney clear cell carcinoma	Kidney					64	TCGA-B0-5106-F31591	TCGA-B0-5106	TCGA-B0-5106-11A				-23547		1598	0								2012-5-7	MALE	Low	Kidney Clear Cell Renal Carcinoma	No	C64.9	8310/3	C64.9	YES		0.6	NO
TCGA-B0-5107-01	TCGA-B0-5107-01	Kirc+	C5-KIRC	KIRC-like c17	KIRC-like c1	KIRC-like c9	miRNA cluster 14	cluster 3	mutation c1uster 10	TCGA-B0-5107	TCGA Kidney Clear Cell Carcinoma (KIRC)	kidney clear cell carcinoma	Kidney	YES	YES	NO	NO	65	TCGA-B0-5107-F31601	TCGA-B0-5107	TCGA-B0-5107-01A				-23929		927	0		549						2012-5-7	FEMALE	Low	Kidney Clear Cell Renal Carcinoma	No	C64.9	8310/3	C64.9	YES		0.9	NO
TCGA-B0-5107-11	TCGA-B0-5107-11		C5-KIRC						mutation c1uster 10	TCGA-B0-5107	TCGA Kidney Clear Cell Carcinoma (KIRC)	kidney clear cell carcinoma	Kidney	YES	YES	NO	NO	65	TCGA-B0-5107-F31601	TCGA-B0-5107	TCGA-B0-5107-11A				-23929		927	0		549						2012-5-7	FEMALE	Low	Kidney Clear Cell Renal Carcinoma	No	C64.9	8310/3	C64.9	YES		0.8	NO
TCGA-B0-5108-01	TCGA-B0-5108-01	Kirc+	C5-KIRC	KIRC-like c17	KIRC-like c1	KIRC-like c9	miRNA cluster 4	cluster 2	mutation c1uster 10	TCGA-B0-5108	TCGA Kidney Clear Cell Carcinoma (KIRC)	kidney clear cell carcinoma	Kidney					54	TCGA-B0-5108-F71482	TCGA-B0-5108	TCGA-B0-5108-01A				-19932			0	1782					Scheduled Follow-up Submission	Complete Remission/Response	2015-3-25	MALE	Low	Kidney Clear Cell Renal Carcinoma	No	C64.9	8310/3	C64.9	YES		1.5	NO
TCGA-B0-5108-11	TCGA-B0-5108-11		C5-KIRC						mutation c1uster 10	TCGA-B0-5108	TCGA Kidney Clear Cell Carcinoma (KIRC)	kidney clear cell carcinoma	Kidney					54	TCGA-B0-5108-F71482	TCGA-B0-5108	TCGA-B0-5108-11A				-19932			0	1782					Scheduled Follow-up Submission	Complete Remission/Response	2015-3-25	MALE	Low	Kidney Clear Cell Renal Carcinoma	No	C64.9	8310/3	C64.9	YES		0.6	NO
TCGA-B0-5109-01	TCGA-B0-5109-01	High	C5-KIRC	KIRC-like c17	squamous c3	KIRC-like c9	miRNA cluster 4	cluster 2	mutation c1uster 9	TCGA-B0-5109	TCGA Kidney Clear Cell Carcinoma (KIRC)	kidney clear cell carcinoma	Kidney	NO	NO	YES		69	TCGA-B0-5109-F31613	TCGA-B0-5109	TCGA-B0-5109-01A		100		-25428		587	0		70						2012-5-7	MALE	Low	Kidney Clear Cell Renal Carcinoma	No	C64.9	8310/3	C64.9	YES		0.5	NO
TCGA-B0-5109-11	TCGA-B0-5109-11		C5-KIRC						mutation c1uster 9	TCGA-B0-5109	TCGA Kidney Clear Cell Carcinoma (KIRC)	kidney clear cell carcinoma	Kidney	NO	NO	YES		69	TCGA-B0-5109-F31613	TCGA-B0-5109	TCGA-B0-5109-11A		100		-25428		587	0		70						2012-5-7	MALE	Low	Kidney Clear Cell Renal Carcinoma	No	C64.9	8310/3	C64.9	YES		0.7	NO
TCGA-B0-5110-01	TCGA-B0-5110-01	Kirc+	C5-KIRC	KIRC-like c17	KIRC-like c1	KIRC-like c9	miRNA cluster 14	cluster 1	mutation c1uster 10	TCGA-B0-5110	TCGA Kidney Clear Cell Carcinoma (KIRC)	kidney clear cell carcinoma	Kidney					71	TCGA-B0-5110-F71483	TCGA-B0-5110	TCGA-B0-5110-01A				-25976			0	2009					Scheduled Follow-up Submission	Complete Remission/Response	2015-3-25	FEMALE	Normal	Kidney Clear Cell Renal Carcinoma	No	C64.9	8310/3	C64.9	YES		1.5	NO
TCGA-B0-5110-11	TCGA-B0-5110-11		C5-KIRC						mutation c1uster 10	TCGA-B0-5110	TCGA Kidney Clear Cell Carcinoma (KIRC)	kidney clear cell carcinoma	Kidney					71	TCGA-B0-5110-F71483	TCGA-B0-5110	TCGA-B0-5110-11A				-25976			0	2009					Scheduled Follow-up Submission	Complete Remission/Response	2015-3-25	FEMALE	Normal	Kidney Clear Cell Renal Carcinoma	No	C64.9	8310/3	C64.9	YES		0.6	NO
TCGA-B0-5113-01	TCGA-B0-5113-01	Kirc+	C5-KIRC	KIRC-like c17	KIRC-like c1	KIRC-like c9	miRNA cluster 14	cluster 3	mutation c1uster 10	TCGA-B0-5113	TCGA Kidney Clear Cell Carcinoma (KIRC)	kidney clear cell carcinoma	Kidney					69	TCGA-B0-5113-F71484	TCGA-B0-5113					-25369			0	1175					Scheduled Follow-up Submission	Complete Remission/Response	2015-3-25	FEMALE	Low	Kidney Clear Cell Renal Carcinoma	No	C64.9	8310/3	C64.9	YES
TCGA-B0-5113-11	TCGA-B0-5113-11		C5-KIRC						mutation c1uster 10	TCGA-B0-5113	TCGA Kidney Clear Cell Carcinoma (KIRC)	kidney clear cell carcinoma	Kidney					69	TCGA-B0-5113-F71484	TCGA-B0-5113	TCGA-B0-5113-11A				-25369			0	1175					Scheduled Follow-up Submission	Complete Remission/Response	2015-3-25	FEMALE	Low	Kidney Clear Cell Renal Carcinoma	No	C64.9	8310/3	C64.9	YES		1.1	NO
TCGA-B0-5115-01	TCGA-B0-5115-01	Kirc+	C5-KIRC	KIRC-like c17	KIRC-like c1	KIRC-like c9	miRNA cluster 14	cluster 3	mutation c1uster 10	TCGA-B0-5115	TCGA Kidney Clear Cell Carcinoma (KIRC)	kidney clear cell carcinoma	Kidney					43	TCGA-B0-5115-F71485	TCGA-B0-5115	TCGA-B0-5115-01A				-15935			0	1604					Scheduled Follow-up Submission	Progressive Disease	2015-3-26	MALE	Normal	Kidney Clear Cell Renal Carcinoma	No	C64.9	8310/3	C64.9	YES		0.7	NO
TCGA-B0-5115-11	TCGA-B0-5115-11		C5-KIRC						mutation c1uster 10	TCGA-B0-5115	TCGA Kidney Clear Cell Carcinoma (KIRC)	kidney clear cell carcinoma	Kidney					43	TCGA-B0-5115-F71485	TCGA-B0-5115	TCGA-B0-5115-11A				-15935			0	1604					Scheduled Follow-up Submission	Progressive Disease	2015-3-26	MALE	Normal	Kidney Clear Cell Renal Carcinoma	No	C64.9	8310/3	C64.9	YES		1.1	NO
TCGA-B0-5116-01	TCGA-B0-5116-01	Kirc+	C5-KIRC	KIRC-like c17	KIRC-like c1	KIRC-like c9	miRNA cluster 14	cluster 3	mutation cluster 6	TCGA-B0-5116	TCGA Kidney Clear Cell Carcinoma (KIRC)	kidney clear cell carcinoma	Kidney	NO	YES			52	TCGA-B0-5116-F71486	TCGA-B0-5116	TCGA-B0-5116-01A				-19352			0	1274	1129				Scheduled Follow-up Submission	Partial Remission/Response	2015-3-26	MALE	Normal	Kidney Clear Cell Renal Carcinoma	No	C64.9	8310/3	C64.9	YES		0.8	NO
TCGA-B0-5116-11	TCGA-B0-5116-11		C5-KIRC						mutation cluster 6	TCGA-B0-5116	TCGA Kidney Clear Cell Carcinoma (KIRC)	kidney clear cell carcinoma	Kidney	NO	YES			52	TCGA-B0-5116-F71486	TCGA-B0-5116	TCGA-B0-5116-11A				-19352			0	1274	1129				Scheduled Follow-up Submission	Partial Remission/Response	2015-3-26	MALE	Normal	Kidney Clear Cell Renal Carcinoma	No	C64.9	8310/3	C64.9	YES		0.8	NO
TCGA-B0-5117-01	TCGA-B0-5117-01	Kirc+	C5-KIRC	Low purity c2	squamous c3	KIRC-like c9	miRNA cluster 14			TCGA-B0-5117	TCGA Kidney Clear Cell Carcinoma (KIRC)	kidney clear cell carcinoma	Kidney					40	TCGA-B0-5117-F71488	TCGA-B0-5117	TCGA-B0-5117-01A				-14612			0	1608					Scheduled Follow-up Submission	Complete Remission/Response	2015-3-26	MALE	Normal	Kidney Clear Cell Renal Carcinoma	No	C64.9	8310/3	C64.9	YES		0.6	NO
TCGA-B0-5117-11	TCGA-B0-5117-11		C5-KIRC							TCGA-B0-5117	TCGA Kidney Clear Cell Carcinoma (KIRC)	kidney clear cell carcinoma	Kidney					40	TCGA-B0-5117-F71488	TCGA-B0-5117	TCGA-B0-5117-11A				-14612			0	1608					Scheduled Follow-up Submission	Complete Remission/Response	2015-3-26	MALE	Normal	Kidney Clear Cell Renal Carcinoma	No	C64.9	8310/3	C64.9	YES		1	NO
TCGA-B0-5119-01	TCGA-B0-5119-01	Kirc+	C5-KIRC	KIRC-like c17	KIRC-like c1	KIRC-like c9	miRNA cluster 14	cluster 3	mutation c1uster 9	TCGA-B0-5119	TCGA Kidney Clear Cell Carcinoma (KIRC)	kidney clear cell carcinoma	Kidney					61	TCGA-B0-5119-F71189	TCGA-B0-5119	TCGA-B0-5119-01A				-22607			0	1552					Scheduled Follow-up Submission	Complete Remission/Response	2015-3-21	FEMALE	Normal	Kidney Clear Cell Renal Carcinoma	No	C64.9	8310/3	C64.9	YES		0.7	NO
TCGA-B0-5119-11	TCGA-B0-5119-11		C5-KIRC						mutation c1uster 9	TCGA-B0-5119	TCGA Kidney Clear Cell Carcinoma (KIRC)	kidney clear cell carcinoma	Kidney					61	TCGA-B0-5119-F71189	TCGA-B0-5119	TCGA-B0-5119-11A				-22607			0	1552					Scheduled Follow-up Submission	Complete Remission/Response	2015-3-21	FEMALE	Normal	Kidney Clear Cell Renal Carcinoma	No	C64.9	8310/3	C64.9	YES		0.5	NO
TCGA-B0-5120-01	TCGA-B0-5120-01	Kirc+	C5-KIRC	KIRC-like c17	KIRC-like c1	KIRC-like c9	miRNA cluster 14	cluster 3	mutation c1uster 9	TCGA-B0-5120	TCGA Kidney Clear Cell Carcinoma (KIRC)	kidney clear cell carcinoma	Kidney					72	TCGA-B0-5120-F71489	TCGA-B0-5120	TCGA-B0-5120-01A				-26559			0	1169					Scheduled Follow-up Submission	Complete Remission/Response	2015-3-26	FEMALE	Normal	Kidney Clear Cell Renal Carcinoma	No	C64.9	8310/3	C64.9	YES		0.6	NO
TCGA-B0-5120-11	TCGA-B0-5120-11		C5-KIRC						mutation c1uster 9	TCGA-B0-5120	TCGA Kidney Clear Cell Carcinoma (KIRC)	kidney clear cell carcinoma	Kidney					72	TCGA-B0-5120-F71489	TCGA-B0-5120	TCGA-B0-5120-11A				-26559			0	1169					Scheduled Follow-up Submission	Complete Remission/Response	2015-3-26	FEMALE	Normal	Kidney Clear Cell Renal Carcinoma	No	C64.9	8310/3	C64.9	YES		0.7	NO
TCGA-B0-5121-01	TCGA-B0-5121-01	Kirc+	C5-KIRC	KIRC-like c17	KIRC-like c1	KIRC-like c9	miRNA cluster 14	cluster 3	mutation c1uster 9	TCGA-B0-5121	TCGA Kidney Clear Cell Carcinoma (KIRC)	kidney clear cell carcinoma	Kidney					56	TCGA-B0-5121-F71202	TCGA-B0-5121	TCGA-B0-5121-01A				-20635			0	1485					Scheduled Follow-up Submission	Complete Remission/Response	2015-3-23	MALE	Low	Kidney Clear Cell Renal Carcinoma	No	C64.9	8310/3	C64.9	YES		0.9	NO
TCGA-B0-5121-11	TCGA-B0-5121-11		C5-KIRC						mutation c1uster 9	TCGA-B0-5121	TCGA Kidney Clear Cell Carcinoma (KIRC)	kidney clear cell carcinoma	Kidney					56	TCGA-B0-5121-F71202	TCGA-B0-5121	TCGA-B0-5121-11A				-20635			0	1485					Scheduled Follow-up Submission	Complete Remission/Response	2015-3-23	MALE	Low	Kidney Clear Cell Renal Carcinoma	No	C64.9	8310/3	C64.9	YES		0.7	NO
TCGA-B0-5399-01	TCGA-B0-5399-01	Kirc+	C5-KIRC	KIRC-like c17	KIRC-like c1	KIRC-like c9	miRNA cluster 14	cluster 4	mutation c1uster 10	TCGA-B0-5399	TCGA Kidney Clear Cell Carcinoma (KIRC)	kidney clear cell carcinoma	Kidney					46	TCGA-B0-5399-F71201	TCGA-B0-5399	TCGA-B0-5399-01A				-17145			0	1411					Scheduled Follow-up Submission	Complete Remission/Response	2015-3-23	MALE	Low	Kidney Clear Cell Renal Carcinoma	No	C64.9	8310/3	C64.9	YES		2	NO
TCGA-B0-5400-01	TCGA-B0-5400-01	Quiet	C5-KIRC	Low purity c2	KIRC-like c1	KIRC-like c9	miRNA cluster 4	cluster 2	mutation cluster 12	TCGA-B0-5400	TCGA Kidney Clear Cell Carcinoma (KIRC)	kidney clear cell carcinoma	Kidney					59	TCGA-B0-5400-F71277	TCGA-B0-5400	TCGA-B0-5400-01A				-21819			0	1733					Scheduled Follow-up Submission	Complete Remission/Response	2015-3-24	FEMALE	Low	Kidney Clear Cell Renal Carcinoma	No	C64.9	8310/3	C64.9	YES		1.2	NO
TCGA-B0-5400-11	TCGA-B0-5400-11		C5-KIRC						mutation cluster 12	TCGA-B0-5400	TCGA Kidney Clear Cell Carcinoma (KIRC)	kidney clear cell carcinoma	Kidney					59	TCGA-B0-5400-F71277	TCGA-B0-5400	TCGA-B0-5400-11A				-21819			0	1733					Scheduled Follow-up Submission	Complete Remission/Response	2015-3-24	FEMALE	Low	Kidney Clear Cell Renal Carcinoma	No	C64.9	8310/3	C64.9	YES		1.5	NO
TCGA-B0-5402-01	TCGA-B0-5402-01	Kirc+	C5-KIRC	KIRC-like c17	KIRC-like c1	KIRC-like c9	miRNA cluster 14	cluster 1	mutation c1uster 10	TCGA-B0-5402	TCGA Kidney Clear Cell Carcinoma (KIRC)	kidney clear cell carcinoma	Kidney	NO	YES			64	TCGA-B0-5402-F71280	TCGA-B0-5402	TCGA-B0-5402-01A				-23477			0	1290	449				Scheduled Follow-up Submission	Progressive Disease	2015-3-24	MALE	Low	Kidney Clear Cell Renal Carcinoma	No	C64.9	8310/3	C64.9	YES		1.1	NO
TCGA-B0-5402-11	TCGA-B0-5402-11		C5-KIRC						mutation c1uster 10	TCGA-B0-5402	TCGA Kidney Clear Cell Carcinoma (KIRC)	kidney clear cell carcinoma	Kidney	NO	YES			64	TCGA-B0-5402-F71280	TCGA-B0-5402	TCGA-B0-5402-11A				-23477			0	1290	449				Scheduled Follow-up Submission	Progressive Disease	2015-3-24	MALE	Low	Kidney Clear Cell Renal Carcinoma	No	C64.9	8310/3	C64.9	YES		1	NO
TCGA-B0-5690-01	TCGA-B0-5690-01	Kirc+	C5-KIRC	KIRC-like c17	KIRC-like c1	KIRC-like c9	miRNA cluster 13	cluster 1		TCGA-B0-5690	TCGA Kidney Clear Cell Carcinoma (KIRC)	kidney clear cell carcinoma	Kidney					53	TCGA-B0-5690-F71287	TCGA-B0-5690					-19685			0	3392					Scheduled Follow-up Submission	Complete Remission/Response	2015-3-24	FEMALE	Normal	Kidney Clear Cell Renal Carcinoma	No	C64.9	8310/3	C64.9	YES
TCGA-B0-5690-11	TCGA-B0-5690-11		C5-KIRC							TCGA-B0-5690	TCGA Kidney Clear Cell Carcinoma (KIRC)	kidney clear cell carcinoma	Kidney					53	TCGA-B0-5690-F71287	TCGA-B0-5690					-19685			0	3392					Scheduled Follow-up Submission	Complete Remission/Response	2015-3-24	FEMALE	Normal	Kidney Clear Cell Renal Carcinoma	No	C64.9	8310/3	C64.9	YES
TCGA-B0-5691-01	TCGA-B0-5691-01	Kirc+	C5-KIRC	KIRC-like c17	KIRC-like c1	KIRC-like c9	miRNA cluster 13	cluster 1	mutation c1uster 10	TCGA-B0-5691	TCGA Kidney Clear Cell Carcinoma (KIRC)	kidney clear cell carcinoma	Kidney	YES	YES	NO		66	TCGA-B0-5691-F31782	TCGA-B0-5691	TCGA-B0-5691-01A				-24120			0	3431	3250				Scheduled Follow-up Submission		2012-5-9	FEMALE	Low	Kidney Clear Cell Renal Carcinoma	No	C64.9	8310/3	C64.9	YES		0.6	NO
TCGA-B0-5691-11	TCGA-B0-5691-11		C5-KIRC						mutation c1uster 10	TCGA-B0-5691	TCGA Kidney Clear Cell Carcinoma (KIRC)	kidney clear cell carcinoma	Kidney	YES	YES	NO		66	TCGA-B0-5691-F31782	TCGA-B0-5691	TCGA-B0-5691-11A				-24120			0	3431	3250				Scheduled Follow-up Submission		2012-5-9	FEMALE	Low	Kidney Clear Cell Renal Carcinoma	No	C64.9	8310/3	C64.9	YES		0.9	NO
TCGA-B0-5692-01	TCGA-B0-5692-01	Kirc+	C5-KIRC	Low purity c2	KIRC-like c1	KIRC-like c9	miRNA cluster 14	cluster 3	mutation c1uster 10	TCGA-B0-5692	TCGA Kidney Clear Cell Carcinoma (KIRC)	kidney clear cell carcinoma	Kidney					66	TCGA-B0-5692-F71192	TCGA-B0-5692	TCGA-B0-5692-01A				-24140			0	3944					Scheduled Follow-up Submission	Complete Remission/Response	2015-3-21	FEMALE	Normal	Kidney Clear Cell Renal Carcinoma	No	C64.9	8310/3	C64.9	YES		1	NO
TCGA-B0-5693-01	TCGA-B0-5693-01	Kirc+	C5-KIRC	KIRC-like c17	KIRC-like c1	KIRC-like c9	miRNA cluster 14	cluster 1	mutation c1uster 10	TCGA-B0-5693	TCGA Kidney Clear Cell Carcinoma (KIRC)	kidney clear cell carcinoma	Kidney					47	TCGA-B0-5693-F71363	TCGA-B0-5693	TCGA-B0-5693-01A				-17177			0	4074					Scheduled Follow-up Submission	Complete Remission/Response	2015-3-24	FEMALE	Normal	Kidney Clear Cell Renal Carcinoma	No	C64.9	8310/3	C64.9	YES		1.5	NO
TCGA-B0-5694-01	TCGA-B0-5694-01	Kirc+	C5-KIRC	KIRC-like c17	KIRC-like c1	KIRC-like c9	miRNA cluster 14	cluster 3	mutation c1uster 9	TCGA-B0-5694	TCGA Kidney Clear Cell Carcinoma (KIRC)	kidney clear cell carcinoma	Kidney	YES	YES	NO	NO	71	TCGA-B0-5694-F31872	TCGA-B0-5694	TCGA-B0-5694-01A				-26060		480	0		288				Scheduled Follow-up Submission		2012-5-10	MALE	Low	Kidney Clear Cell Renal Carcinoma	No	C64.9	8310/3	C64.9	YES		1.5	NO
TCGA-B0-5694-11	TCGA-B0-5694-11		C5-KIRC						mutation c1uster 9	TCGA-B0-5694	TCGA Kidney Clear Cell Carcinoma (KIRC)	kidney clear cell carcinoma	Kidney	YES	YES	NO	NO	71	TCGA-B0-5694-F31872	TCGA-B0-5694	TCGA-B0-5694-11A				-26060		480	0		288				Scheduled Follow-up Submission		2012-5-10	MALE	Low	Kidney Clear Cell Renal Carcinoma	No	C64.9	8310/3	C64.9	YES		0.6	NO
TCGA-B0-5695-01	TCGA-B0-5695-01	Kirc+	C5-KIRC	KIRC-like c17	KIRC-like c1	KIRC-like c9	miRNA cluster 14	cluster 4	mutation c1uster 10	TCGA-B0-5695	TCGA Kidney Clear Cell Carcinoma (KIRC)	kidney clear cell carcinoma	Kidney					61	TCGA-B0-5695-F71364	TCGA-B0-5695	TCGA-B0-5695-01A				-22320			0	2150					Scheduled Follow-up Submission	Complete Remission/Response	2015-3-24	FEMALE	Normal	Kidney Clear Cell Renal Carcinoma	No	C64.9	8310/3	C64.9	YES		2	NO
TCGA-B0-5696-01	TCGA-B0-5696-01	Kirc+	C5-KIRC	KIRC-like c17	KIRC-like c1	KIRC-like c9	miRNA cluster 13	cluster 4	mutation c1uster 10	TCGA-B0-5696	TCGA Kidney Clear Cell Carcinoma (KIRC)	kidney clear cell carcinoma	Kidney	NO	NO			69	TCGA-B0-5696-F71365	TCGA-B0-5696	TCGA-B0-5696-01A				-25552			0	2609	1727				Scheduled Follow-up Submission	Progressive Disease	2015-3-24	MALE	Normal	Kidney Clear Cell Renal Carcinoma	No	C64.9	8310/3	C64.9	YES		1	NO
TCGA-B0-5696-11	TCGA-B0-5696-11		C5-KIRC						mutation c1uster 10	TCGA-B0-5696	TCGA Kidney Clear Cell Carcinoma (KIRC)	kidney clear cell carcinoma	Kidney	NO	NO			69	TCGA-B0-5696-F71365	TCGA-B0-5696	TCGA-B0-5696-11A				-25552			0	2609	1727				Scheduled Follow-up Submission	Progressive Disease	2015-3-24	MALE	Normal	Kidney Clear Cell Renal Carcinoma	No	C64.9	8310/3	C64.9	YES		0.7	NO
TCGA-B0-5697-01	TCGA-B0-5697-01	Kirc+	C5-KIRC	KIRC-like c17	KIRC-like c1	KIRC-like c9	miRNA cluster 14	cluster 3	mutation c1uster 9	TCGA-B0-5697	TCGA Kidney Clear Cell Carcinoma (KIRC)	kidney clear cell carcinoma	Kidney					50	TCGA-B0-5697-F71366	TCGA-B0-5697	TCGA-B0-5697-01A				-18486			0	2630					Scheduled Follow-up Submission	Complete Remission/Response	2015-3-24	MALE	Normal	Kidney Clear Cell Renal Carcinoma	No	C64.9	8310/3	C64.9	YES		0.7	NO
TCGA-B0-5697-11	TCGA-B0-5697-11		C5-KIRC						mutation c1uster 9	TCGA-B0-5697	TCGA Kidney Clear Cell Carcinoma (KIRC)	kidney clear cell carcinoma	Kidney					50	TCGA-B0-5697-F71366	TCGA-B0-5697	TCGA-B0-5697-11A				-18486			0	2630					Scheduled Follow-up Submission	Complete Remission/Response	2015-3-24	MALE	Normal	Kidney Clear Cell Renal Carcinoma	No	C64.9	8310/3	C64.9	YES		0.6	NO
TCGA-B0-5698-01	TCGA-B0-5698-01	Kirc+	C5-KIRC	KIRC-like c17	KIRC-like c1	KIRC-like c9	miRNA cluster 14	cluster 3	mutation c1uster 9	TCGA-B0-5698	TCGA Kidney Clear Cell Carcinoma (KIRC)	kidney clear cell carcinoma	Kidney					77	TCGA-B0-5698-F71367	TCGA-B0-5698					-28438			0	3631					Scheduled Follow-up Submission	Complete Remission/Response	2015-3-24	MALE	Normal	Kidney Clear Cell Renal Carcinoma	No	C64.9	8310/3	C64.9	YES
TCGA-B0-5699-01	TCGA-B0-5699-01	Kirc+	C5-KIRC	KIRC-like c17	KIRC-like c1	KIRC-like c9	miRNA cluster 14	cluster 3	mutation c1uster 10	TCGA-B0-5699	TCGA Kidney Clear Cell Carcinoma (KIRC)	kidney clear cell carcinoma	Kidney					53	TCGA-B0-5699-F71368	TCGA-B0-5699	TCGA-B0-5699-01A				-19647			0	3841					Scheduled Follow-up Submission	Complete Remission/Response	2015-3-24	MALE	Normal	Kidney Clear Cell Renal Carcinoma	No	C64.9	8310/3	C64.9	YES		1	NO
TCGA-B0-5699-11	TCGA-B0-5699-11		C5-KIRC						mutation c1uster 10	TCGA-B0-5699	TCGA Kidney Clear Cell Carcinoma (KIRC)	kidney clear cell carcinoma	Kidney					53	TCGA-B0-5699-F71368	TCGA-B0-5699					-19647			0	3841					Scheduled Follow-up Submission	Complete Remission/Response	2015-3-24	MALE	Normal	Kidney Clear Cell Renal Carcinoma	No	C64.9	8310/3	C64.9	YES
TCGA-B0-5700-01	TCGA-B0-5700-01			KIRC-like c17	KIRC-like c1	KIRC-like c9	miRNA cluster 14	cluster 3		TCGA-B0-5700	TCGA Kidney Clear Cell Carcinoma (KIRC)	kidney clear cell carcinoma	Kidney					77	TCGA-B0-5700-F71369	TCGA-B0-5700					-28184			0	1790					Scheduled Follow-up Submission	Complete Remission/Response	2015-3-24	MALE	Low	Kidney Clear Cell Renal Carcinoma	No	C64.9	8310/3	C64.9	YES
TCGA-B0-5701-01	TCGA-B0-5701-01	Kirc+	C5-KIRC	KIRC-like c17	KIRC-like c1	KIRC-like c9	miRNA cluster 14	cluster 2	mutation cluster 12	TCGA-B0-5701	TCGA Kidney Clear Cell Carcinoma (KIRC)	kidney clear cell carcinoma	Kidney					65	TCGA-B0-5701-F71370	TCGA-B0-5701	TCGA-B0-5701-01A				-23915			0	2461					Scheduled Follow-up Submission	Complete Remission/Response	2015-3-24	MALE	Normal	Kidney Clear Cell Renal Carcinoma	No	C64.9	8310/3	C64.9	YES		1.3	NO
TCGA-B0-5701-11	TCGA-B0-5701-11		C5-KIRC						mutation cluster 12	TCGA-B0-5701	TCGA Kidney Clear Cell Carcinoma (KIRC)	kidney clear cell carcinoma	Kidney					65	TCGA-B0-5701-F71370	TCGA-B0-5701	TCGA-B0-5701-11A				-23915			0	2461					Scheduled Follow-up Submission	Complete Remission/Response	2015-3-24	MALE	Normal	Kidney Clear Cell Renal Carcinoma	No	C64.9	8310/3	C64.9	YES		0.9	NO
TCGA-B0-5702-01	TCGA-B0-5702-01	Quiet	C5-KIRC	KIRC-like c17	KIRC-like c1		miRNA cluster 13	cluster 4	mutation c1uster 9	TCGA-B0-5702	TCGA Kidney Clear Cell Carcinoma (KIRC)	kidney clear cell carcinoma	Kidney					71	TCGA-B0-5702-F71371	TCGA-B0-5702	TCGA-B0-5702-01A				-26186			0	2172					Scheduled Follow-up Submission	Complete Remission/Response	2015-3-24	MALE	Normal	Kidney Clear Cell Renal Carcinoma	No	C64.9	8310/3	C64.9	YES		0.8	NO
TCGA-B0-5703-01	TCGA-B0-5703-01	Kirc+	C5-KIRC	KIRC-like c17	KIRC-like c1	KIRC-like c9	miRNA cluster 13	cluster 1	mutation c1uster 10	TCGA-B0-5703	TCGA Kidney Clear Cell Carcinoma (KIRC)	kidney clear cell carcinoma	Kidney					73	TCGA-B0-5703-F71372	TCGA-B0-5703	TCGA-B0-5703-01A				-26897			0	2246					Scheduled Follow-up Submission	Complete Remission/Response	2015-3-24	MALE	Normal	Kidney Clear Cell Renal Carcinoma	No	C64.9	8310/3	C64.9	YES		0.8	NO
TCGA-B0-5703-11	TCGA-B0-5703-11		C5-KIRC						mutation c1uster 10	TCGA-B0-5703	TCGA Kidney Clear Cell Carcinoma (KIRC)	kidney clear cell carcinoma	Kidney					73	TCGA-B0-5703-F71372	TCGA-B0-5703	TCGA-B0-5703-11A				-26897			0	2246					Scheduled Follow-up Submission	Complete Remission/Response	2015-3-24	MALE	Normal	Kidney Clear Cell Renal Carcinoma	No	C64.9	8310/3	C64.9	YES		0.4	NO
TCGA-B0-5705-01	TCGA-B0-5705-01	Kirc+	C5-KIRC	KIRC-like c17	KIRC-like c1	KIRC-like c9	miRNA cluster 14	cluster 4	mutation c1uster 10	TCGA-B0-5705	TCGA Kidney Clear Cell Carcinoma (KIRC)	kidney clear cell carcinoma	Kidney					65	TCGA-B0-5705-F71405	TCGA-B0-5705	TCGA-B0-5705-01A				-23746			0	4537					Scheduled Follow-up Submission	Complete Remission/Response	2015-3-25	FEMALE	Low	Kidney Clear Cell Renal Carcinoma	No	C64.9	8310/3	C64.9	YES		0.8	NO
TCGA-B0-5705-11	TCGA-B0-5705-11		C5-KIRC						mutation c1uster 10	TCGA-B0-5705	TCGA Kidney Clear Cell Carcinoma (KIRC)	kidney clear cell carcinoma	Kidney					65	TCGA-B0-5705-F71405	TCGA-B0-5705	TCGA-B0-5705-11A				-23746			0	4537					Scheduled Follow-up Submission	Complete Remission/Response	2015-3-25	FEMALE	Low	Kidney Clear Cell Renal Carcinoma	No	C64.9	8310/3	C64.9	YES		0.8	NO
TCGA-B0-5706-01	TCGA-B0-5706-01	Kirc+	C5-KIRC	KIRC-like c17	KIRC-like c1	KIRC-like c9	miRNA cluster 7	cluster 2	mutation c1uster 9	TCGA-B0-5706	TCGA Kidney Clear Cell Carcinoma (KIRC)	kidney clear cell carcinoma	Kidney					45	TCGA-B0-5706-F71191	TCGA-B0-5706					-16442			0	3205					Scheduled Follow-up Submission	Complete Remission/Response	2015-3-21	MALE	Low	Kidney Clear Cell Renal Carcinoma	No	C64.9	8310/3	C64.9	YES
TCGA-B0-5706-11	TCGA-B0-5706-11		C5-KIRC						mutation c1uster 9	TCGA-B0-5706	TCGA Kidney Clear Cell Carcinoma (KIRC)	kidney clear cell carcinoma	Kidney					45	TCGA-B0-5706-F71191	TCGA-B0-5706	TCGA-B0-5706-11A				-16442			0	3205					Scheduled Follow-up Submission	Complete Remission/Response	2015-3-21	MALE	Low	Kidney Clear Cell Renal Carcinoma	No	C64.9	8310/3	C64.9	YES		0.5	NO
TCGA-B0-5707-01	TCGA-B0-5707-01	Kirc+	C5-KIRC	KIRC-like c17	KIRC-like c1		miRNA cluster 14	cluster 2	mutation c1uster 9	TCGA-B0-5707	TCGA Kidney Clear Cell Carcinoma (KIRC)	kidney clear cell carcinoma	Kidney					39	TCGA-B0-5707-F71406	TCGA-B0-5707	TCGA-B0-5707-01A				-14598			0	3744					Scheduled Follow-up Submission	Complete Remission/Response	2015-3-25	FEMALE		Kidney Clear Cell Renal Carcinoma	No	C64.9	8310/3	C64.9	YES		1.2	NO
TCGA-B0-5709-01	TCGA-B0-5709-01	Kirc+	C5-KIRC	KIRC-like c17	KIRC-like c1	KIRC-like c9	miRNA cluster 14	cluster 4	mutation c1uster 10	TCGA-B0-5709	TCGA Kidney Clear Cell Carcinoma (KIRC)	kidney clear cell carcinoma	Kidney					62	TCGA-B0-5709-F71409	TCGA-B0-5709	TCGA-B0-5709-01A				-22843			0	3974					Scheduled Follow-up Submission	Complete Remission/Response	2015-3-25	FEMALE	Normal	Kidney Clear Cell Renal Carcinoma	No	C64.9	8310/3	C64.9	YES		1	NO
TCGA-B0-5709-11	TCGA-B0-5709-11		C5-KIRC						mutation c1uster 10	TCGA-B0-5709	TCGA Kidney Clear Cell Carcinoma (KIRC)	kidney clear cell carcinoma	Kidney					62	TCGA-B0-5709-F71409	TCGA-B0-5709	TCGA-B0-5709-11A				-22843			0	3974					Scheduled Follow-up Submission	Complete Remission/Response	2015-3-25	FEMALE	Normal	Kidney Clear Cell Renal Carcinoma	No	C64.9	8310/3	C64.9	YES		0.9	NO
TCGA-B0-5710-01	TCGA-B0-5710-01	Kirc+	C5-KIRC	Low purity c2	KIRC-like c1	KIRC-like c9	miRNA cluster 13	cluster 4	mutation c1uster 10	TCGA-B0-5710	TCGA Kidney Clear Cell Carcinoma (KIRC)	kidney clear cell carcinoma	Kidney	NO	NO		YES	57	TCGA-B0-5710-F71414	TCGA-B0-5710	TCGA-B0-5710-01A			1441	-21168			0	2430	1441				Scheduled Follow-up Submission	Progressive Disease	2015-3-25	MALE	Normal	Kidney Clear Cell Renal Carcinoma	No	C64.9	8310/3	C64.9	YES		1.1	NO
TCGA-B0-5710-11	TCGA-B0-5710-11		C5-KIRC						mutation c1uster 10	TCGA-B0-5710	TCGA Kidney Clear Cell Carcinoma (KIRC)	kidney clear cell carcinoma	Kidney	NO	NO		YES	57	TCGA-B0-5710-F71414	TCGA-B0-5710	TCGA-B0-5710-11A			1441	-21168			0	2430	1441				Scheduled Follow-up Submission	Progressive Disease	2015-3-25	MALE	Normal	Kidney Clear Cell Renal Carcinoma	No	C64.9	8310/3	C64.9	YES		1.2	NO
TCGA-B0-5711-01	TCGA-B0-5711-01	Kirc+	C5-KIRC	KIRC-like c17	KIRC-like c1	KIRC-like c9	miRNA cluster 14	cluster 1	mutation c1uster 10	TCGA-B0-5711	TCGA Kidney Clear Cell Carcinoma (KIRC)	kidney clear cell carcinoma	Kidney	NO	NO		YES	50	TCGA-B0-5711-F71422	TCGA-B0-5711	TCGA-B0-5711-01A			3939	-18444			0	3989	3766				Scheduled Follow-up Submission	Progressive Disease	2015-3-25	MALE	Normal	Kidney Clear Cell Renal Carcinoma	No	C64.9	8310/3	C64.9	YES		1.4	NO
TCGA-B0-5711-11	TCGA-B0-5711-11		C5-KIRC						mutation c1uster 10	TCGA-B0-5711	TCGA Kidney Clear Cell Carcinoma (KIRC)	kidney clear cell carcinoma	Kidney	NO	NO		YES	50	TCGA-B0-5711-F71422	TCGA-B0-5711	TCGA-B0-5711-11A			3939	-18444			0	3989	3766				Scheduled Follow-up Submission	Progressive Disease	2015-3-25	MALE	Normal	Kidney Clear Cell Renal Carcinoma	No	C64.9	8310/3	C64.9	YES		1	NO
TCGA-B0-5712-01	TCGA-B0-5712-01	Kirc+	C5-KIRC	KIRC-like c17	KIRC-like c1	KIRC-like c9	miRNA cluster 14			TCGA-B0-5712	TCGA Kidney Clear Cell Carcinoma (KIRC)	kidney clear cell carcinoma	Kidney	YES	YES	NO	NO	68	TCGA-B0-5712-F31968	TCGA-B0-5712	TCGA-B0-5712-01A				-24988			0	2722	725				Scheduled Follow-up Submission		2012-5-14	FEMALE	Low	Kidney Clear Cell Renal Carcinoma	No	C64.9	8310/3	C64.9	YES		0.5	NO
TCGA-B0-5712-11	TCGA-B0-5712-11		C5-KIRC							TCGA-B0-5712	TCGA Kidney Clear Cell Carcinoma (KIRC)	kidney clear cell carcinoma	Kidney	YES	YES	NO	NO	68	TCGA-B0-5712-F31968	TCGA-B0-5712	TCGA-B0-5712-11A				-24988			0	2722	725				Scheduled Follow-up Submission		2012-5-14	FEMALE	Low	Kidney Clear Cell Renal Carcinoma	No	C64.9	8310/3	C64.9	YES		0.8	NO
TCGA-B0-5713-01	TCGA-B0-5713-01	Kirc+	C5-KIRC	KIRC-like c17	KIRC-like c1	KIRC-like c9	miRNA cluster 14	cluster 4	mutation cluster 6	TCGA-B0-5713	TCGA Kidney Clear Cell Carcinoma (KIRC)	kidney clear cell carcinoma	Kidney					75	TCGA-B0-5713-F71190	TCGA-B0-5713	TCGA-B0-5713-01A				-27644			0	2782					Scheduled Follow-up Submission	Complete Remission/Response	2015-3-21	FEMALE	Normal	Kidney Clear Cell Renal Carcinoma	No	C64.9	8310/3	C64.9	YES		0.5	NO
TCGA-B0-5713-11	TCGA-B0-5713-11		C5-KIRC						mutation cluster 6	TCGA-B0-5713	TCGA Kidney Clear Cell Carcinoma (KIRC)	kidney clear cell carcinoma	Kidney					75	TCGA-B0-5713-F71190	TCGA-B0-5713	TCGA-B0-5713-11A				-27644			0	2782					Scheduled Follow-up Submission	Complete Remission/Response	2015-3-21	FEMALE	Normal	Kidney Clear Cell Renal Carcinoma	No	C64.9	8310/3	C64.9	YES		0.9	NO
TCGA-B0-5812-01	TCGA-B0-5812-01	Kirc+	C5-KIRC	KIRC-like c17	KIRC-like c1	KIRC-like c9	miRNA cluster 13	cluster 1	mutation c1uster 10	TCGA-B0-5812	TCGA Kidney Clear Cell Carcinoma (KIRC)	kidney clear cell carcinoma	Kidney					53	TCGA-B0-5812-F71304	TCGA-B0-5812	TCGA-B0-5812-01A				-19600			0	3834					Scheduled Follow-up Submission	Complete Remission/Response	2015-3-24	MALE	Low	Kidney Clear Cell Renal Carcinoma	No	C64.9	8310/3	C64.9	YES		0.7	NO
TCGA-B2-3923-01	TCGA-B2-3923-01	Kirc+	C5-KIRC	Low purity c2	squamous c3	KIRC-like c9	miRNA cluster 14			TCGA-B2-3923	TCGA Kidney Clear Cell Carcinoma (KIRC)	kidney clear cell carcinoma	Kidney					59	TCGA-B2-3923-F40171	TCGA-B2-3923	TCGA-B2-3923-01A				-21793			0	992		FPPP			Scheduled Follow-up Submission	Complete Remission/Response	2013-2-13	MALE	Normal	Kidney Clear Cell Renal Carcinoma	No	C64.9	8310/3	C64.9	YES		0.9	NO		Elevated
TCGA-B2-3923-11	TCGA-B2-3923-11		C5-KIRC							TCGA-B2-3923	TCGA Kidney Clear Cell Carcinoma (KIRC)	kidney clear cell carcinoma	Kidney					59	TCGA-B2-3923-F40171	TCGA-B2-3923	TCGA-B2-3923-11A				-21793			0	992		FPPP			Scheduled Follow-up Submission	Complete Remission/Response	2013-2-13	MALE	Normal	Kidney Clear Cell Renal Carcinoma	No	C64.9	8310/3	C64.9	YES		0.4	NO		Elevated
TCGA-B2-3924-01	TCGA-B2-3924-01	Kirc+	C5-KIRC	KIRC-like c17	KIRC-like c1	KIRC-like c9	miRNA cluster 14	cluster 3	mutation c1uster 10	TCGA-B2-3924	TCGA Kidney Clear Cell Carcinoma (KIRC)	kidney clear cell carcinoma	Kidney					73	TCGA-B2-3924-F40264	TCGA-B2-3924	TCGA-B2-3924-01A				-26846			0	1092		FPPP			Scheduled Follow-up Submission	Complete Remission/Response	2013-2-14	MALE	Low	Kidney Clear Cell Renal Carcinoma	No	C64.9	8310/3	C64.9	YES		0.7	NO
TCGA-B2-3924-11	TCGA-B2-3924-11		C5-KIRC						mutation c1uster 10	TCGA-B2-3924	TCGA Kidney Clear Cell Carcinoma (KIRC)	kidney clear cell carcinoma	Kidney					73	TCGA-B2-3924-F40264	TCGA-B2-3924	TCGA-B2-3924-11A				-26846			0	1092		FPPP			Scheduled Follow-up Submission	Complete Remission/Response	2013-2-14	MALE	Low	Kidney Clear Cell Renal Carcinoma	No	C64.9	8310/3	C64.9	YES		0.7	NO
TCGA-B2-4098-01	TCGA-B2-4098-01	Kirc+	C5-KIRC	KIRC-like c17	KIRC-like c1	KIRC-like c9	miRNA cluster 4	cluster 2	mutation c1uster 9	TCGA-B2-4098	TCGA Kidney Clear Cell Carcinoma (KIRC)	kidney clear cell carcinoma	Kidney					72	TCGA-B2-4098-F9324	TCGA-B2-4098	TCGA-B2-4098-01A				-26606		51	0								2011-3-21	FEMALE	Low	Kidney Clear Cell Renal Carcinoma	No	C64.9	8310/3	C64.9	YES		0.8	NO
TCGA-B2-4098-11	TCGA-B2-4098-11		C5-KIRC						mutation c1uster 9	TCGA-B2-4098	TCGA Kidney Clear Cell Carcinoma (KIRC)	kidney clear cell carcinoma	Kidney					72	TCGA-B2-4098-F9324	TCGA-B2-4098	TCGA-B2-4098-11A				-26606		51	0								2011-3-21	FEMALE	Low	Kidney Clear Cell Renal Carcinoma	No	C64.9	8310/3	C64.9	YES		0.8	NO
TCGA-B2-4099-01	TCGA-B2-4099-01	Kirc+	C5-KIRC	KIRC-like c17	KIRC-like c1	KIRC-like c9	miRNA cluster 14	cluster 3	mutation cluster 14	TCGA-B2-4099	TCGA Kidney Clear Cell Carcinoma (KIRC)	kidney clear cell carcinoma	Kidney					83	TCGA-B2-4099-F40233	TCGA-B2-4099	TCGA-B2-4099-01A				-30355			0	972					Scheduled Follow-up Submission	Complete Remission/Response	2013-2-14	MALE	Normal	Kidney Clear Cell Renal Carcinoma	No	C64.9	8310/3	C64.9	YES		0.9	NO
TCGA-B2-4099-11	TCGA-B2-4099-11		C5-KIRC						mutation cluster 14	TCGA-B2-4099	TCGA Kidney Clear Cell Carcinoma (KIRC)	kidney clear cell carcinoma	Kidney					83	TCGA-B2-4099-F40233	TCGA-B2-4099	TCGA-B2-4099-11A				-30355			0	972					Scheduled Follow-up Submission	Complete Remission/Response	2013-2-14	MALE	Normal	Kidney Clear Cell Renal Carcinoma	No	C64.9	8310/3	C64.9	YES		0.9	NO
TCGA-B2-4101-01	TCGA-B2-4101-01	Kirc+	C5-KIRC	KIRC-like c17	KIRC-like c1	KIRC-like c9	miRNA cluster 13	cluster 1	mutation c1uster 9	TCGA-B2-4101	TCGA Kidney Clear Cell Carcinoma (KIRC)	kidney clear cell carcinoma	Kidney					52	TCGA-B2-4101-F39718	TCGA-B2-4101	TCGA-B2-4101-01A				-19059			0	648					Scheduled Follow-up Submission	Complete Remission/Response	2013-1-31	MALE	Normal	Kidney Clear Cell Renal Carcinoma	No	C64.9	8310/3	C64.9	YES		0.7	NO
TCGA-B2-4102-01	TCGA-B2-4102-01	Kirc+	C5-KIRC	KIRC-like c17	KIRC-like c1	KIRC-like c9	miRNA cluster 14	cluster 3		TCGA-B2-4102	TCGA Kidney Clear Cell Carcinoma (KIRC)	kidney clear cell carcinoma	Kidney					61	TCGA-B2-4102-F40455	TCGA-B2-4102	TCGA-B2-4102-01A				-22492			0	952					Scheduled Follow-up Submission	Complete Remission/Response	2013-2-20	MALE	Normal	Kidney Clear Cell Renal Carcinoma	No	C64.9	8310/3	C64.9	YES		0.9	NO
TCGA-B2-4102-11	TCGA-B2-4102-11		C5-KIRC							TCGA-B2-4102	TCGA Kidney Clear Cell Carcinoma (KIRC)	kidney clear cell carcinoma	Kidney					61	TCGA-B2-4102-F40455	TCGA-B2-4102	TCGA-B2-4102-11A				-22492			0	952					Scheduled Follow-up Submission	Complete Remission/Response	2013-2-20	MALE	Normal	Kidney Clear Cell Renal Carcinoma	No	C64.9	8310/3	C64.9	YES		0.8	NO
TCGA-B2-5633-01	TCGA-B2-5633-01	Kirc+	C5-KIRC	KIRC-like c17	KIRC-like c1	KIRC-like c9	miRNA cluster 14	cluster 1	mutation c1uster 9	TCGA-B2-5633	TCGA Kidney Clear Cell Carcinoma (KIRC)	kidney clear cell carcinoma	Kidney					56	TCGA-B2-5633-F40077	TCGA-B2-5633	TCGA-B2-5633-01A				-20493			0	963		FPPP			Scheduled Follow-up Submission	Complete Remission/Response	2013-2-12	MALE	Normal	Kidney Clear Cell Renal Carcinoma	No	C64.9	8310/3	C64.9	YES		0.8	NO
TCGA-B2-5635-01	TCGA-B2-5635-01	Kirc+	C5-KIRC	KIRC-like c17	KIRC-like c1	KIRC-like c9	miRNA cluster 14	cluster 3	mutation c1uster 10	TCGA-B2-5635	TCGA Kidney Clear Cell Carcinoma (KIRC)	kidney clear cell carcinoma	Kidney					74	TCGA-B2-5635-F41386	TCGA-B2-5635	TCGA-B2-5635-01A				-27183			0	755		FPPP			Scheduled Follow-up Submission	Complete Remission/Response	2013-3-18	MALE	Normal	Kidney Clear Cell Renal Carcinoma	No	C64.9	8310/3	C64.9	YES		0.9	NO
TCGA-B2-5636-01	TCGA-B2-5636-01			Low purity c2	KIRC-like c1	KIRC-like c9	miRNA cluster 13	cluster 1		TCGA-B2-5636	TCGA Kidney Clear Cell Carcinoma (KIRC)	kidney clear cell carcinoma	Kidney					79	TCGA-B2-5636-F39479	TCGA-B2-5636	TCGA-B2-5636-01A				-28901			0	919					Scheduled Follow-up Submission	Complete Remission/Response	2013-1-23	MALE	Normal	Kidney Clear Cell Renal Carcinoma	No	C64.9	8310/3	C64.9	YES		0.6	NO
TCGA-B2-5636-11	TCGA-B2-5636-11									TCGA-B2-5636	TCGA Kidney Clear Cell Carcinoma (KIRC)	kidney clear cell carcinoma	Kidney					79	TCGA-B2-5636-F39479	TCGA-B2-5636					-28901			0	919					Scheduled Follow-up Submission	Complete Remission/Response	2013-1-23	MALE	Normal	Kidney Clear Cell Renal Carcinoma	No	C64.9	8310/3	C64.9	YES
TCGA-B2-5639-01	TCGA-B2-5639-01	Kirc+	C5-KIRC	KIRC-like c17	KIRC-like c1	KIRC-like c9	miRNA cluster 14			TCGA-B2-5639	TCGA Kidney Clear Cell Carcinoma (KIRC)	kidney clear cell carcinoma	Kidney	YES	YES	NO	NO	46	TCGA-B2-5639-F41444	TCGA-B2-5639	TCGA-B2-5639-01A				-17045		1003	0	248	851				Scheduled Follow-up Submission	Progressive Disease	2013-3-19	MALE	Normal	Kidney Clear Cell Renal Carcinoma	Yes	C64.9	8310/3	C64.9	YES		0.9	NO	70
TCGA-B2-5641-01	TCGA-B2-5641-01	Kirc+	C5-KIRC	KIRC-like c17	KIRC-like c1	KIRC-like c9	miRNA cluster 14	cluster 4	mutation c1uster 9	TCGA-B2-5641	TCGA Kidney Clear Cell Carcinoma (KIRC)	kidney clear cell carcinoma	Kidney					79	TCGA-B2-5641-F39459	TCGA-B2-5641	TCGA-B2-5641-01A				-28953			0	656					Scheduled Follow-up Submission	Complete Remission/Response	2013-1-23	MALE	Normal	Kidney Clear Cell Renal Carcinoma	No	C64.9	8310/3	C64.9	YES		0.9	NO
TCGA-B2-5641-11	TCGA-B2-5641-11		C5-KIRC						mutation c1uster 9	TCGA-B2-5641	TCGA Kidney Clear Cell Carcinoma (KIRC)	kidney clear cell carcinoma	Kidney					79	TCGA-B2-5641-F39459	TCGA-B2-5641					-28953			0	656					Scheduled Follow-up Submission	Complete Remission/Response	2013-1-23	MALE	Normal	Kidney Clear Cell Renal Carcinoma	No	C64.9	8310/3	C64.9	YES
TCGA-B2-A4SR-01	TCGA-B2-A4SR-01									TCGA-B2-A4SR	TCGA Kidney Clear Cell Carcinoma (KIRC)	kidney clear cell carcinoma	Kidney					61	TCGA-B2-A4SR-F50180	TCGA-B2-A4SR	TCGA-B2-A4SR-01A	M0			-22637	243		0	507					Scheduled Follow-up Submission	Complete Remission/Response	2013-10-17	MALE	Low	Kidney Clear Cell Renal Carcinoma	No	C64.9	8310/3	C64.9	YES	620		NO
TCGA-B4-5377-01	TCGA-B4-5377-01	Kirc+	C5-KIRC	KIRC-like c17	KIRC-like c1	KIRC-like c9	miRNA cluster 13	cluster 4	mutation c1uster 9	TCGA-B4-5377	TCGA Kidney Clear Cell Carcinoma (KIRC)	kidney clear cell carcinoma	Kidney					68	TCGA-B4-5377-F69002	TCGA-B4-5377	TCGA-B4-5377-01A				-25115			0	365			1	Elevated	Scheduled Follow-up Submission		2014-12-24	FEMALE	Low	Kidney Clear Cell Renal Carcinoma	No	C64.9	8310/3	C64.9	YES		1.1	NO	90	Elevated
TCGA-B4-5378-01	TCGA-B4-5378-01	Quiet	C5-KIRC	Low purity c2	KIRC-like c1	KIRC-like c9	miRNA cluster 13			TCGA-B4-5378	TCGA Kidney Clear Cell Carcinoma (KIRC)	kidney clear cell carcinoma	Kidney					62	TCGA-B4-5378-F69003	TCGA-B4-5378	TCGA-B4-5378-01A				-22980			0	175			1	Normal	Scheduled Follow-up Submission		2014-12-24	MALE	Low	Kidney Clear Cell Renal Carcinoma	No	C64.9	8310/3	C64.9	YES		0.9	NO	90	Normal
TCGA-B4-5832-01	TCGA-B4-5832-01	Kirc+	C5-KIRC	KIRC-like c17	KIRC-like c1	KIRC-like c9	miRNA cluster 4			TCGA-B4-5832	TCGA Kidney Clear Cell Carcinoma (KIRC)	kidney clear cell carcinoma	Kidney					65	TCGA-B4-5832-F68994	TCGA-B4-5832	TCGA-B4-5832-01A				-23806			0	155			1	Normal	Scheduled Follow-up Submission		2014-12-24	MALE	Normal	Kidney Clear Cell Renal Carcinoma	No	C64.9	8310/3	C64.9	YES		0.6	NO	80
TCGA-B4-5834-01	TCGA-B4-5834-01	Kirc+	C5-KIRC	KIRC-like c17	KIRC-like c1	KIRC-like c9	miRNA cluster 13			TCGA-B4-5834	TCGA Kidney Clear Cell Carcinoma (KIRC)	kidney clear cell carcinoma	Kidney					59	TCGA-B4-5834-F68995	TCGA-B4-5834	TCGA-B4-5834-01A				-21713			0	26			0	Normal	Scheduled Follow-up Submission		2014-12-24	MALE	Normal	Kidney Clear Cell Renal Carcinoma	No	C64.9	8310/3	C64.9	YES		0.8	NO	90
TCGA-B4-5835-01	TCGA-B4-5835-01	BRCA-LUAD+	C5-KIRC	KIRC-like c17	KIRC-like c1	KIRC-like c9	miRNA cluster 4			TCGA-B4-5835	TCGA Kidney Clear Cell Carcinoma (KIRC)	kidney clear cell carcinoma	Kidney					64	TCGA-B4-5835-F68996	TCGA-B4-5835	TCGA-B4-5835-01A				-23408			0	16			0	Normal	Scheduled Follow-up Submission		2014-12-24	FEMALE	Normal	Kidney Clear Cell Renal Carcinoma	No	C64.9	8310/3	C64.9	YES		0.9	NO	100
TCGA-B4-5836-01	TCGA-B4-5836-01	Kirc+	C5-KIRC	KIRC-like c17	KIRC-like c1	KIRC-like c9	miRNA cluster 14			TCGA-B4-5836	TCGA Kidney Clear Cell Carcinoma (KIRC)	kidney clear cell carcinoma	Kidney					61	TCGA-B4-5836-F68997	TCGA-B4-5836	TCGA-B4-5836-01A				-22341			0	141			1	Normal	Scheduled Follow-up Submission		2014-12-24	FEMALE	Normal	Kidney Clear Cell Renal Carcinoma	No	C64.9	8310/3	C64.9	YES		0.7	NO	90
TCGA-B4-5838-01	TCGA-B4-5838-01	Kirc+	C5-KIRC	KIRC-like c17	KIRC-like c1	KIRC-like c9	miRNA cluster 14			TCGA-B4-5838	TCGA Kidney Clear Cell Carcinoma (KIRC)	kidney clear cell carcinoma	Kidney					52	TCGA-B4-5838-F68998	TCGA-B4-5838					-19242			0	166			1	Normal	Scheduled Follow-up Submission		2014-12-24	MALE	Normal	Kidney Clear Cell Renal Carcinoma	No	C64.9	8310/3	C64.9	YES				80
TCGA-B4-5843-01	TCGA-B4-5843-01	BRCA-LUAD+	C5-KIRC	KIRC-like c17	KIRC-like c1	KIRC-like c9	miRNA cluster 14			TCGA-B4-5843	TCGA Kidney Clear Cell Carcinoma (KIRC)	kidney clear cell carcinoma	Kidney					45	TCGA-B4-5843-F69000	TCGA-B4-5843	TCGA-B4-5843-01A				-16779			0	11			1	Normal	Scheduled Follow-up Submission		2014-12-24	MALE	Normal	Kidney Clear Cell Renal Carcinoma	No	C64.9	8310/3	C64.9	YES		0.6	NO	90
TCGA-B4-5844-01	TCGA-B4-5844-01	Kirc+	C5-KIRC	KIRC-like c17	KIRC-like c1	KIRC-like c9	miRNA cluster 13			TCGA-B4-5844	TCGA Kidney Clear Cell Carcinoma (KIRC)	kidney clear cell carcinoma	Kidney					61	TCGA-B4-5844-F69001	TCGA-B4-5844	TCGA-B4-5844-01A				-22409			0	7			1	Normal	Scheduled Follow-up Submission		2014-12-24	FEMALE	Normal	Kidney Clear Cell Renal Carcinoma	No	C64.9	8310/3	C64.9	YES		0.6	NO	80
TCGA-B8-4143-01	TCGA-B8-4143-01	High	C5-KIRC	KIRC-like c17	KIRC-like c1	KIRC-like c9	miRNA cluster 4	cluster 2	mutation c1uster 9	TCGA-B8-4143	TCGA Kidney Clear Cell Carcinoma (KIRC)	kidney clear cell carcinoma	Kidney				YES	66	TCGA-B8-4143-F3284	TCGA-B8-4143	TCGA-B8-4143-01A			436	-24132		709	0								2010-11-11	FEMALE	Low	Kidney Clear Cell Renal Carcinoma	No	C64.9	8310/3	C64.9	YES		1	NO	0
TCGA-B8-4143-11	TCGA-B8-4143-11		C5-KIRC						mutation c1uster 9	TCGA-B8-4143	TCGA Kidney Clear Cell Carcinoma (KIRC)	kidney clear cell carcinoma	Kidney				YES	66	TCGA-B8-4143-F3284	TCGA-B8-4143	TCGA-B8-4143-11A			436	-24132		709	0								2010-11-11	FEMALE	Low	Kidney Clear Cell Renal Carcinoma	No	C64.9	8310/3	C64.9	YES		0.7	NO	0
TCGA-B8-4146-01	TCGA-B8-4146-01	Kirc+	C5-KIRC	KIRC-like c17	KIRC-like c1	KIRC-like c9	miRNA cluster 14	cluster 3	mutation c1uster 9	TCGA-B8-4146	TCGA Kidney Clear Cell Carcinoma (KIRC)	kidney clear cell carcinoma	Kidney					41	TCGA-B8-4146-F66247	TCGA-B8-4146	TCGA-B8-4146-01B				-15063			0	511					Scheduled Follow-up Submission	Complete Remission/Response	2014-10-6	FEMALE		Kidney Clear Cell Renal Carcinoma	No	C64.9	8310/3	C64.9	YES		0.7	NO
TCGA-B8-4148-01	TCGA-B8-4148-01	Kirc+	C5-KIRC	KIRC-like c17		KIRC-like c9	miRNA cluster 14	cluster 3	mutation c1uster 10	TCGA-B8-4148	TCGA Kidney Clear Cell Carcinoma (KIRC)	kidney clear cell carcinoma	Kidney					63	TCGA-B8-4148-F55749	TCGA-B8-4148	TCGA-B8-4148-01A				-23062			0	1520					Scheduled Follow-up Submission	Complete Remission/Response	2014-1-14	FEMALE	Normal	Kidney Clear Cell Renal Carcinoma	No	C64.9	8310/3	C64.9	YES		0.6	NO		Normal
TCGA-B8-4151-01	TCGA-B8-4151-01	Kirc+	C5-KIRC	KIRC-like c17		KIRC-like c9	miRNA cluster 14	cluster 3	mutation cluster 6	TCGA-B8-4151	TCGA Kidney Clear Cell Carcinoma (KIRC)	kidney clear cell carcinoma	Kidney					51	TCGA-B8-4151-F55746	TCGA-B8-4151	TCGA-B8-4151-01A				-18760			0	1299					Scheduled Follow-up Submission	Complete Remission/Response	2014-1-14	FEMALE	Normal	Kidney Clear Cell Renal Carcinoma	No	C64.9	8310/3	C64.9	YES		0.6	NO		Normal
TCGA-B8-4153-01	TCGA-B8-4153-01	Kirc+	C5-KIRC	KIRC-like c17	KIRC-like c1	KIRC-like c9	miRNA cluster 14	cluster 3	mutation c1uster 10	TCGA-B8-4153	TCGA Kidney Clear Cell Carcinoma (KIRC)	kidney clear cell carcinoma	Kidney					74	TCGA-B8-4153-F30865	TCGA-B8-4153	TCGA-B8-4153-01B				-27031			0	762			0		Scheduled Follow-up Submission		2012-4-17	MALE	Low	Kidney Clear Cell Renal Carcinoma	No	C64.9	8310/3	C64.9	YES		0.6	NO		Normal
TCGA-B8-4154-01	TCGA-B8-4154-01	Kirc+	C5-KIRC	KIRC-like c17		KIRC-like c9	miRNA cluster 14	cluster 3	mutation c1uster 10	TCGA-B8-4154	TCGA Kidney Clear Cell Carcinoma (KIRC)	kidney clear cell carcinoma	Kidney					73	TCGA-B8-4154-F55741	TCGA-B8-4154					-26882			0	1380					Scheduled Follow-up Submission	Complete Remission/Response	2014-1-14	FEMALE	Normal	Kidney Clear Cell Renal Carcinoma	No	C64.9	8310/3	C64.9	YES					Normal
TCGA-B8-4154-11	TCGA-B8-4154-11		C5-KIRC						mutation c1uster 10	TCGA-B8-4154	TCGA Kidney Clear Cell Carcinoma (KIRC)	kidney clear cell carcinoma	Kidney					73	TCGA-B8-4154-F55741	TCGA-B8-4154	TCGA-B8-4154-11A				-26882			0	1380					Scheduled Follow-up Submission	Complete Remission/Response	2014-1-14	FEMALE	Normal	Kidney Clear Cell Renal Carcinoma	No	C64.9	8310/3	C64.9	YES		0.8	NO		Normal
TCGA-B8-4619-01	TCGA-B8-4619-01	Kirc+		Low purity c2		KIRC-like c9	miRNA c1uster 9			TCGA-B8-4619	TCGA Kidney Clear Cell Carcinoma (KIRC)	kidney clear cell carcinoma	Kidney					58	TCGA-B8-4619-F33322	TCGA-B8-4619	TCGA-B8-4619-01A				-21206			0	523					Scheduled Follow-up Submission	Complete Remission/Response	2012-6-27	MALE	Normal	Kidney Clear Cell Renal Carcinoma	No	C64.9	8310/3	C64.9	YES		0.7	NO
TCGA-B8-4619-11	TCGA-B8-4619-11									TCGA-B8-4619	TCGA Kidney Clear Cell Carcinoma (KIRC)	kidney clear cell carcinoma	Kidney					58	TCGA-B8-4619-F33322	TCGA-B8-4619	TCGA-B8-4619-11A				-21206			0	523					Scheduled Follow-up Submission	Complete Remission/Response	2012-6-27	MALE	Normal	Kidney Clear Cell Renal Carcinoma	No	C64.9	8310/3	C64.9	YES		0.5	NO
TCGA-B8-4620-01	TCGA-B8-4620-01	Kirc+	C5-KIRC	KIRC-like c17	squamous c3	KIRC-like c9	miRNA cluster 13	cluster 2	mutation cluster 4	TCGA-B8-4620	TCGA Kidney Clear Cell Carcinoma (KIRC)	kidney clear cell carcinoma	Kidney	NO	NO		NO	70	TCGA-B8-4620-F33324	TCGA-B8-4620	TCGA-B8-4620-01A				-25786			0	777	604		1		Scheduled Follow-up Submission	Stable Disease	2012-6-27	FEMALE	Low	Kidney Clear Cell Renal Carcinoma	No	C64.9	8310/3	C64.9	YES		0.8	NO
TCGA-B8-4620-11	TCGA-B8-4620-11		C5-KIRC						mutation cluster 4	TCGA-B8-4620	TCGA Kidney Clear Cell Carcinoma (KIRC)	kidney clear cell carcinoma	Kidney	NO	NO		NO	70	TCGA-B8-4620-F33324	TCGA-B8-4620	TCGA-B8-4620-11A				-25786			0	777	604		1		Scheduled Follow-up Submission	Stable Disease	2012-6-27	FEMALE	Low	Kidney Clear Cell Renal Carcinoma	No	C64.9	8310/3	C64.9	YES		0.8	NO
TCGA-B8-4621-01	TCGA-B8-4621-01	Kirc+	C5-KIRC	KIRC-like c17	squamous c3	KIRC-like c9	miRNA cluster 14	cluster 2	mutation cluster 6	TCGA-B8-4621	TCGA Kidney Clear Cell Carcinoma (KIRC)	kidney clear cell carcinoma	Kidney					63	TCGA-B8-4621-F34171	TCGA-B8-4621	TCGA-B8-4621-01A				-23176			0	788					Scheduled Follow-up Submission	Complete Remission/Response	2012-8-1	MALE	Low	Kidney Clear Cell Renal Carcinoma	No	C64.9	8310/3	C64.9	YES		0.9	NO		Normal
TCGA-B8-4622-01	TCGA-B8-4622-01	Kirc+	C5-KIRC	KIRC-like c17	KIRC-like c1	KIRC-like c9	miRNA cluster 14	cluster 3	mutation cluster 5	TCGA-B8-4622	TCGA Kidney Clear Cell Carcinoma (KIRC)	kidney clear cell carcinoma	Kidney	NO	YES	NO	NO	57	TCGA-B8-4622-F64935	TCGA-B8-4622	TCGA-B8-4622-01A				-21135			0	1525	1227		0		Additional New Tumor Event	Stable Disease	2014-9-16	MALE	Low	Kidney Clear Cell Renal Carcinoma	No	C64.9	8310/3	C64.9	YES		0.9	NO	90
TCGA-B8-4622-11	TCGA-B8-4622-11		C5-KIRC						mutation cluster 5	TCGA-B8-4622	TCGA Kidney Clear Cell Carcinoma (KIRC)	kidney clear cell carcinoma	Kidney	NO	YES	NO	NO	57	TCGA-B8-4622-F64935	TCGA-B8-4622	TCGA-B8-4622-11A				-21135			0	1525	1227		0		Additional New Tumor Event	Stable Disease	2014-9-16	MALE	Low	Kidney Clear Cell Renal Carcinoma	No	C64.9	8310/3	C64.9	YES		0.8	NO	90
TCGA-B8-5158-01	TCGA-B8-5158-01	Kirc+	C5-KIRC	KIRC-like c17	KIRC-like c1	KIRC-like c9	miRNA cluster 4	cluster 2	mutation c1uster 10	TCGA-B8-5158	TCGA Kidney Clear Cell Carcinoma (KIRC)	kidney clear cell carcinoma	Kidney					56	TCGA-B8-5158-F55750	TCGA-B8-5158	TCGA-B8-5158-01A				-20764			0	1218					Scheduled Follow-up Submission	Complete Remission/Response	2014-1-14	MALE	Normal	Kidney Clear Cell Renal Carcinoma	No	C64.9	8310/3	C64.9	YES		1	NO
TCGA-B8-5159-01	TCGA-B8-5159-01	Kirc+	C5-KIRC	KIRC-like c17	KIRC-like c1	KIRC-like c9	miRNA cluster 14	cluster 3	mutation cluster 6	TCGA-B8-5159	TCGA Kidney Clear Cell Carcinoma (KIRC)	kidney clear cell carcinoma	Kidney					61	TCGA-B8-5159-F55747	TCGA-B8-5159	TCGA-B8-5159-01A				-22462			0	722					Scheduled Follow-up Submission	Complete Remission/Response	2014-1-14	FEMALE	Normal	Kidney Clear Cell Renal Carcinoma	No	C64.9	8310/3	C64.9	YES		0.5	NO		Normal
TCGA-B8-5162-01	TCGA-B8-5162-01	Kirc+	C5-KIRC	KIRC-like c17	KIRC-like c1	KIRC-like c9	miRNA cluster 4			TCGA-B8-5162	TCGA Kidney Clear Cell Carcinoma (KIRC)	kidney clear cell carcinoma	Kidney					62	TCGA-B8-5162-F34036	TCGA-B8-5162	TCGA-B8-5162-01A				-23008			0	36					Scheduled Follow-up Submission	Complete Remission/Response	2012-7-26	MALE	Low	Kidney Clear Cell Renal Carcinoma	Yes	C64.9	8310/3	C64.9	YES		0.4	NO
TCGA-B8-5163-01	TCGA-B8-5163-01	Kirc+	C5-KIRC	KIRC-like c17	KIRC-like c1	KIRC-like c9	miRNA cluster 4	cluster 2	mutation c1uster 10	TCGA-B8-5163	TCGA Kidney Clear Cell Carcinoma (KIRC)	kidney clear cell carcinoma	Kidney					63	TCGA-B8-5163-F34131	TCGA-B8-5163	TCGA-B8-5163-01A				-23293			0	822					Scheduled Follow-up Submission	Complete Remission/Response	2012-7-30	FEMALE		Kidney Clear Cell Renal Carcinoma	No	C64.9	8310/3	C64.9	YES		0.8	NO
TCGA-B8-5164-01	TCGA-B8-5164-01	Kirc+	C5-KIRC	Low purity c2	KIRC-like c1	KIRC-like c9	miRNA cluster 14	cluster 3	mutation cluster 6	TCGA-B8-5164	TCGA Kidney Clear Cell Carcinoma (KIRC)	kidney clear cell carcinoma	Kidney					65	TCGA-B8-5164-F34037	TCGA-B8-5164	TCGA-B8-5164-01A				-23863			0	26					Scheduled Follow-up Submission	Complete Remission/Response	2012-7-26	MALE		Kidney Clear Cell Renal Carcinoma	No	C64.9	8310/3	C64.9	YES		0.9	NO
TCGA-B8-5165-01	TCGA-B8-5165-01	Kirc+	C5-KIRC	Low purity c2	KIRC-like c1	KIRC-like c9	miRNA cluster 14	cluster 1	mutation c1uster 10	TCGA-B8-5165	TCGA Kidney Clear Cell Carcinoma (KIRC)	kidney clear cell carcinoma	Kidney					43	TCGA-B8-5165-F33447	TCGA-B8-5165	TCGA-B8-5165-01A				-15898			0	737					Scheduled Follow-up Submission	Complete Remission/Response	2012-7-3	MALE	Low	Kidney Clear Cell Renal Carcinoma	No	C64.9	8310/3	C64.9	YES		1	NO
TCGA-B8-5545-01	TCGA-B8-5545-01	Kirc+	C5-KIRC	Low purity c2	KIRC-like c1	KIRC-like c9	miRNA cluster 5	cluster 4	mutation c1uster 9	TCGA-B8-5545	TCGA Kidney Clear Cell Carcinoma (KIRC)	kidney clear cell carcinoma	Kidney					42	TCGA-B8-5545-F66251	TCGA-B8-5545	TCGA-B8-5545-01A				-15376			0	1525					Scheduled Follow-up Submission	Complete Remission/Response	2014-10-6	MALE	Low	Kidney Clear Cell Renal Carcinoma	No	C64.9	8310/3	C64.9	YES		0.8	NO
TCGA-B8-5546-01	TCGA-B8-5546-01	Quiet	C5-KIRC	Low purity c2	KIRC-like c1	KIRC-like c9	miRNA cluster 14	cluster 3	mutation c1uster 9	TCGA-B8-5546	TCGA Kidney Clear Cell Carcinoma (KIRC)	kidney clear cell carcinoma	Kidney					38	TCGA-B8-5546-F19921	TCGA-B8-5546					-14113			0	505					Scheduled Follow-up Submission		2012-1-4	FEMALE	Normal	Kidney Clear Cell Renal Carcinoma	No	C64.9	8310/3	C64.9	YES					Elevated
TCGA-B8-5549-01	TCGA-B8-5549-01	Kirc+	C5-KIRC	KIRC-like c17	KIRC-like c1	KIRC-like c9	miRNA cluster 14	cluster 1	mutation c1uster 10	TCGA-B8-5549	TCGA Kidney Clear Cell Carcinoma (KIRC)	kidney clear cell carcinoma	Kidney					53	TCGA-B8-5549-F66253	TCGA-B8-5549	TCGA-B8-5549-01A				-19561			0	194					Scheduled Follow-up Submission	Complete Remission/Response	2014-10-6	MALE	Normal	Kidney Clear Cell Renal Carcinoma	No	C64.9	8310/3	C64.9	YES		0.7	NO
TCGA-B8-5549-11	TCGA-B8-5549-11		C5-KIRC						mutation c1uster 10	TCGA-B8-5549	TCGA Kidney Clear Cell Carcinoma (KIRC)	kidney clear cell carcinoma	Kidney					53	TCGA-B8-5549-F66253	TCGA-B8-5549					-19561			0	194					Scheduled Follow-up Submission	Complete Remission/Response	2014-10-6	MALE	Normal	Kidney Clear Cell Renal Carcinoma	No	C64.9	8310/3	C64.9	YES
TCGA-B8-5550-01	TCGA-B8-5550-01	GBM	C5-KIRC	KIRC-like c17	KIRC-like c1	KIRC-like c9	miRNA cluster 13	cluster 2	mutation c1uster 10	TCGA-B8-5550	TCGA Kidney Clear Cell Carcinoma (KIRC)	kidney clear cell carcinoma	Kidney	YES	NO	NO	NO	71	TCGA-B8-5550-F66254	TCGA-B8-5550	TCGA-B8-5550-01A				-25937			0	1476	694		3		Additional New Tumor Event	Progressive Disease	2014-10-6	MALE	Normal	Kidney Clear Cell Renal Carcinoma	No	C64.9	8310/3	C64.9	YES		0.5	NO
TCGA-B8-5551-01	TCGA-B8-5551-01	Kirc+	C5-KIRC	Low purity c2	KIRC-like c1	KIRC-like c9	miRNA cluster 4	cluster 2	mutation c1uster 10	TCGA-B8-5551	TCGA Kidney Clear Cell Carcinoma (KIRC)	kidney clear cell carcinoma	Kidney					65	TCGA-B8-5551-F34039	TCGA-B8-5551	TCGA-B8-5551-01A				-23976			0	16					Scheduled Follow-up Submission	Complete Remission/Response	2012-7-26	FEMALE	Normal	Kidney Clear Cell Renal Carcinoma	No	C64.9	8310/3	C64.9	YES		0.5	NO
TCGA-B8-5552-01	TCGA-B8-5552-01	Kirc+	C5-KIRC	KIRC-like c17	KIRC-like c1	KIRC-like c9	miRNA cluster 5	cluster 4	mutation c1uster 9	TCGA-B8-5552	TCGA Kidney Clear Cell Carcinoma (KIRC)	kidney clear cell carcinoma	Kidney					41	TCGA-B8-5552-F50674	TCGA-B8-5552	TCGA-B8-5552-01B				-15219			0	1046					Scheduled Follow-up Submission	Complete Remission/Response	2013-10-28	FEMALE	Normal	Kidney Clear Cell Renal Carcinoma	No	C64.9	8310/3	C64.9	YES		0.9	NO
TCGA-B8-5552-11	TCGA-B8-5552-11		C5-KIRC						mutation c1uster 9	TCGA-B8-5552	TCGA Kidney Clear Cell Carcinoma (KIRC)	kidney clear cell carcinoma	Kidney					41	TCGA-B8-5552-F50674	TCGA-B8-5552	TCGA-B8-5552-11A				-15219			0	1046					Scheduled Follow-up Submission	Complete Remission/Response	2013-10-28	FEMALE	Normal	Kidney Clear Cell Renal Carcinoma	No	C64.9	8310/3	C64.9	YES		0.8	NO
TCGA-B8-5553-01	TCGA-B8-5553-01	Kirc+	C5-KIRC	KIRC-like c17	KIRC-like c1	KIRC-like c9	miRNA cluster 14	cluster 3	mutation c1uster 9	TCGA-B8-5553	TCGA Kidney Clear Cell Carcinoma (KIRC)	kidney clear cell carcinoma	Kidney					67	TCGA-B8-5553-F19928	TCGA-B8-5553	TCGA-B8-5553-01A				-24729			0	435					Scheduled Follow-up Submission		2012-1-4	FEMALE	Normal	Kidney Clear Cell Renal Carcinoma	No	C64.9	8310/3	C64.9	YES		1	NO		Normal
TCGA-B8-A54D-01	TCGA-B8-A54D-01									TCGA-B8-A54D	TCGA Kidney Clear Cell Carcinoma (KIRC)	kidney clear cell carcinoma	Kidney					69	TCGA-B8-A54D-F55790	TCGA-B8-A54D	TCGA-B8-A54D-01A	M0			-25429	537		0	830					Scheduled Follow-up Submission	Complete Remission/Response	2014-1-15	MALE		Kidney Clear Cell Renal Carcinoma	No	C64.9	8312/3	C64.9	YES	210		NO		Normal
TCGA-B8-A54E-01	TCGA-B8-A54E-01									TCGA-B8-A54E	TCGA Kidney Clear Cell Carcinoma (KIRC)	kidney clear cell carcinoma	Kidney					62	TCGA-B8-A54E-F56689	TCGA-B8-A54E	TCGA-B8-A54E-01A	M0			-22900	603		0	909					Scheduled Follow-up Submission	Complete Remission/Response	2014-2-18	FEMALE		Kidney Clear Cell Renal Carcinoma	No	C64.9	8312/3	C64.9	YES	450		NO		Normal
TCGA-B8-A54F-01	TCGA-B8-A54F-01									TCGA-B8-A54F	TCGA Kidney Clear Cell Carcinoma (KIRC)	kidney clear cell carcinoma	Kidney					49	TCGA-B8-A54F-F56688	TCGA-B8-A54F	TCGA-B8-A54F-01A	M0			-18028	321		0	519					Scheduled Follow-up Submission	Complete Remission/Response	2014-2-18	FEMALE		Kidney Clear Cell Renal Carcinoma	No	C64.9	8312/3	C64.9	YES	570		NO		Normal
TCGA-B8-A54G-01	TCGA-B8-A54G-01									TCGA-B8-A54G	TCGA Kidney Clear Cell Carcinoma (KIRC)	kidney clear cell carcinoma	Kidney					50	TCGA-B8-A54G-F55791	TCGA-B8-A54G	TCGA-B8-A54G-01A	M0			-18612	313		0	53					Scheduled Follow-up Submission	Complete Remission/Response	2014-1-15	MALE		Kidney Clear Cell Renal Carcinoma	No	C64.9	8312/3	C64.9	YES	320		NO
TCGA-B8-A54H-01	TCGA-B8-A54H-01									TCGA-B8-A54H	TCGA Kidney Clear Cell Carcinoma (KIRC)	kidney clear cell carcinoma	Kidney					69	TCGA-B8-A54H-F57564	TCGA-B8-A54H	TCGA-B8-A54H-01A	M0			-25243	160		0	256					Scheduled Follow-up Submission		2014-3-17	FEMALE		Kidney Clear Cell Renal Carcinoma	No	C64.9	8312/3	C64.9	YES	330		NO
TCGA-B8-A54I-01	TCGA-B8-A54I-01									TCGA-B8-A54I	TCGA Kidney Clear Cell Carcinoma (KIRC)	kidney clear cell carcinoma	Kidney					48	TCGA-B8-A54I-F57566	TCGA-B8-A54I	TCGA-B8-A54I-01A	M0			-17722	138		0	150					Scheduled Follow-up Submission		2014-3-17	MALE		Kidney Clear Cell Renal Carcinoma	No	C64.9	8312/3	C64.9	YES	260		NO
TCGA-B8-A54J-01	TCGA-B8-A54J-01									TCGA-B8-A54J	TCGA Kidney Clear Cell Carcinoma (KIRC)	kidney clear cell carcinoma	Kidney					60	TCGA-B8-A54J-F56660	TCGA-B8-A54J	TCGA-B8-A54J-01A	M0			-22071	82		0	528					Scheduled Follow-up Submission	Complete Remission/Response	2014-2-17	MALE	Low	Kidney Clear Cell Renal Carcinoma	No	C64.9	8312/3	C64.9	YES	710		NO
TCGA-B8-A54K-01	TCGA-B8-A54K-01									TCGA-B8-A54K	TCGA Kidney Clear Cell Carcinoma (KIRC)	kidney clear cell carcinoma	Kidney					61	TCGA-B8-A54K-F55789	TCGA-B8-A54K	TCGA-B8-A54K-01A	M0			-22627	76		0	469					Scheduled Follow-up Submission	Complete Remission/Response	2014-1-15	MALE		Kidney Clear Cell Renal Carcinoma	No	C64.9	8312/3	C64.9	YES	310		NO
TCGA-B8-A7U6-01	TCGA-B8-A7U6-01									TCGA-B8-A7U6	TCGA Kidney Clear Cell Carcinoma (KIRC)	kidney clear cell carcinoma	Kidney					54	TCGA-B8-A7U6-F68765	TCGA-B8-A7U6	TCGA-B8-A7U6-01A	M0			-19803	57		0	495					Scheduled Follow-up Submission	Complete Remission/Response	2014-12-15	FEMALE		Kidney Clear Cell Renal Carcinoma	No	C64.9	8310/3	C64.9	YES	190		NO
TCGA-B8-A8YJ-01	TCGA-B8-A8YJ-01									TCGA-B8-A8YJ	TCGA Kidney Clear Cell Carcinoma (KIRC)	kidney clear cell carcinoma	Kidney					60	TCGA-B8-A8YJ-F70032	TCGA-B8-A8YJ	TCGA-B8-A8YJ-01A	M0			-21994	68		0	431					Scheduled Follow-up Submission	Complete Remission/Response	2015-1-26	FEMALE	Normal	Kidney Clear Cell Renal Carcinoma	No	C64.9	8310/3	C64.9	YES	330		NO
TCGA-BP-4158-01	TCGA-BP-4158-01	Kirc+	C5-KIRC	Low purity c2	KIRC-like c1	KIRC-like c9	miRNA cluster 14	cluster 1	mutation c1uster 9	TCGA-BP-4158	TCGA Kidney Clear Cell Carcinoma (KIRC)	kidney clear cell carcinoma	Kidney					69	TCGA-BP-4158-F7195	TCGA-BP-4158	TCGA-BP-4158-01A				-25210			0	3377							2011-2-7	MALE	Low	Kidney Clear Cell Renal Carcinoma	No	C64.9	8310/3	C64.9	YES		1.1	NO
TCGA-BP-4158-11	TCGA-BP-4158-11		C5-KIRC						mutation c1uster 9	TCGA-BP-4158	TCGA Kidney Clear Cell Carcinoma (KIRC)	kidney clear cell carcinoma	Kidney					69	TCGA-BP-4158-F7195	TCGA-BP-4158	TCGA-BP-4158-11A				-25210			0	3377							2011-2-7	MALE	Low	Kidney Clear Cell Renal Carcinoma	No	C64.9	8310/3	C64.9	YES		1.1	NO
TCGA-BP-4159-01	TCGA-BP-4159-01	Kirc+	C5-KIRC	KIRC-like c17		KIRC-like c9	miRNA cluster 13	cluster 1	mutation c1uster 10	TCGA-BP-4159	TCGA Kidney Clear Cell Carcinoma (KIRC)	kidney clear cell carcinoma	Kidney			NO		70	TCGA-BP-4159-F9416	TCGA-BP-4159	TCGA-BP-4159-01A				-25677		2601	0		2352						2011-3-23	MALE	Normal	Kidney Clear Cell Renal Carcinoma	No	C64.9	8310/3	C64.9	YES		1.3	NO
TCGA-BP-4159-11	TCGA-BP-4159-11		C5-KIRC						mutation c1uster 10	TCGA-BP-4159	TCGA Kidney Clear Cell Carcinoma (KIRC)	kidney clear cell carcinoma	Kidney			NO		70	TCGA-BP-4159-F9416	TCGA-BP-4159	TCGA-BP-4159-11A				-25677		2601	0		2352						2011-3-23	MALE	Normal	Kidney Clear Cell Renal Carcinoma	No	C64.9	8310/3	C64.9	YES		1	NO
TCGA-BP-4160-01	TCGA-BP-4160-01	Kirc+	C5-KIRC	KIRC-like c17		KIRC-like c9	miRNA cluster 14	cluster 2	mutation cluster 4	TCGA-BP-4160	TCGA Kidney Clear Cell Carcinoma (KIRC)	kidney clear cell carcinoma	Kidney					67	TCGA-BP-4160-F7559	TCGA-BP-4160	TCGA-BP-4160-01A				-24720			0	2881							2011-2-10	MALE	Low	Kidney Clear Cell Renal Carcinoma	No	C64.9	8310/3	C64.9	YES		1.2	NO
TCGA-BP-4160-11	TCGA-BP-4160-11		C5-KIRC						mutation cluster 4	TCGA-BP-4160	TCGA Kidney Clear Cell Carcinoma (KIRC)	kidney clear cell carcinoma	Kidney					67	TCGA-BP-4160-F7559	TCGA-BP-4160	TCGA-BP-4160-11A				-24720			0	2881							2011-2-10	MALE	Low	Kidney Clear Cell Renal Carcinoma	No	C64.9	8310/3	C64.9	YES		1	NO
TCGA-BP-4161-01	TCGA-BP-4161-01	Iq	C5-KIRC	KIRC-like c17	KIRC-like c1	KIRC-like c9	miRNA cluster 14	cluster 3	mutation c1uster 10	TCGA-BP-4161	TCGA Kidney Clear Cell Carcinoma (KIRC)	kidney clear cell carcinoma	Kidney	YES	NO	NO	NO	74	TCGA-BP-4161-F9810	TCGA-BP-4161	TCGA-BP-4161-01A				-27119			0	2746	2685						2011-3-31	MALE	Low	Kidney Clear Cell Renal Carcinoma	No	C64.9	8310/3	C64.9	YES		1.3	NO
TCGA-BP-4161-11	TCGA-BP-4161-11		C5-KIRC						mutation c1uster 10	TCGA-BP-4161	TCGA Kidney Clear Cell Carcinoma (KIRC)	kidney clear cell carcinoma	Kidney	YES	NO	NO	NO	74	TCGA-BP-4161-F9810	TCGA-BP-4161	TCGA-BP-4161-11A				-27119			0	2746	2685						2011-3-31	MALE	Low	Kidney Clear Cell Renal Carcinoma	No	C64.9	8310/3	C64.9	YES		1.8	NO
TCGA-BP-4162-01	TCGA-BP-4162-01	Kirc+	C5-KIRC	Low purity c2		KIRC-like c9	miRNA cluster 14	cluster 3	mutation c1uster 10	TCGA-BP-4162	TCGA Kidney Clear Cell Carcinoma (KIRC)	kidney clear cell carcinoma	Kidney					65	TCGA-BP-4162-F7601	TCGA-BP-4162	TCGA-BP-4162-01A				-23966			0	3074							2011-2-11	FEMALE	Low	Kidney Clear Cell Renal Carcinoma	No	C64.9	8310/3	C64.9	YES		1.3	NO
TCGA-BP-4162-11	TCGA-BP-4162-11		C5-KIRC						mutation c1uster 10	TCGA-BP-4162	TCGA Kidney Clear Cell Carcinoma (KIRC)	kidney clear cell carcinoma	Kidney					65	TCGA-BP-4162-F7601	TCGA-BP-4162	TCGA-BP-4162-11A				-23966			0	3074							2011-2-11	FEMALE	Low	Kidney Clear Cell Renal Carcinoma	No	C64.9	8310/3	C64.9	YES		1.5	NO
TCGA-BP-4163-01	TCGA-BP-4163-01	Kirc+	C5-KIRC	KIRC-like c17		KIRC-like c9	miRNA cluster 14	cluster 3	mutation c1uster 9	TCGA-BP-4163	TCGA Kidney Clear Cell Carcinoma (KIRC)	kidney clear cell carcinoma	Kidney					60	TCGA-BP-4163-F7602	TCGA-BP-4163	TCGA-BP-4163-01A				-21980			0	2839							2011-2-11	FEMALE	Low	Kidney Clear Cell Renal Carcinoma	No	C64.9	8310/3	C64.9	YES		0.8	NO
TCGA-BP-4163-11	TCGA-BP-4163-11		C5-KIRC						mutation c1uster 9	TCGA-BP-4163	TCGA Kidney Clear Cell Carcinoma (KIRC)	kidney clear cell carcinoma	Kidney					60	TCGA-BP-4163-F7602	TCGA-BP-4163	TCGA-BP-4163-11A				-21980			0	2839							2011-2-11	FEMALE	Low	Kidney Clear Cell Renal Carcinoma	No	C64.9	8310/3	C64.9	YES		1.3	NO
TCGA-BP-4164-01	TCGA-BP-4164-01	Kirc+	C5-KIRC	KIRC-like c17	KIRC-like c1	KIRC-like c9	miRNA cluster 14	cluster 3	mutation c1uster 10	TCGA-BP-4164	TCGA Kidney Clear Cell Carcinoma (KIRC)	kidney clear cell carcinoma	Kidney					51	TCGA-BP-4164-F9729	TCGA-BP-4164					-18898		992	0								2011-3-31	FEMALE	Low	Kidney Clear Cell Renal Carcinoma	No	C64.9	8310/3	C64.9	YES					Normal
TCGA-BP-4164-11	TCGA-BP-4164-11		C5-KIRC						mutation c1uster 10	TCGA-BP-4164	TCGA Kidney Clear Cell Carcinoma (KIRC)	kidney clear cell carcinoma	Kidney					51	TCGA-BP-4164-F9729	TCGA-BP-4164	TCGA-BP-4164-11A				-18898		992	0								2011-3-31	FEMALE	Low	Kidney Clear Cell Renal Carcinoma	No	C64.9	8310/3	C64.9	YES		1	NO		Normal
TCGA-BP-4165-01	TCGA-BP-4165-01	Kirc+	C5-KIRC	KIRC-like c17	KIRC-like c1	KIRC-like c9	miRNA cluster 14	cluster 3	mutation c1uster 9	TCGA-BP-4165	TCGA Kidney Clear Cell Carcinoma (KIRC)	kidney clear cell carcinoma	Kidney	NO	YES	NO	NO	64	TCGA-BP-4165-F10779	TCGA-BP-4165	TCGA-BP-4165-01A				-23685			0	3037	1838						2011-4-26	FEMALE	Low	Kidney Clear Cell Renal Carcinoma	No	C64.9	8310/3	C64.9	YES		0.9	NO
TCGA-BP-4165-11	TCGA-BP-4165-11		C5-KIRC						mutation c1uster 9	TCGA-BP-4165	TCGA Kidney Clear Cell Carcinoma (KIRC)	kidney clear cell carcinoma	Kidney	NO	YES	NO	NO	64	TCGA-BP-4165-F10779	TCGA-BP-4165	TCGA-BP-4165-11A				-23685			0	3037	1838						2011-4-26	FEMALE	Low	Kidney Clear Cell Renal Carcinoma	No	C64.9	8310/3	C64.9	YES		0.9	NO
TCGA-BP-4166-01	TCGA-BP-4166-01	BRCA-LUAD+	C5-KIRC	Low purity c2		KIRC-like c9	miRNA cluster 13	cluster 1	mutation c1uster 10	TCGA-BP-4166	TCGA Kidney Clear Cell Carcinoma (KIRC)	kidney clear cell carcinoma	Kidney					69	TCGA-BP-4166-F7608	TCGA-BP-4166	TCGA-BP-4166-01A				-25300			0	13							2011-2-11	MALE	Low	Kidney Clear Cell Renal Carcinoma	No	C64.9	8310/3	C64.9	YES		0.7	NO
TCGA-BP-4166-11	TCGA-BP-4166-11		C5-KIRC						mutation c1uster 10	TCGA-BP-4166	TCGA Kidney Clear Cell Carcinoma (KIRC)	kidney clear cell carcinoma	Kidney					69	TCGA-BP-4166-F7608	TCGA-BP-4166	TCGA-BP-4166-11A				-25300			0	13							2011-2-11	MALE	Low	Kidney Clear Cell Renal Carcinoma	No	C64.9	8310/3	C64.9	YES		1	NO
TCGA-BP-4167-01	TCGA-BP-4167-01	Kirc+	C5-KIRC	KIRC-like c17		KIRC-like c9	miRNA cluster 5	cluster 4	mutation c1uster 10	TCGA-BP-4167	TCGA Kidney Clear Cell Carcinoma (KIRC)	kidney clear cell carcinoma	Kidney					59	TCGA-BP-4167-F7651	TCGA-BP-4167					-21901			0	2718							2011-2-11	MALE	Low	Kidney Clear Cell Renal Carcinoma	No	C64.9	8310/3	C64.9	YES
TCGA-BP-4167-11	TCGA-BP-4167-11		C5-KIRC						mutation c1uster 10	TCGA-BP-4167	TCGA Kidney Clear Cell Carcinoma (KIRC)	kidney clear cell carcinoma	Kidney					59	TCGA-BP-4167-F7651	TCGA-BP-4167	TCGA-BP-4167-11A				-21901			0	2718							2011-2-11	MALE	Low	Kidney Clear Cell Renal Carcinoma	No	C64.9	8310/3	C64.9	YES		1.1	NO
TCGA-BP-4169-01	TCGA-BP-4169-01	Kirc+	C5-KIRC	KIRC-like c17	KIRC-like c1	KIRC-like c9	miRNA cluster 13	cluster 4	mutation c1uster 9	TCGA-BP-4169	TCGA Kidney Clear Cell Carcinoma (KIRC)	kidney clear cell carcinoma	Kidney	YES	NO	NO	NO	76	TCGA-BP-4169-F10869	TCGA-BP-4169	TCGA-BP-4169-01A				-27778		701	0		78						2011-4-28	FEMALE	Low	Kidney Clear Cell Renal Carcinoma	No	C64.9	8310/3	C64.9	YES		1.2	NO
TCGA-BP-4169-11	TCGA-BP-4169-11		C5-KIRC						mutation c1uster 9	TCGA-BP-4169	TCGA Kidney Clear Cell Carcinoma (KIRC)	kidney clear cell carcinoma	Kidney	YES	NO	NO	NO	76	TCGA-BP-4169-F10869	TCGA-BP-4169	TCGA-BP-4169-11A				-27778		701	0		78						2011-4-28	FEMALE	Low	Kidney Clear Cell Renal Carcinoma	No	C64.9	8310/3	C64.9	YES		1	NO
TCGA-BP-4170-01	TCGA-BP-4170-01	Kirc+	C5-KIRC	KIRC-like c17	KIRC-like c1	KIRC-like c9			mutation c1uster 9	TCGA-BP-4170	TCGA Kidney Clear Cell Carcinoma (KIRC)	kidney clear cell carcinoma	Kidney					72	TCGA-BP-4170-F7655	TCGA-BP-4170	TCGA-BP-4170-01A				-26596		2343	0								2011-2-11	FEMALE	Low	Kidney Clear Cell Renal Carcinoma	No	C64.9	8310/3	C64.9	YES		1.2	NO
TCGA-BP-4170-11	TCGA-BP-4170-11		C5-KIRC						mutation c1uster 9	TCGA-BP-4170	TCGA Kidney Clear Cell Carcinoma (KIRC)	kidney clear cell carcinoma	Kidney					72	TCGA-BP-4170-F7655	TCGA-BP-4170	TCGA-BP-4170-11A				-26596		2343	0								2011-2-11	FEMALE	Low	Kidney Clear Cell Renal Carcinoma	No	C64.9	8310/3	C64.9	YES		1.2	NO
TCGA-BP-4173-01	TCGA-BP-4173-01	Quiet	C5-KIRC	Low purity c2	KIRC-like c1	KIRC-like c9	miRNA cluster 5		mutation c1uster 9	TCGA-BP-4173	TCGA Kidney Clear Cell Carcinoma (KIRC)	kidney clear cell carcinoma	Kidney					47	TCGA-BP-4173-F7657	TCGA-BP-4173	TCGA-BP-4173-01A				-17449			0	1893							2011-2-11	MALE	Low	Kidney Clear Cell Renal Carcinoma	No	C64.9	8310/3	C64.9	YES		1	NO
TCGA-BP-4173-11	TCGA-BP-4173-11		C5-KIRC						mutation c1uster 9	TCGA-BP-4173	TCGA Kidney Clear Cell Carcinoma (KIRC)	kidney clear cell carcinoma	Kidney					47	TCGA-BP-4173-F7657	TCGA-BP-4173	TCGA-BP-4173-11A				-17449			0	1893							2011-2-11	MALE	Low	Kidney Clear Cell Renal Carcinoma	No	C64.9	8310/3	C64.9	YES		0.6	NO
TCGA-BP-4174-01	TCGA-BP-4174-01	Iq	C5-KIRC	KIRC-like c17	KIRC-like c1	KIRC-like c9	miRNA cluster 14	cluster 3	mutation c1uster 9	TCGA-BP-4174	TCGA Kidney Clear Cell Carcinoma (KIRC)	kidney clear cell carcinoma	Kidney					49	TCGA-BP-4174-F7659	TCGA-BP-4174	TCGA-BP-4174-01A				-18054			0	1879							2011-2-11	MALE	Low	Kidney Clear Cell Renal Carcinoma	No	C64.9	8310/3	C64.9	YES		1.1	NO
TCGA-BP-4174-11	TCGA-BP-4174-11		C5-KIRC						mutation c1uster 9	TCGA-BP-4174	TCGA Kidney Clear Cell Carcinoma (KIRC)	kidney clear cell carcinoma	Kidney					49	TCGA-BP-4174-F7659	TCGA-BP-4174	TCGA-BP-4174-11A				-18054			0	1879							2011-2-11	MALE	Low	Kidney Clear Cell Renal Carcinoma	No	C64.9	8310/3	C64.9	YES		0.9	NO
TCGA-BP-4176-01	TCGA-BP-4176-01	High	C5-KIRC	KIRC-like c17		KIRC-like c9	miRNA cluster 4	cluster 2	mutation cluster 11	TCGA-BP-4176	TCGA Kidney Clear Cell Carcinoma (KIRC)	kidney clear cell carcinoma	Kidney					64	TCGA-BP-4176-F7663	TCGA-BP-4176	TCGA-BP-4176-01A				-23609			0	1955							2011-2-11	MALE	Normal	Kidney Clear Cell Renal Carcinoma	No	C64.9	8310/3	C64.9	YES		0.9	NO
TCGA-BP-4176-11	TCGA-BP-4176-11		C5-KIRC						mutation cluster 11	TCGA-BP-4176	TCGA Kidney Clear Cell Carcinoma (KIRC)	kidney clear cell carcinoma	Kidney					64	TCGA-BP-4176-F7663	TCGA-BP-4176	TCGA-BP-4176-11A				-23609			0	1955							2011-2-11	MALE	Normal	Kidney Clear Cell Renal Carcinoma	No	C64.9	8310/3	C64.9	YES		0.7	NO
TCGA-BP-4177-01	TCGA-BP-4177-01	Kirc+		Low purity c2		KIRC-like c9	miRNA cluster 14			TCGA-BP-4177	TCGA Kidney Clear Cell Carcinoma (KIRC)	kidney clear cell carcinoma	Kidney					65	TCGA-BP-4177-F7665	TCGA-BP-4177	TCGA-BP-4177-01A				-23955			0	1670							2011-2-11	MALE	Normal	Kidney Clear Cell Renal Carcinoma	No	C64.9	8310/3	C64.9	YES		1	NO
TCGA-BP-4177-11	TCGA-BP-4177-11									TCGA-BP-4177	TCGA Kidney Clear Cell Carcinoma (KIRC)	kidney clear cell carcinoma	Kidney					65	TCGA-BP-4177-F7665	TCGA-BP-4177	TCGA-BP-4177-11A				-23955			0	1670							2011-2-11	MALE	Normal	Kidney Clear Cell Renal Carcinoma	No	C64.9	8310/3	C64.9	YES		0.6	NO
TCGA-BP-4325-01	TCGA-BP-4325-01	Kirc+	C5-KIRC	KIRC-like c17	KIRC-like c1	KIRC-like c9	miRNA cluster 14	cluster 3		TCGA-BP-4325	TCGA Kidney Clear Cell Carcinoma (KIRC)	kidney clear cell carcinoma	Kidney					64	TCGA-BP-4325-F7667	TCGA-BP-4325	TCGA-BP-4325-01A				-23588			0	2964							2011-2-11	FEMALE	Normal	Kidney Clear Cell Renal Carcinoma	No	C64.9	8310/3	C64.9	YES		0.9	NO
TCGA-BP-4325-11	TCGA-BP-4325-11		C5-KIRC							TCGA-BP-4325	TCGA Kidney Clear Cell Carcinoma (KIRC)	kidney clear cell carcinoma	Kidney					64	TCGA-BP-4325-F7667	TCGA-BP-4325	TCGA-BP-4325-11A				-23588			0	2964							2011-2-11	FEMALE	Normal	Kidney Clear Cell Renal Carcinoma	No	C64.9	8310/3	C64.9	YES		1.2	NO
TCGA-BP-4326-01	TCGA-BP-4326-01	Kirc+	C5-KIRC	KIRC-like c17	KIRC-like c1	KIRC-like c9	miRNA cluster 13	cluster 1	mutation c1uster 10	TCGA-BP-4326	TCGA Kidney Clear Cell Carcinoma (KIRC)	kidney clear cell carcinoma	Kidney	NO	YES	NO	NO	53	TCGA-BP-4326-F10872	TCGA-BP-4326					-19376		1625	0	1625	958						2011-4-28	FEMALE	Low	Kidney Clear Cell Renal Carcinoma	No	C64.9	8310/3	C64.9	YES
TCGA-BP-4326-11	TCGA-BP-4326-11		C5-KIRC						mutation c1uster 10	TCGA-BP-4326	TCGA Kidney Clear Cell Carcinoma (KIRC)	kidney clear cell carcinoma	Kidney	NO	YES	NO	NO	53	TCGA-BP-4326-F10872	TCGA-BP-4326	TCGA-BP-4326-11A				-19376		1625	0	1625	958						2011-4-28	FEMALE	Low	Kidney Clear Cell Renal Carcinoma	No	C64.9	8310/3	C64.9	YES		1.5	NO
TCGA-BP-4327-01	TCGA-BP-4327-01	Kirc+	C5-KIRC	KIRC-like c17	KIRC-like c1	KIRC-like c9	miRNA cluster 13	cluster 1		TCGA-BP-4327	TCGA Kidney Clear Cell Carcinoma (KIRC)	kidney clear cell carcinoma	Kidney					75	TCGA-BP-4327-F7669	TCGA-BP-4327	TCGA-BP-4327-01A				-27556		109	0								2011-2-11	FEMALE	Low	Kidney Clear Cell Renal Carcinoma	No	C64.9	8310/3	C64.9	YES		1.1	NO
TCGA-BP-4327-11	TCGA-BP-4327-11		C5-KIRC							TCGA-BP-4327	TCGA Kidney Clear Cell Carcinoma (KIRC)	kidney clear cell carcinoma	Kidney					75	TCGA-BP-4327-F7669	TCGA-BP-4327	TCGA-BP-4327-11A				-27556		109	0								2011-2-11	FEMALE	Low	Kidney Clear Cell Renal Carcinoma	No	C64.9	8310/3	C64.9	YES		1.5	NO
TCGA-BP-4329-01	TCGA-BP-4329-01	Kirc+	C5-KIRC	KIRC-like c17	KIRC-like c1	KIRC-like c9	miRNA cluster 13	cluster 1	mutation c1uster 10	TCGA-BP-4329	TCGA Kidney Clear Cell Carcinoma (KIRC)	kidney clear cell carcinoma	Kidney	NO	YES	NO	NO	75	TCGA-BP-4329-F10882	TCGA-BP-4329	TCGA-BP-4329-01A				-27699		845	0	845	700						2011-4-28	MALE	Low	Kidney Clear Cell Renal Carcinoma	No	C64.9	8310/3	C64.9	YES		1	NO
TCGA-BP-4329-11	TCGA-BP-4329-11		C5-KIRC						mutation c1uster 10	TCGA-BP-4329	TCGA Kidney Clear Cell Carcinoma (KIRC)	kidney clear cell carcinoma	Kidney	NO	YES	NO	NO	75	TCGA-BP-4329-F10882	TCGA-BP-4329	TCGA-BP-4329-11A				-27699		845	0	845	700						2011-4-28	MALE	Low	Kidney Clear Cell Renal Carcinoma	No	C64.9	8310/3	C64.9	YES		1.4	NO
TCGA-BP-4330-01	TCGA-BP-4330-01	Kirc+	C5-KIRC	KIRC-like c17	KIRC-like c1	KIRC-like c9	miRNA cluster 14	cluster 3	mutation c1uster 9	TCGA-BP-4330	TCGA Kidney Clear Cell Carcinoma (KIRC)	kidney clear cell carcinoma	Kidney					60	TCGA-BP-4330-F7671	TCGA-BP-4330					-22239			0	1888							2011-2-11	FEMALE	Normal	Kidney Clear Cell Renal Carcinoma	No	C64.9	8310/3	C64.9	YES
TCGA-BP-4330-11	TCGA-BP-4330-11		C5-KIRC						mutation c1uster 9	TCGA-BP-4330	TCGA Kidney Clear Cell Carcinoma (KIRC)	kidney clear cell carcinoma	Kidney					60	TCGA-BP-4330-F7671	TCGA-BP-4330	TCGA-BP-4330-11A				-22239			0	1888							2011-2-11	FEMALE	Normal	Kidney Clear Cell Renal Carcinoma	No	C64.9	8310/3	C64.9	YES		0.9	NO
TCGA-BP-4331-01	TCGA-BP-4331-01	Kirc+	C5-KIRC	Low purity c2	KIRC-like c1		miRNA cluster 14		mutation c1uster 9	TCGA-BP-4331	TCGA Kidney Clear Cell Carcinoma (KIRC)	kidney clear cell carcinoma	Kidney					52	TCGA-BP-4331-F9694	TCGA-BP-4331	TCGA-BP-4331-01A				-19022		2454	0								2011-3-30	MALE	Low	Kidney Clear Cell Renal Carcinoma	No	C64.9	8310/3	C64.9	YES		0.9	NO
TCGA-BP-4331-11	TCGA-BP-4331-11		C5-KIRC						mutation c1uster 9	TCGA-BP-4331	TCGA Kidney Clear Cell Carcinoma (KIRC)	kidney clear cell carcinoma	Kidney					52	TCGA-BP-4331-F9694	TCGA-BP-4331	TCGA-BP-4331-11A				-19022		2454	0								2011-3-30	MALE	Low	Kidney Clear Cell Renal Carcinoma	No	C64.9	8310/3	C64.9	YES		1	NO
TCGA-BP-4332-01	TCGA-BP-4332-01	Kirc+	C5-KIRC	Low purity c2	KIRC-like c1	KIRC-like c9	miRNA cluster 13	cluster 1		TCGA-BP-4332	TCGA Kidney Clear Cell Carcinoma (KIRC)	kidney clear cell carcinoma	Kidney					36	TCGA-BP-4332-F7679	TCGA-BP-4332	TCGA-BP-4332-01A				-13404			0	1133							2011-2-11	MALE	Low	Kidney Clear Cell Renal Carcinoma	No	C64.9	8310/3	C64.9	YES		1.1	NO
TCGA-BP-4332-11	TCGA-BP-4332-11		C5-KIRC							TCGA-BP-4332	TCGA Kidney Clear Cell Carcinoma (KIRC)	kidney clear cell carcinoma	Kidney					36	TCGA-BP-4332-F7679	TCGA-BP-4332	TCGA-BP-4332-11A				-13404			0	1133							2011-2-11	MALE	Low	Kidney Clear Cell Renal Carcinoma	No	C64.9	8310/3	C64.9	YES		1	NO
TCGA-BP-4334-01	TCGA-BP-4334-01	Kirc+	C5-KIRC	Low purity c2	squamous c3	KIRC-like c9	miRNA cluster 14			TCGA-BP-4334	TCGA Kidney Clear Cell Carcinoma (KIRC)	kidney clear cell carcinoma	Kidney	YES	YES	NO	NO	56	TCGA-BP-4334-F10944	TCGA-BP-4334	TCGA-BP-4334-01A				-20609		645	0	645	442						2011-5-2	MALE	Low	Kidney Clear Cell Renal Carcinoma	No	C64.9	8310/3	C64.9	YES		1.2	NO
TCGA-BP-4334-11	TCGA-BP-4334-11		C5-KIRC							TCGA-BP-4334	TCGA Kidney Clear Cell Carcinoma (KIRC)	kidney clear cell carcinoma	Kidney	YES	YES	NO	NO	56	TCGA-BP-4334-F10944	TCGA-BP-4334	TCGA-BP-4334-11A				-20609		645	0	645	442						2011-5-2	MALE	Low	Kidney Clear Cell Renal Carcinoma	No	C64.9	8310/3	C64.9	YES		1.2	NO
TCGA-BP-4335-01	TCGA-BP-4335-01	Kirc+	C5-KIRC	KIRC-like c17	KIRC-like c1	KIRC-like c9	miRNA cluster 13	cluster 1		TCGA-BP-4335	TCGA Kidney Clear Cell Carcinoma (KIRC)	kidney clear cell carcinoma	Kidney	NO	NO	NO	NO	65	TCGA-BP-4335-F10964	TCGA-BP-4335	TCGA-BP-4335-01A				-23860		475	0		454						2011-5-2	FEMALE	Low	Kidney Clear Cell Renal Carcinoma	No	C64.9	8310/3	C64.9	YES		1.3	NO
TCGA-BP-4335-11	TCGA-BP-4335-11		C5-KIRC							TCGA-BP-4335	TCGA Kidney Clear Cell Carcinoma (KIRC)	kidney clear cell carcinoma	Kidney	NO	NO	NO	NO	65	TCGA-BP-4335-F10964	TCGA-BP-4335	TCGA-BP-4335-11A				-23860		475	0		454						2011-5-2	FEMALE	Low	Kidney Clear Cell Renal Carcinoma	No	C64.9	8310/3	C64.9	YES		1	NO
TCGA-BP-4337-01	TCGA-BP-4337-01	Kirc+	C5-KIRC	KIRC-like c17	KIRC-like c1	KIRC-like c9	miRNA cluster 4	cluster 2	mutation c1uster 9	TCGA-BP-4337	TCGA Kidney Clear Cell Carcinoma (KIRC)	kidney clear cell carcinoma	Kidney					76	TCGA-BP-4337-F7789	TCGA-BP-4337	TCGA-BP-4337-01A				-27906		2	0								2011-2-14	FEMALE	Normal	Kidney Clear Cell Renal Carcinoma	No	C64.9	8310/3	C64.9	YES		0.9	NO
TCGA-BP-4337-11	TCGA-BP-4337-11		C5-KIRC						mutation c1uster 9	TCGA-BP-4337	TCGA Kidney Clear Cell Carcinoma (KIRC)	kidney clear cell carcinoma	Kidney					76	TCGA-BP-4337-F7789	TCGA-BP-4337	TCGA-BP-4337-11A				-27906		2	0								2011-2-14	FEMALE	Normal	Kidney Clear Cell Renal Carcinoma	No	C64.9	8310/3	C64.9	YES		0.6	NO
TCGA-BP-4338-01	TCGA-BP-4338-01	Kirc+	C5-KIRC	KIRC-like c17	KIRC-like c1	KIRC-like c9	miRNA cluster 4	cluster 2	mutation c1uster 9	TCGA-BP-4338	TCGA Kidney Clear Cell Carcinoma (KIRC)	kidney clear cell carcinoma	Kidney	YES	NO	NO	NO	43	TCGA-BP-4338-F11004	TCGA-BP-4338	TCGA-BP-4338-01A				-15891			0	2859	2572						2011-5-2	MALE	Low	Kidney Clear Cell Renal Carcinoma	No	C64.9	8310/3	C64.9	YES		0.6	NO
TCGA-BP-4338-11	TCGA-BP-4338-11		C5-KIRC						mutation c1uster 9	TCGA-BP-4338	TCGA Kidney Clear Cell Carcinoma (KIRC)	kidney clear cell carcinoma	Kidney	YES	NO	NO	NO	43	TCGA-BP-4338-F11004	TCGA-BP-4338	TCGA-BP-4338-11A				-15891			0	2859	2572						2011-5-2	MALE	Low	Kidney Clear Cell Renal Carcinoma	No	C64.9	8310/3	C64.9	YES		1.1	NO
TCGA-BP-4340-01	TCGA-BP-4340-01	Kirc+	C5-KIRC	KIRC-like c17		KIRC-like c9	miRNA cluster 13		mutation c1uster 10	TCGA-BP-4340	TCGA Kidney Clear Cell Carcinoma (KIRC)	kidney clear cell carcinoma	Kidney					70	TCGA-BP-4340-F7790	TCGA-BP-4340					-25752		562	0								2011-2-14	FEMALE	Low	Kidney Clear Cell Renal Carcinoma	No	C64.9	8310/3	C64.9	YES
TCGA-BP-4340-11	TCGA-BP-4340-11		C5-KIRC						mutation c1uster 10	TCGA-BP-4340	TCGA Kidney Clear Cell Carcinoma (KIRC)	kidney clear cell carcinoma	Kidney					70	TCGA-BP-4340-F7790	TCGA-BP-4340	TCGA-BP-4340-11A				-25752		562	0								2011-2-14	FEMALE	Low	Kidney Clear Cell Renal Carcinoma	No	C64.9	8310/3	C64.9	YES		0.9	NO
TCGA-BP-4341-01	TCGA-BP-4341-01	Kirc+	C5-KIRC	KIRC-like c17	KIRC-like c1	KIRC-like c9	miRNA cluster 14	cluster 3	mutation cluster 6	TCGA-BP-4341	TCGA Kidney Clear Cell Carcinoma (KIRC)	kidney clear cell carcinoma	Kidney					67		TCGA-BP-4341	TCGA-BP-4341-01A				-24727		1589	0								2010-12-17	MALE	Low	Kidney Clear Cell Renal Carcinoma	No	C64.9	8310/3	C64.9	YES		0.9	NO
TCGA-BP-4341-11	TCGA-BP-4341-11		C5-KIRC						mutation cluster 6	TCGA-BP-4341	TCGA Kidney Clear Cell Carcinoma (KIRC)	kidney clear cell carcinoma	Kidney					67		TCGA-BP-4341	TCGA-BP-4341-11A				-24727		1589	0								2010-12-17	MALE	Low	Kidney Clear Cell Renal Carcinoma	No	C64.9	8310/3	C64.9	YES		1.5	NO
TCGA-BP-4342-01	TCGA-BP-4342-01	High	C5-KIRC	KIRC-like c17	KIRC-like c1	KIRC-like c9	miRNA cluster 13	cluster 1	mutation c1uster 10	TCGA-BP-4342	TCGA Kidney Clear Cell Carcinoma (KIRC)	kidney clear cell carcinoma	Kidney	YES	NO	NO	NO	79	TCGA-BP-4342-F9685	TCGA-BP-4342	TCGA-BP-4342-01A				-29032		2256	0		240						2011-3-30	MALE	Low	Kidney Clear Cell Renal Carcinoma	Yes	C64.9	8310/3	C64.9	YES		1.1	NO
TCGA-BP-4342-11	TCGA-BP-4342-11		C5-KIRC						mutation c1uster 10	TCGA-BP-4342	TCGA Kidney Clear Cell Carcinoma (KIRC)	kidney clear cell carcinoma	Kidney	YES	NO	NO	NO	79	TCGA-BP-4342-F9685	TCGA-BP-4342	TCGA-BP-4342-11A				-29032		2256	0		240						2011-3-30	MALE	Low	Kidney Clear Cell Renal Carcinoma	Yes	C64.9	8310/3	C64.9	YES		1.1	NO
TCGA-BP-4343-01	TCGA-BP-4343-01	Kirc+	C5-KIRC	KIRC-like c17	KIRC-like c1	KIRC-like c9	miRNA cluster 4	cluster 2	mutation c1uster 9	TCGA-BP-4343	TCGA Kidney Clear Cell Carcinoma (KIRC)	kidney clear cell carcinoma	Kidney	NO	NO	NO	NO	64	TCGA-BP-4343-F11028	TCGA-BP-4343	TCGA-BP-4343-01A				-23498		1912	0		1876						2011-5-2	MALE	Low	Kidney Clear Cell Renal Carcinoma	No	C64.9	8310/3	C64.9	YES		1.5	NO
TCGA-BP-4343-11	TCGA-BP-4343-11		C5-KIRC						mutation c1uster 9	TCGA-BP-4343	TCGA Kidney Clear Cell Carcinoma (KIRC)	kidney clear cell carcinoma	Kidney	NO	NO	NO	NO	64	TCGA-BP-4343-F11028	TCGA-BP-4343	TCGA-BP-4343-11A				-23498		1912	0		1876						2011-5-2	MALE	Low	Kidney Clear Cell Renal Carcinoma	No	C64.9	8310/3	C64.9	YES		1	NO
TCGA-BP-4344-01	TCGA-BP-4344-01	Kirc+	C5-KIRC	KIRC-like c17	KIRC-like c1	KIRC-like c9	miRNA cluster 14			TCGA-BP-4344	TCGA Kidney Clear Cell Carcinoma (KIRC)	kidney clear cell carcinoma	Kidney					75	TCGA-BP-4344-F7791	TCGA-BP-4344	TCGA-BP-4344-01A				-27561			0	1666							2011-2-14	FEMALE	Low	Kidney Clear Cell Renal Carcinoma	Yes	C64.9	8310/3	C64.9	YES		0.8	NO
TCGA-BP-4344-11	TCGA-BP-4344-11		C5-KIRC							TCGA-BP-4344	TCGA Kidney Clear Cell Carcinoma (KIRC)	kidney clear cell carcinoma	Kidney					75	TCGA-BP-4344-F7791	TCGA-BP-4344	TCGA-BP-4344-11A				-27561			0	1666							2011-2-14	FEMALE	Low	Kidney Clear Cell Renal Carcinoma	Yes	C64.9	8310/3	C64.9	YES		0.8	NO
TCGA-BP-4345-01	TCGA-BP-4345-01	Kirc+	C5-KIRC	Low purity c2	KIRC-like c1	KIRC-like c9	miRNA cluster 13	cluster 2	mutation c1uster 9	TCGA-BP-4345	TCGA Kidney Clear Cell Carcinoma (KIRC)	kidney clear cell carcinoma	Kidney					62	TCGA-BP-4345-F7792	TCGA-BP-4345					-22879			0	1516							2011-2-14	MALE	Normal	Kidney Clear Cell Renal Carcinoma	No	C64.9	8310/3	C64.9	YES
TCGA-BP-4345-11	TCGA-BP-4345-11		C5-KIRC						mutation c1uster 9	TCGA-BP-4345	TCGA Kidney Clear Cell Carcinoma (KIRC)	kidney clear cell carcinoma	Kidney					62	TCGA-BP-4345-F7792	TCGA-BP-4345	TCGA-BP-4345-11A				-22879			0	1516							2011-2-14	MALE	Normal	Kidney Clear Cell Renal Carcinoma	No	C64.9	8310/3	C64.9	YES		0.8	NO
TCGA-BP-4346-01	TCGA-BP-4346-01	Kirc+	C5-KIRC	KIRC-like c17	KIRC-like c1	KIRC-like c9	miRNA cluster 14	cluster 3	mutation c1uster 9	TCGA-BP-4346	TCGA Kidney Clear Cell Carcinoma (KIRC)	kidney clear cell carcinoma	Kidney					57	TCGA-BP-4346-F7793	TCGA-BP-4346	TCGA-BP-4346-01A				-21057		1493	0								2011-2-14	MALE	Low	Kidney Clear Cell Renal Carcinoma	No	C64.9	8310/3	C64.9	YES		1.1	NO
TCGA-BP-4346-11	TCGA-BP-4346-11		C5-KIRC						mutation c1uster 9	TCGA-BP-4346	TCGA Kidney Clear Cell Carcinoma (KIRC)	kidney clear cell carcinoma	Kidney					57	TCGA-BP-4346-F7793	TCGA-BP-4346	TCGA-BP-4346-11A				-21057		1493	0								2011-2-14	MALE	Low	Kidney Clear Cell Renal Carcinoma	No	C64.9	8310/3	C64.9	YES		1	NO
TCGA-BP-4347-01	TCGA-BP-4347-01	Kirc+	C5-KIRC	KIRC-like c17	KIRC-like c1	KIRC-like c9	miRNA cluster 14	cluster 3	mutation c1uster 9	TCGA-BP-4347	TCGA Kidney Clear Cell Carcinoma (KIRC)	kidney clear cell carcinoma	Kidney					74	TCGA-BP-4347-F7794	TCGA-BP-4347	TCGA-BP-4347-01A				-27146			0	1367							2011-2-14	MALE	Low	Kidney Clear Cell Renal Carcinoma	No	C64.9	8310/3	C64.9	YES		1.4	NO
TCGA-BP-4347-11	TCGA-BP-4347-11		C5-KIRC						mutation c1uster 9	TCGA-BP-4347	TCGA Kidney Clear Cell Carcinoma (KIRC)	kidney clear cell carcinoma	Kidney					74	TCGA-BP-4347-F7794	TCGA-BP-4347	TCGA-BP-4347-11A				-27146			0	1367							2011-2-14	MALE	Low	Kidney Clear Cell Renal Carcinoma	No	C64.9	8310/3	C64.9	YES		0.7	NO
TCGA-BP-4349-01	TCGA-BP-4349-01	Kirc+	C5-KIRC	KIRC-like c17	KIRC-like c1	KIRC-like c9			mutation c1uster 10	TCGA-BP-4349	TCGA Kidney Clear Cell Carcinoma (KIRC)	kidney clear cell carcinoma	Kidney					68	TCGA-BP-4349-F9691	TCGA-BP-4349	TCGA-BP-4349-01A				-24853			0	372							2011-3-30	FEMALE	Low	Kidney Clear Cell Renal Carcinoma	No	C64.9	8310/3	C64.9	YES		1.3	NO
TCGA-BP-4349-11	TCGA-BP-4349-11		C5-KIRC						mutation c1uster 10	TCGA-BP-4349	TCGA Kidney Clear Cell Carcinoma (KIRC)	kidney clear cell carcinoma	Kidney					68	TCGA-BP-4349-F9691	TCGA-BP-4349	TCGA-BP-4349-11A				-24853			0	372							2011-3-30	FEMALE	Low	Kidney Clear Cell Renal Carcinoma	No	C64.9	8310/3	C64.9	YES		0.6	NO
TCGA-BP-4351-01	TCGA-BP-4351-01	Kirc+	C5-KIRC	KIRC-like c17	KIRC-like c1	KIRC-like c9	miRNA cluster 13	cluster 1	mutation c1uster 9	TCGA-BP-4351	TCGA Kidney Clear Cell Carcinoma (KIRC)	kidney clear cell carcinoma	Kidney	NO	NO	NO	NO	51	TCGA-BP-4351-F11075	TCGA-BP-4351	TCGA-BP-4351-01A				-18662			0	970	873						2011-5-3	FEMALE	Low	Kidney Clear Cell Renal Carcinoma	No	C64.9	8310/3	C64.9	YES		1.4	NO
TCGA-BP-4351-11	TCGA-BP-4351-11		C5-KIRC						mutation c1uster 9	TCGA-BP-4351	TCGA Kidney Clear Cell Carcinoma (KIRC)	kidney clear cell carcinoma	Kidney	NO	NO	NO	NO	51	TCGA-BP-4351-F11075	TCGA-BP-4351	TCGA-BP-4351-11A				-18662			0	970	873						2011-5-3	FEMALE	Low	Kidney Clear Cell Renal Carcinoma	No	C64.9	8310/3	C64.9	YES		1.3	NO
TCGA-BP-4352-01	TCGA-BP-4352-01	High	C5-KIRC	KIRC-like c17	KIRC-like c1	KIRC-like c9	miRNA cluster 4	cluster 2	mutation cluster 4	TCGA-BP-4352	TCGA Kidney Clear Cell Carcinoma (KIRC)	kidney clear cell carcinoma	Kidney	NO	NO	NO	YES	74	TCGA-BP-4352-F11085	TCGA-BP-4352	TCGA-BP-4352-01A			277	-27253		344	0		265						2011-5-3	FEMALE	Low	Kidney Clear Cell Renal Carcinoma	No	C64.9	8310/3	C64.9	YES		1.5	NO
TCGA-BP-4352-11	TCGA-BP-4352-11		C5-KIRC						mutation cluster 4	TCGA-BP-4352	TCGA Kidney Clear Cell Carcinoma (KIRC)	kidney clear cell carcinoma	Kidney	NO	NO	NO	YES	74	TCGA-BP-4352-F11085	TCGA-BP-4352	TCGA-BP-4352-11A			277	-27253		344	0		265						2011-5-3	FEMALE	Low	Kidney Clear Cell Renal Carcinoma	No	C64.9	8310/3	C64.9	YES		1.7	NO
TCGA-BP-4353-01	TCGA-BP-4353-01	Kirc+	C5-KIRC	KIRC-like c17	KIRC-like c1	KIRC-like c9	miRNA cluster 14	cluster 2		TCGA-BP-4353	TCGA Kidney Clear Cell Carcinoma (KIRC)	kidney clear cell carcinoma	Kidney					61	TCGA-BP-4353-F7796	TCGA-BP-4353	TCGA-BP-4353-01A				-22415		375	0								2011-2-15	MALE	Normal	Kidney Clear Cell Renal Carcinoma	Yes	C64.9	8310/3	C64.9	YES		1.1	NO
TCGA-BP-4353-11	TCGA-BP-4353-11		C5-KIRC							TCGA-BP-4353	TCGA Kidney Clear Cell Carcinoma (KIRC)	kidney clear cell carcinoma	Kidney					61	TCGA-BP-4353-F7796	TCGA-BP-4353	TCGA-BP-4353-11A				-22415		375	0								2011-2-15	MALE	Normal	Kidney Clear Cell Renal Carcinoma	Yes	C64.9	8310/3	C64.9	YES		0.8	NO
TCGA-BP-4354-01	TCGA-BP-4354-01	GBM	C5-KIRC	KIRC-like c17	squamous c3	KIRC-like c9	miRNA cluster 4	cluster 2	mutation cluster 14	TCGA-BP-4354	TCGA Kidney Clear Cell Carcinoma (KIRC)	kidney clear cell carcinoma	Kidney	NO	YES	NO	NO	40	TCGA-BP-4354-F9698	TCGA-BP-4354	TCGA-BP-4354-01A				-14973		1034	0		685						2011-3-30	MALE	Low	Kidney Clear Cell Renal Carcinoma	Yes	C64.9	8310/3	C64.9	YES		1.4	NO		Normal
TCGA-BP-4354-11	TCGA-BP-4354-11		C5-KIRC						mutation cluster 14	TCGA-BP-4354	TCGA Kidney Clear Cell Carcinoma (KIRC)	kidney clear cell carcinoma	Kidney	NO	YES	NO	NO	40	TCGA-BP-4354-F9698	TCGA-BP-4354	TCGA-BP-4354-11A				-14973		1034	0		685						2011-3-30	MALE	Low	Kidney Clear Cell Renal Carcinoma	Yes	C64.9	8310/3	C64.9	YES		1	NO		Normal
TCGA-BP-4355-01	TCGA-BP-4355-01	Kirc+	C5-KIRC	KIRC-like c17	KIRC-like c1	KIRC-like c9	miRNA cluster 13	cluster 1	mutation c1uster 10	TCGA-BP-4355	TCGA Kidney Clear Cell Carcinoma (KIRC)	kidney clear cell carcinoma	Kidney		NO	NO	NO	59	TCGA-BP-4355-F10693	TCGA-BP-4355	TCGA-BP-4355-01A				-21642		953	0								2011-4-25	FEMALE	Low	Kidney Clear Cell Renal Carcinoma	No	C64.9	8310/3	C64.9	YES		1.8	NO
TCGA-BP-4355-11	TCGA-BP-4355-11		C5-KIRC						mutation c1uster 10	TCGA-BP-4355	TCGA Kidney Clear Cell Carcinoma (KIRC)	kidney clear cell carcinoma	Kidney		NO	NO	NO	59	TCGA-BP-4355-F10693	TCGA-BP-4355	TCGA-BP-4355-11A				-21642		953	0								2011-4-25	FEMALE	Low	Kidney Clear Cell Renal Carcinoma	No	C64.9	8310/3	C64.9	YES		1.3	NO
TCGA-BP-4756-01	TCGA-BP-4756-01	Iq	C5-KIRC	KIRC-like c17	KIRC-like c1	KIRC-like c9	miRNA cluster 14	cluster 3	mutation c1uster 9	TCGA-BP-4756	TCGA Kidney Clear Cell Carcinoma (KIRC)	kidney clear cell carcinoma	Kidney					62	TCGA-BP-4756-F7797	TCGA-BP-4756	TCGA-BP-4756-01A				-23001			0	374							2011-2-15	FEMALE	Normal	Kidney Clear Cell Renal Carcinoma	No	C64.9	8310/3	C64.9	YES		1.3	NO
TCGA-BP-4756-11	TCGA-BP-4756-11		C5-KIRC						mutation c1uster 9	TCGA-BP-4756	TCGA Kidney Clear Cell Carcinoma (KIRC)	kidney clear cell carcinoma	Kidney					62	TCGA-BP-4756-F7797	TCGA-BP-4756	TCGA-BP-4756-11A				-23001			0	374							2011-2-15	FEMALE	Normal	Kidney Clear Cell Renal Carcinoma	No	C64.9	8310/3	C64.9	YES		1.5	NO
TCGA-BP-4758-01	TCGA-BP-4758-01	Kirc+	C5-KIRC	KIRC-like c17	KIRC-like c1	KIRC-like c9	miRNA cluster 14	cluster 3	mutation c1uster 10	TCGA-BP-4758	TCGA Kidney Clear Cell Carcinoma (KIRC)	kidney clear cell carcinoma	Kidney					40	TCGA-BP-4758-F7798	TCGA-BP-4758					-14824			0	2208							2011-2-15	MALE	Low	Kidney Clear Cell Renal Carcinoma	No	C64.9	8310/3	C64.9	YES
TCGA-BP-4758-11	TCGA-BP-4758-11		C5-KIRC						mutation c1uster 10	TCGA-BP-4758	TCGA Kidney Clear Cell Carcinoma (KIRC)	kidney clear cell carcinoma	Kidney					40	TCGA-BP-4758-F7798	TCGA-BP-4758	TCGA-BP-4758-11A				-14824			0	2208							2011-2-15	MALE	Low	Kidney Clear Cell Renal Carcinoma	No	C64.9	8310/3	C64.9	YES		0.5	NO
TCGA-BP-4759-01	TCGA-BP-4759-01	BRCA-LUAD+	C5-KIRC	KIRC-like c17	KIRC-like c1	KIRC-like c9	miRNA cluster 13	cluster 4	mutation c1uster 10	TCGA-BP-4759	TCGA Kidney Clear Cell Carcinoma (KIRC)	kidney clear cell carcinoma	Kidney					50	TCGA-BP-4759-F7799	TCGA-BP-4759	TCGA-BP-4759-01A				-18569			0	2372							2011-2-15	MALE	Normal	Kidney Clear Cell Renal Carcinoma	No	C64.9	8310/3	C64.9	YES		0.9	NO
TCGA-BP-4759-11	TCGA-BP-4759-11		C5-KIRC						mutation c1uster 10	TCGA-BP-4759	TCGA Kidney Clear Cell Carcinoma (KIRC)	kidney clear cell carcinoma	Kidney					50	TCGA-BP-4759-F7799	TCGA-BP-4759	TCGA-BP-4759-11A				-18569			0	2372							2011-2-15	MALE	Normal	Kidney Clear Cell Renal Carcinoma	No	C64.9	8310/3	C64.9	YES		0.8	NO
TCGA-BP-4760-01	TCGA-BP-4760-01	Quiet	C5-KIRC	Cluster 5	KIRC-like c1	KIRC-like c9	miRNA cluster 14			TCGA-BP-4760	TCGA Kidney Clear Cell Carcinoma (KIRC)	kidney clear cell carcinoma	Kidney	NO	NO	NO	NO	69	TCGA-BP-4760-F9765	TCGA-BP-4760	TCGA-BP-4760-01A				-25268			0	2361	1457						2011-3-31	MALE	Normal	Kidney Clear Cell Renal Carcinoma	No	C64.9	8310/3	C64.9	YES		0.6	NO
TCGA-BP-4760-11	TCGA-BP-4760-11		C5-KIRC							TCGA-BP-4760	TCGA Kidney Clear Cell Carcinoma (KIRC)	kidney clear cell carcinoma	Kidney	NO	NO	NO	NO	69	TCGA-BP-4760-F9765	TCGA-BP-4760	TCGA-BP-4760-11A				-25268			0	2361	1457						2011-3-31	MALE	Normal	Kidney Clear Cell Renal Carcinoma	No	C64.9	8310/3	C64.9	YES		0.6	NO
TCGA-BP-4761-01	TCGA-BP-4761-01	Kirc+	C5-KIRC	KIRC-like c17	KIRC-like c1	KIRC-like c9	miRNA cluster 4	cluster 2	mutation c1uster 9	TCGA-BP-4761	TCGA Kidney Clear Cell Carcinoma (KIRC)	kidney clear cell carcinoma	Kidney					57	TCGA-BP-4761-F11092	TCGA-BP-4761					-21019			0	182							2011-5-3	MALE	Low	Kidney Clear Cell Renal Carcinoma	No	C64.9	8310/3	C64.9	YES
TCGA-BP-4761-11	TCGA-BP-4761-11		C5-KIRC						mutation c1uster 9	TCGA-BP-4761	TCGA Kidney Clear Cell Carcinoma (KIRC)	kidney clear cell carcinoma	Kidney					57	TCGA-BP-4761-F11092	TCGA-BP-4761	TCGA-BP-4761-11A				-21019			0	182							2011-5-3	MALE	Low	Kidney Clear Cell Renal Carcinoma	No	C64.9	8310/3	C64.9	YES		0.5	NO
TCGA-BP-4762-01	TCGA-BP-4762-01	Kirc+	C5-KIRC	KIRC-like c17	KIRC-like c1	KIRC-like c9	miRNA cluster 14	cluster 3	mutation c1uster 10	TCGA-BP-4762	TCGA Kidney Clear Cell Carcinoma (KIRC)	kidney clear cell carcinoma	Kidney					42	TCGA-BP-4762-F7800	TCGA-BP-4762					-15358		1343	0								2011-2-15	MALE	Low	Kidney Clear Cell Renal Carcinoma	No	C64.9	8310/3	C64.9	YES
TCGA-BP-4762-11	TCGA-BP-4762-11		C5-KIRC						mutation c1uster 10	TCGA-BP-4762	TCGA Kidney Clear Cell Carcinoma (KIRC)	kidney clear cell carcinoma	Kidney					42	TCGA-BP-4762-F7800	TCGA-BP-4762	TCGA-BP-4762-11A				-15358		1343	0								2011-2-15	MALE	Low	Kidney Clear Cell Renal Carcinoma	No	C64.9	8310/3	C64.9	YES		0.7	NO
TCGA-BP-4763-01	TCGA-BP-4763-01	Kirc+	C5-KIRC	KIRC-like c17	KIRC-like c1	KIRC-like c9	miRNA cluster 14	cluster 2	mutation c1uster 10	TCGA-BP-4763	TCGA Kidney Clear Cell Carcinoma (KIRC)	kidney clear cell carcinoma	Kidney					79	TCGA-BP-4763-F7801	TCGA-BP-4763					-29150		1270	0								2011-2-15	FEMALE	Low	Kidney Clear Cell Renal Carcinoma	No	C64.9	8310/3	C64.9	YES
TCGA-BP-4763-11	TCGA-BP-4763-11		C5-KIRC						mutation c1uster 10	TCGA-BP-4763	TCGA Kidney Clear Cell Carcinoma (KIRC)	kidney clear cell carcinoma	Kidney					79	TCGA-BP-4763-F7801	TCGA-BP-4763	TCGA-BP-4763-11A				-29150		1270	0								2011-2-15	FEMALE	Low	Kidney Clear Cell Renal Carcinoma	No	C64.9	8310/3	C64.9	YES		0.8	NO
TCGA-BP-4765-01	TCGA-BP-4765-01	Kirc+	C5-KIRC	KIRC-like c17	KIRC-like c1	KIRC-like c9	miRNA cluster 14	cluster 3	mutation c1uster 10	TCGA-BP-4765	TCGA Kidney Clear Cell Carcinoma (KIRC)	kidney clear cell carcinoma	Kidney					43	TCGA-BP-4765-F7805	TCGA-BP-4765	TCGA-BP-4765-01A				-15814			0	2184							2011-2-15	MALE	Normal	Kidney Clear Cell Renal Carcinoma	No	C64.9	8310/3	C64.9	YES		1.3	NO
TCGA-BP-4765-11	TCGA-BP-4765-11		C5-KIRC						mutation c1uster 10	TCGA-BP-4765	TCGA Kidney Clear Cell Carcinoma (KIRC)	kidney clear cell carcinoma	Kidney					43	TCGA-BP-4765-F7805	TCGA-BP-4765	TCGA-BP-4765-11A				-15814			0	2184							2011-2-15	MALE	Normal	Kidney Clear Cell Renal Carcinoma	No	C64.9	8310/3	C64.9	YES		0.8	NO
TCGA-BP-4766-01	TCGA-BP-4766-01	GBM	C10-GBM	Low purity c2	KIRC-like c1	KIRC-like c9	miRNA cluster 14	cluster 3	mutation c1uster 9	TCGA-BP-4766	TCGA Kidney Clear Cell Carcinoma (KIRC)	kidney clear cell carcinoma	Kidney					43	TCGA-BP-4766-F7806	TCGA-BP-4766	TCGA-BP-4766-01A				-15799			0	1462							2011-2-15	FEMALE	Low	Kidney Clear Cell Renal Carcinoma	No	C64.9	8310/3	C64.9	YES		0.7	NO
TCGA-BP-4766-11	TCGA-BP-4766-11		C10-GBM						mutation c1uster 9	TCGA-BP-4766	TCGA Kidney Clear Cell Carcinoma (KIRC)	kidney clear cell carcinoma	Kidney					43	TCGA-BP-4766-F7806	TCGA-BP-4766	TCGA-BP-4766-11A				-15799			0	1462							2011-2-15	FEMALE	Low	Kidney Clear Cell Renal Carcinoma	No	C64.9	8310/3	C64.9	YES		0.5	NO
TCGA-BP-4768-01	TCGA-BP-4768-01	Kirc+	C5-KIRC	KIRC-like c17	KIRC-like c1	KIRC-like c9	miRNA cluster 14	cluster 3	mutation c1uster 9	TCGA-BP-4768	TCGA Kidney Clear Cell Carcinoma (KIRC)	kidney clear cell carcinoma	Kidney					72	TCGA-BP-4768-F7808	TCGA-BP-4768	TCGA-BP-4768-01A				-26474			0	400							2011-2-15	FEMALE	Low	Kidney Clear Cell Renal Carcinoma	No	C64.9	8310/3	C64.9	YES		0.5	NO
TCGA-BP-4768-11	TCGA-BP-4768-11		C5-KIRC						mutation c1uster 9	TCGA-BP-4768	TCGA Kidney Clear Cell Carcinoma (KIRC)	kidney clear cell carcinoma	Kidney					72	TCGA-BP-4768-F7808	TCGA-BP-4768	TCGA-BP-4768-11A				-26474			0	400							2011-2-15	FEMALE	Low	Kidney Clear Cell Renal Carcinoma	No	C64.9	8310/3	C64.9	YES		0.4	NO
TCGA-BP-4769-01	TCGA-BP-4769-01	Quiet	C5-KIRC	Low purity c2	KIRC-like c1	KIRC-like c9	miRNA cluster 13			TCGA-BP-4769	TCGA Kidney Clear Cell Carcinoma (KIRC)	kidney clear cell carcinoma	Kidney					63	TCGA-BP-4769-F7809	TCGA-BP-4769					-23190			0	1876							2011-2-15	MALE	Low	Kidney Clear Cell Renal Carcinoma	No	C64.9	8310/3	C64.9	YES
TCGA-BP-4769-11	TCGA-BP-4769-11		C5-KIRC							TCGA-BP-4769	TCGA Kidney Clear Cell Carcinoma (KIRC)	kidney clear cell carcinoma	Kidney					63	TCGA-BP-4769-F7809	TCGA-BP-4769	TCGA-BP-4769-11A				-23190			0	1876							2011-2-15	MALE	Low	Kidney Clear Cell Renal Carcinoma	No	C64.9	8310/3	C64.9	YES		1.1	NO
TCGA-BP-4770-01	TCGA-BP-4770-01	Squamous	C10-GBM	GBM non-CIMP c15	KIRC-like c1	GBM-like c6	miRNA c1uster 9	cluster 2	mutation cluster 5	TCGA-BP-4770	TCGA Kidney Clear Cell Carcinoma (KIRC)	kidney clear cell carcinoma	Kidney	NO	YES	NO	NO	73	TCGA-BP-4770-F11192	TCGA-BP-4770	TCGA-BP-4770-01A				-26824		329	0		208						2011-5-4	FEMALE	Low	Kidney Clear Cell Renal Carcinoma	No	C64.9	8310/3	C64.9	YES		0.4	NO		Normal
TCGA-BP-4770-11	TCGA-BP-4770-11		C10-GBM						mutation cluster 5	TCGA-BP-4770	TCGA Kidney Clear Cell Carcinoma (KIRC)	kidney clear cell carcinoma	Kidney	NO	YES	NO	NO	73	TCGA-BP-4770-F11192	TCGA-BP-4770	TCGA-BP-4770-11A				-26824		329	0		208						2011-5-4	FEMALE	Low	Kidney Clear Cell Renal Carcinoma	No	C64.9	8310/3	C64.9	YES		0.6	NO		Normal
TCGA-BP-4771-01	TCGA-BP-4771-01	Kirc+	C5-KIRC	Low purity c2	KIRC-like c1	KIRC-like c9	miRNA cluster 14	cluster 4	mutation c1uster 10	TCGA-BP-4771	TCGA Kidney Clear Cell Carcinoma (KIRC)	kidney clear cell carcinoma	Kidney	NO	NO	NO	NO	62	TCGA-BP-4771-F9771	TCGA-BP-4771	TCGA-BP-4771-01A				-22771		162	0		110						2011-3-31	MALE	Normal	Kidney Clear Cell Renal Carcinoma	Yes	C64.9	8310/3	C64.9	YES		0.8	NO
TCGA-BP-4771-11	TCGA-BP-4771-11		C5-KIRC						mutation c1uster 10	TCGA-BP-4771	TCGA Kidney Clear Cell Carcinoma (KIRC)	kidney clear cell carcinoma	Kidney	NO	NO	NO	NO	62	TCGA-BP-4771-F9771	TCGA-BP-4771	TCGA-BP-4771-11A				-22771		162	0		110						2011-3-31	MALE	Normal	Kidney Clear Cell Renal Carcinoma	Yes	C64.9	8310/3	C64.9	YES		0.8	NO
TCGA-BP-4774-01	TCGA-BP-4774-01	Kirc+	C5-KIRC	KIRC-like c17	KIRC-like c1	KIRC-like c9			mutation cluster 12	TCGA-BP-4774	TCGA Kidney Clear Cell Carcinoma (KIRC)	kidney clear cell carcinoma	Kidney					57	TCGA-BP-4774-F7810	TCGA-BP-4774	TCGA-BP-4774-01A				-20827			0	1885							2011-2-15	FEMALE	Normal	Kidney Clear Cell Renal Carcinoma	No	C64.9	8310/3	C64.9	YES		1.2	NO
TCGA-BP-4774-11	TCGA-BP-4774-11		C5-KIRC						mutation cluster 12	TCGA-BP-4774	TCGA Kidney Clear Cell Carcinoma (KIRC)	kidney clear cell carcinoma	Kidney					57	TCGA-BP-4774-F7810	TCGA-BP-4774	TCGA-BP-4774-11A				-20827			0	1885							2011-2-15	FEMALE	Normal	Kidney Clear Cell Renal Carcinoma	No	C64.9	8310/3	C64.9	YES		0.4	NO
TCGA-BP-4775-01	TCGA-BP-4775-01	Kirc+	C5-KIRC	KIRC-like c17	KIRC-like c1	KIRC-like c9	miRNA cluster 13	cluster 1	mutation c1uster 9	TCGA-BP-4775	TCGA Kidney Clear Cell Carcinoma (KIRC)	kidney clear cell carcinoma	Kidney					55	TCGA-BP-4775-F7811	TCGA-BP-4775	TCGA-BP-4775-01A				-20369			0	1843							2011-2-15	FEMALE	Low	Kidney Clear Cell Renal Carcinoma	No	C64.9	8310/3	C64.9	YES		0.7	NO
TCGA-BP-4775-11	TCGA-BP-4775-11		C5-KIRC						mutation c1uster 9	TCGA-BP-4775	TCGA Kidney Clear Cell Carcinoma (KIRC)	kidney clear cell carcinoma	Kidney					55	TCGA-BP-4775-F7811	TCGA-BP-4775	TCGA-BP-4775-11A				-20369			0	1843							2011-2-15	FEMALE	Low	Kidney Clear Cell Renal Carcinoma	No	C64.9	8310/3	C64.9	YES		0.8	NO
TCGA-BP-4776-01	TCGA-BP-4776-01	Kirc+		KIRC-like c17	KIRC-like c1		miRNA cluster 14	cluster 1		TCGA-BP-4776	TCGA Kidney Clear Cell Carcinoma (KIRC)	kidney clear cell carcinoma	Kidney					52	TCGA-BP-4776-F7813	TCGA-BP-4776					-19143			0	411							2011-2-15	MALE	Normal	Kidney Clear Cell Renal Carcinoma	No	C64.9	8310/3	C64.9	YES
TCGA-BP-4776-11	TCGA-BP-4776-11									TCGA-BP-4776	TCGA Kidney Clear Cell Carcinoma (KIRC)	kidney clear cell carcinoma	Kidney					52	TCGA-BP-4776-F7813	TCGA-BP-4776	TCGA-BP-4776-11A				-19143			0	411							2011-2-15	MALE	Normal	Kidney Clear Cell Renal Carcinoma	No	C64.9	8310/3	C64.9	YES		0.4	NO
TCGA-BP-4777-01	TCGA-BP-4777-01	Kirc+	C5-KIRC	KIRC-like c17	KIRC-like c1	KIRC-like c9	miRNA cluster 14	cluster 3	mutation c1uster 9	TCGA-BP-4777	TCGA Kidney Clear Cell Carcinoma (KIRC)	kidney clear cell carcinoma	Kidney					46	TCGA-BP-4777-F7821	TCGA-BP-4777	TCGA-BP-4777-01A				-17133			0	1731							2011-2-15	MALE	Low	Kidney Clear Cell Renal Carcinoma	No	C64.9	8310/3	C64.9	YES		0.8	NO
TCGA-BP-4777-11	TCGA-BP-4777-11		C5-KIRC						mutation c1uster 9	TCGA-BP-4777	TCGA Kidney Clear Cell Carcinoma (KIRC)	kidney clear cell carcinoma	Kidney					46	TCGA-BP-4777-F7821	TCGA-BP-4777	TCGA-BP-4777-11A				-17133			0	1731							2011-2-15	MALE	Low	Kidney Clear Cell Renal Carcinoma	No	C64.9	8310/3	C64.9	YES		0.6	NO
TCGA-BP-4781-01	TCGA-BP-4781-01	BRCA-LUAD+	C5-KIRC	KIRC-like c17	KIRC-like c1	KIRC-like c9	miRNA cluster 14	cluster 2	mutation c1uster 9	TCGA-BP-4781	TCGA Kidney Clear Cell Carcinoma (KIRC)	kidney clear cell carcinoma	Kidney	NO	NO	NO	NO	78	TCGA-BP-4781-F11219	TCGA-BP-4781	TCGA-BP-4781-01A				-28701			0	2080							2011-5-4	MALE	Low	Kidney Clear Cell Renal Carcinoma	No	C64.9	8310/3	C64.9	YES		0.6	NO
TCGA-BP-4781-11	TCGA-BP-4781-11		C5-KIRC						mutation c1uster 9	TCGA-BP-4781	TCGA Kidney Clear Cell Carcinoma (KIRC)	kidney clear cell carcinoma	Kidney	NO	NO	NO	NO	78	TCGA-BP-4781-F11219	TCGA-BP-4781	TCGA-BP-4781-11A				-28701			0	2080							2011-5-4	MALE	Low	Kidney Clear Cell Renal Carcinoma	No	C64.9	8310/3	C64.9	YES		0.5	NO
TCGA-BP-4782-01	TCGA-BP-4782-01	Kirc+	C5-KIRC	KIRC-like c17		KIRC-like c9	miRNA cluster 14	cluster 2	mutation c1uster 10	TCGA-BP-4782	TCGA Kidney Clear Cell Carcinoma (KIRC)	kidney clear cell carcinoma	Kidney	NO	NO	NO	NO	55	TCGA-BP-4782-F10724	TCGA-BP-4782	TCGA-BP-4782-01A				-20102			0	354							2011-4-25	FEMALE	Low	Kidney Clear Cell Renal Carcinoma	No	C64.9	8310/3	C64.9	YES		0.6	NO
TCGA-BP-4782-11	TCGA-BP-4782-11		C5-KIRC						mutation c1uster 10	TCGA-BP-4782	TCGA Kidney Clear Cell Carcinoma (KIRC)	kidney clear cell carcinoma	Kidney	NO	NO	NO	NO	55	TCGA-BP-4782-F10724	TCGA-BP-4782	TCGA-BP-4782-11A				-20102			0	354							2011-4-25	FEMALE	Low	Kidney Clear Cell Renal Carcinoma	No	C64.9	8310/3	C64.9	YES		0.6	NO
TCGA-BP-4784-01	TCGA-BP-4784-01	Quiet	C5-KIRC	Low purity c2	KIRC-like c1	KIRC-like c9				TCGA-BP-4784	TCGA Kidney Clear Cell Carcinoma (KIRC)	kidney clear cell carcinoma	Kidney	NO	NO	NO	NO	67	TCGA-BP-4784-F11349	TCGA-BP-4784	TCGA-BP-4784-01A				-24603			0	1854							2011-5-9	FEMALE	Normal	Kidney Clear Cell Renal Carcinoma	No	C64.9	8310/3	C64.9	YES		0.8	NO		Normal
TCGA-BP-4784-11	TCGA-BP-4784-11		C5-KIRC							TCGA-BP-4784	TCGA Kidney Clear Cell Carcinoma (KIRC)	kidney clear cell carcinoma	Kidney	NO	NO	NO	NO	67	TCGA-BP-4784-F11349	TCGA-BP-4784	TCGA-BP-4784-11A				-24603			0	1854							2011-5-9	FEMALE	Normal	Kidney Clear Cell Renal Carcinoma	No	C64.9	8310/3	C64.9	YES		0.4	NO		Normal
TCGA-BP-4787-01	TCGA-BP-4787-01	Kirc+	C5-KIRC	KIRC-like c17	KIRC-like c1	KIRC-like c9	miRNA cluster 13	cluster 2	mutation c1uster 9	TCGA-BP-4787	TCGA Kidney Clear Cell Carcinoma (KIRC)	kidney clear cell carcinoma	Kidney	NO	NO	NO	NO	59	TCGA-BP-4787-F11358	TCGA-BP-4787	TCGA-BP-4787-01A				-21697		480	0		441						2011-5-9	FEMALE	Low	Kidney Clear Cell Renal Carcinoma	No	C64.9	8310/3	C64.9	YES		1.8	NO		Normal
TCGA-BP-4787-11	TCGA-BP-4787-11		C5-KIRC						mutation c1uster 9	TCGA-BP-4787	TCGA Kidney Clear Cell Carcinoma (KIRC)	kidney clear cell carcinoma	Kidney	NO	NO	NO	NO	59	TCGA-BP-4787-F11358	TCGA-BP-4787	TCGA-BP-4787-11A				-21697		480	0		441						2011-5-9	FEMALE	Low	Kidney Clear Cell Renal Carcinoma	No	C64.9	8310/3	C64.9	YES		1.5	NO		Normal
TCGA-BP-4789-01	TCGA-BP-4789-01	Kirc+	C5-KIRC	KIRC-like c17	KIRC-like c1	KIRC-like c9	miRNA cluster 13	cluster 1	mutation c1uster 10	TCGA-BP-4789	TCGA Kidney Clear Cell Carcinoma (KIRC)	kidney clear cell carcinoma	Kidney	NO	NO	NO	NO	48	TCGA-BP-4789-F11366	TCGA-BP-4789	TCGA-BP-4789-01A				-17540			0	1489							2011-5-9	MALE	Normal	Kidney Clear Cell Renal Carcinoma	No	C64.9	8310/3	C64.9	YES		0.8	NO
TCGA-BP-4789-11	TCGA-BP-4789-11		C5-KIRC						mutation c1uster 10	TCGA-BP-4789	TCGA Kidney Clear Cell Carcinoma (KIRC)	kidney clear cell carcinoma	Kidney	NO	NO	NO	NO	48	TCGA-BP-4789-F11366	TCGA-BP-4789	TCGA-BP-4789-11A				-17540			0	1489							2011-5-9	MALE	Normal	Kidney Clear Cell Renal Carcinoma	No	C64.9	8310/3	C64.9	YES		0.6	NO
TCGA-BP-4790-01	TCGA-BP-4790-01	Kirc+	C5-KIRC	KIRC-like c17	KIRC-like c1	KIRC-like c9	miRNA cluster 13	cluster 4	mutation c1uster 9	TCGA-BP-4790	TCGA Kidney Clear Cell Carcinoma (KIRC)	kidney clear cell carcinoma	Kidney	NO	NO	NO	NO	76	TCGA-BP-4790-F11370	TCGA-BP-4790					-28076		1111	0								2011-5-9	MALE	Normal	Kidney Clear Cell Renal Carcinoma	No	C64.9	8310/3	C64.9	YES
TCGA-BP-4790-11	TCGA-BP-4790-11		C5-KIRC						mutation c1uster 9	TCGA-BP-4790	TCGA Kidney Clear Cell Carcinoma (KIRC)	kidney clear cell carcinoma	Kidney	NO	NO	NO	NO	76	TCGA-BP-4790-F11370	TCGA-BP-4790	TCGA-BP-4790-11A				-28076		1111	0								2011-5-9	MALE	Normal	Kidney Clear Cell Renal Carcinoma	No	C64.9	8310/3	C64.9	YES		0.3	NO
TCGA-BP-4795-01	TCGA-BP-4795-01	Kirc+		Low purity c2		KIRC-like c9	miRNA cluster 13			TCGA-BP-4795	TCGA Kidney Clear Cell Carcinoma (KIRC)	kidney clear cell carcinoma	Kidney	NO	NO	NO	NO	74	TCGA-BP-4795-F10734	TCGA-BP-4795					-27162			0	620							2011-4-25	FEMALE	Low	Kidney Clear Cell Renal Carcinoma	No	C64.9	8310/3	C64.9	YES
TCGA-BP-4795-11	TCGA-BP-4795-11									TCGA-BP-4795	TCGA Kidney Clear Cell Carcinoma (KIRC)	kidney clear cell carcinoma	Kidney	NO	NO	NO	NO	74	TCGA-BP-4795-F10734	TCGA-BP-4795	TCGA-BP-4795-11A				-27162			0	620							2011-4-25	FEMALE	Low	Kidney Clear Cell Renal Carcinoma	No	C64.9	8310/3	C64.9	YES		0.5	NO
TCGA-BP-4797-01	TCGA-BP-4797-01	Kirc+	C5-KIRC	KIRC-like c17	KIRC-like c1	KIRC-like c9	miRNA cluster 14	cluster 4	mutation c1uster 9	TCGA-BP-4797	TCGA Kidney Clear Cell Carcinoma (KIRC)	kidney clear cell carcinoma	Kidney	NO	NO	NO	NO	34	TCGA-BP-4797-F11388	TCGA-BP-4797	TCGA-BP-4797-01A				-12508			0	1107							2011-5-9	MALE	Normal	Kidney Clear Cell Renal Carcinoma	No	C64.9	8310/3	C64.9	YES		0.8	NO
TCGA-BP-4797-11	TCGA-BP-4797-11		C5-KIRC						mutation c1uster 9	TCGA-BP-4797	TCGA Kidney Clear Cell Carcinoma (KIRC)	kidney clear cell carcinoma	Kidney	NO	NO	NO	NO	34	TCGA-BP-4797-F11388	TCGA-BP-4797	TCGA-BP-4797-11A				-12508			0	1107							2011-5-9	MALE	Normal	Kidney Clear Cell Renal Carcinoma	No	C64.9	8310/3	C64.9	YES		0.6	NO
TCGA-BP-4798-01	TCGA-BP-4798-01	Kirc+	C5-KIRC	KIRC-like c17	KIRC-like c1	KIRC-like c9	miRNA cluster 14	cluster 2	mutation cluster 13	TCGA-BP-4798	TCGA Kidney Clear Cell Carcinoma (KIRC)	kidney clear cell carcinoma	Kidney	NO	NO	NO	NO	74	TCGA-BP-4798-F11394	TCGA-BP-4798	TCGA-BP-4798-01A				-27335		334	0								2011-5-9	MALE	Low	Kidney Clear Cell Renal Carcinoma	No	C64.9	8310/3	C64.9	YES		0.6	NO
TCGA-BP-4798-11	TCGA-BP-4798-11		C5-KIRC						mutation cluster 13	TCGA-BP-4798	TCGA Kidney Clear Cell Carcinoma (KIRC)	kidney clear cell carcinoma	Kidney	NO	NO	NO	NO	74	TCGA-BP-4798-F11394	TCGA-BP-4798	TCGA-BP-4798-11A				-27335		334	0								2011-5-9	MALE	Low	Kidney Clear Cell Renal Carcinoma	No	C64.9	8310/3	C64.9	YES		0.8	NO
TCGA-BP-4799-01	TCGA-BP-4799-01	Kirc+	C5-KIRC	KIRC-like c17	squamous c3	KIRC-like c9	miRNA cluster 14	cluster 2	mutation c1uster 9	TCGA-BP-4799	TCGA Kidney Clear Cell Carcinoma (KIRC)	kidney clear cell carcinoma	Kidney	NO	NO	NO	NO	70	TCGA-BP-4799-F11398	TCGA-BP-4799	TCGA-BP-4799-01A				-25842		1133	0		352						2011-5-9	MALE	Normal	Kidney Clear Cell Renal Carcinoma	No	C64.9	8310/3	C64.9	YES		0.7	NO
TCGA-BP-4799-11	TCGA-BP-4799-11		C5-KIRC						mutation c1uster 9	TCGA-BP-4799	TCGA Kidney Clear Cell Carcinoma (KIRC)	kidney clear cell carcinoma	Kidney	NO	NO	NO	NO	70	TCGA-BP-4799-F11398	TCGA-BP-4799	TCGA-BP-4799-11A				-25842		1133	0		352						2011-5-9	MALE	Normal	Kidney Clear Cell Renal Carcinoma	No	C64.9	8310/3	C64.9	YES		1	NO
TCGA-BP-4801-01	TCGA-BP-4801-01	Kirc+	C5-KIRC	KIRC-like c17	KIRC-like c1	KIRC-like c9	miRNA cluster 14	cluster 3	mutation c1uster 9	TCGA-BP-4801	TCGA Kidney Clear Cell Carcinoma (KIRC)	kidney clear cell carcinoma	Kidney					57	TCGA-BP-4801-F7823	TCGA-BP-4801	TCGA-BP-4801-01A				-20825			0	1124							2011-2-15	MALE	Low	Kidney Clear Cell Renal Carcinoma	No	C64.9	8310/3	C64.9	YES		1	NO
TCGA-BP-4801-11	TCGA-BP-4801-11		C5-KIRC						mutation c1uster 9	TCGA-BP-4801	TCGA Kidney Clear Cell Carcinoma (KIRC)	kidney clear cell carcinoma	Kidney					57	TCGA-BP-4801-F7823	TCGA-BP-4801	TCGA-BP-4801-11A				-20825			0	1124							2011-2-15	MALE	Low	Kidney Clear Cell Renal Carcinoma	No	C64.9	8310/3	C64.9	YES		0.3	NO
TCGA-BP-4803-01	TCGA-BP-4803-01	Kirc+	C5-KIRC	KIRC-like c17	KIRC-like c1	KIRC-like c9	miRNA cluster 14	cluster 2	mutation c1uster 9	TCGA-BP-4803	TCGA Kidney Clear Cell Carcinoma (KIRC)	kidney clear cell carcinoma	Kidney					79	TCGA-BP-4803-F21228	TCGA-BP-4803	TCGA-BP-4803-01A				-28934			0	204					Scheduled Follow-up Submission		2012-2-7	MALE	Low	Kidney Clear Cell Renal Carcinoma	No	C64.9	8310/3	C64.9	YES		1	NO
TCGA-BP-4803-11	TCGA-BP-4803-11		C5-KIRC						mutation c1uster 9	TCGA-BP-4803	TCGA Kidney Clear Cell Carcinoma (KIRC)	kidney clear cell carcinoma	Kidney					79	TCGA-BP-4803-F21228	TCGA-BP-4803	TCGA-BP-4803-11A				-28934			0	204					Scheduled Follow-up Submission		2012-2-7	MALE	Low	Kidney Clear Cell Renal Carcinoma	No	C64.9	8310/3	C64.9	YES		1	NO
TCGA-BP-4804-01	TCGA-BP-4804-01	Quiet	C5-KIRC	Low purity c2	KIRC-like c1	KIRC-like c9	miRNA cluster 5		mutation c1uster 9	TCGA-BP-4804	TCGA Kidney Clear Cell Carcinoma (KIRC)	kidney clear cell carcinoma	Kidney	YES	NO	NO	NO	59	TCGA-BP-4804-F21223	TCGA-BP-4804	TCGA-BP-4804-01A				-21727			0	1459	1270				Additional New Tumor Event		2012-2-7	MALE	Low	Kidney Clear Cell Renal Carcinoma	No	C64.9	8310/3	C64.9	YES		1.1	NO
TCGA-BP-4804-11	TCGA-BP-4804-11		C5-KIRC						mutation c1uster 9	TCGA-BP-4804	TCGA Kidney Clear Cell Carcinoma (KIRC)	kidney clear cell carcinoma	Kidney	YES	NO	NO	NO	59	TCGA-BP-4804-F21223	TCGA-BP-4804	TCGA-BP-4804-11A				-21727			0	1459	1270				Additional New Tumor Event		2012-2-7	MALE	Low	Kidney Clear Cell Renal Carcinoma	No	C64.9	8310/3	C64.9	YES		1	NO
TCGA-BP-4807-01	TCGA-BP-4807-01	Kirc+	C5-KIRC	Low purity c2	KIRC-like c1	KIRC-like c9	miRNA cluster 14	cluster 1	mutation c1uster 10	TCGA-BP-4807	TCGA Kidney Clear Cell Carcinoma (KIRC)	kidney clear cell carcinoma	Kidney					42	TCGA-BP-4807-F11433	TCGA-BP-4807	TCGA-BP-4807-01A				-15360			0	211							2011-5-9	MALE	Normal	Kidney Clear Cell Renal Carcinoma	No	C64.9	8310/3	C64.9	YES		0.7	NO
TCGA-BP-4807-11	TCGA-BP-4807-11		C5-KIRC						mutation c1uster 10	TCGA-BP-4807	TCGA Kidney Clear Cell Carcinoma (KIRC)	kidney clear cell carcinoma	Kidney					42	TCGA-BP-4807-F11433	TCGA-BP-4807	TCGA-BP-4807-11A				-15360			0	211							2011-5-9	MALE	Normal	Kidney Clear Cell Renal Carcinoma	No	C64.9	8310/3	C64.9	YES		1.3	NO
TCGA-BP-4959-01	TCGA-BP-4959-01	Kirc+	C5-KIRC	Low purity c2	KIRC-like c1	KIRC-like c9	miRNA cluster 14	cluster 2		TCGA-BP-4959	TCGA Kidney Clear Cell Carcinoma (KIRC)	kidney clear cell carcinoma	Kidney					49	TCGA-BP-4959-F7825	TCGA-BP-4959	TCGA-BP-4959-01A				-17968			0	2660							2011-2-15	MALE	Low	Kidney Clear Cell Renal Carcinoma	No	C64.9	8310/3	C64.9	YES		0.9	NO
TCGA-BP-4959-11	TCGA-BP-4959-11		C5-KIRC							TCGA-BP-4959	TCGA Kidney Clear Cell Carcinoma (KIRC)	kidney clear cell carcinoma	Kidney					49	TCGA-BP-4959-F7825	TCGA-BP-4959	TCGA-BP-4959-11A				-17968			0	2660							2011-2-15	MALE	Low	Kidney Clear Cell Renal Carcinoma	No	C64.9	8310/3	C64.9	YES		0.8	NO
TCGA-BP-4960-01	TCGA-BP-4960-01	Kirc+	C5-KIRC	KIRC-like c17	KIRC-like c1	KIRC-like c9	miRNA cluster 5		mutation c1uster 10	TCGA-BP-4960	TCGA Kidney Clear Cell Carcinoma (KIRC)	kidney clear cell carcinoma	Kidney					46	TCGA-BP-4960-F7842	TCGA-BP-4960	TCGA-BP-4960-01A				-17099			0	2172							2011-2-15	MALE	Low	Kidney Clear Cell Renal Carcinoma	No	C64.9	8310/3	C64.9	YES		1.3	NO
TCGA-BP-4960-11	TCGA-BP-4960-11		C5-KIRC						mutation c1uster 10	TCGA-BP-4960	TCGA Kidney Clear Cell Carcinoma (KIRC)	kidney clear cell carcinoma	Kidney					46	TCGA-BP-4960-F7842	TCGA-BP-4960	TCGA-BP-4960-11A				-17099			0	2172							2011-2-15	MALE	Low	Kidney Clear Cell Renal Carcinoma	No	C64.9	8310/3	C64.9	YES		1.2	NO
TCGA-BP-4961-01	TCGA-BP-4961-01	Quiet	C5-KIRC	Low purity c2	KIRC-like c1	KIRC-like c9	miRNA cluster 5		mutation c1uster 10	TCGA-BP-4961	TCGA Kidney Clear Cell Carcinoma (KIRC)	kidney clear cell carcinoma	Kidney					47	TCGA-BP-4961-F7843	TCGA-BP-4961					-17284			0	1935							2011-2-15	MALE	Low	Kidney Clear Cell Renal Carcinoma	No	C64.9	8310/3	C64.9	YES
TCGA-BP-4961-11	TCGA-BP-4961-11		C5-KIRC						mutation c1uster 10	TCGA-BP-4961	TCGA Kidney Clear Cell Carcinoma (KIRC)	kidney clear cell carcinoma	Kidney					47	TCGA-BP-4961-F7843	TCGA-BP-4961	TCGA-BP-4961-11A				-17284			0	1935							2011-2-15	MALE	Low	Kidney Clear Cell Renal Carcinoma	No	C64.9	8310/3	C64.9	YES		0.6	NO
TCGA-BP-4962-01	TCGA-BP-4962-01	Kirc+	C5-KIRC	KIRC-like c17	KIRC-like c1	KIRC-like c9	miRNA cluster 14	cluster 2	mutation cluster 14	TCGA-BP-4962	TCGA Kidney Clear Cell Carcinoma (KIRC)	kidney clear cell carcinoma	Kidney					58	TCGA-BP-4962-F7844	TCGA-BP-4962	TCGA-BP-4962-01A				-21255			0	1785							2011-2-15	MALE	Low	Kidney Clear Cell Renal Carcinoma	No	C64.9	8310/3	C64.9	YES		1.4	NO
TCGA-BP-4962-11	TCGA-BP-4962-11		C5-KIRC						mutation cluster 14	TCGA-BP-4962	TCGA Kidney Clear Cell Carcinoma (KIRC)	kidney clear cell carcinoma	Kidney					58	TCGA-BP-4962-F7844	TCGA-BP-4962	TCGA-BP-4962-11A				-21255			0	1785							2011-2-15	MALE	Low	Kidney Clear Cell Renal Carcinoma	No	C64.9	8310/3	C64.9	YES		0.7	NO
TCGA-BP-4963-01	TCGA-BP-4963-01	Kirc+	C5-KIRC	KIRC-like c17	KIRC-like c1	KIRC-like c9	miRNA cluster 13	cluster 2	mutation c1uster 10	TCGA-BP-4963	TCGA Kidney Clear Cell Carcinoma (KIRC)	kidney clear cell carcinoma	Kidney					63	TCGA-BP-4963-F7847	TCGA-BP-4963	TCGA-BP-4963-01A				-23373			0	1834							2011-2-15	MALE	Low	Kidney Clear Cell Renal Carcinoma	No	C64.9	8310/3	C64.9	YES		0.8	NO
TCGA-BP-4963-11	TCGA-BP-4963-11		C5-KIRC						mutation c1uster 10	TCGA-BP-4963	TCGA Kidney Clear Cell Carcinoma (KIRC)	kidney clear cell carcinoma	Kidney					63	TCGA-BP-4963-F7847	TCGA-BP-4963	TCGA-BP-4963-11A				-23373			0	1834							2011-2-15	MALE	Low	Kidney Clear Cell Renal Carcinoma	No	C64.9	8310/3	C64.9	YES		0.9	NO
TCGA-BP-4964-01	TCGA-BP-4964-01	Kirc+	C5-KIRC	KIRC-like c17	KIRC-like c1	KIRC-like c9			mutation c1uster 10	TCGA-BP-4964	TCGA Kidney Clear Cell Carcinoma (KIRC)	kidney clear cell carcinoma	Kidney					54	TCGA-BP-4964-F7848	TCGA-BP-4964	TCGA-BP-4964-01A				-20084			0	1862							2011-2-15	FEMALE	Low	Kidney Clear Cell Renal Carcinoma	No	C64.9	8310/3	C64.9	YES		0.9	NO
TCGA-BP-4964-11	TCGA-BP-4964-11		C5-KIRC						mutation c1uster 10	TCGA-BP-4964	TCGA Kidney Clear Cell Carcinoma (KIRC)	kidney clear cell carcinoma	Kidney					54	TCGA-BP-4964-F7848	TCGA-BP-4964	TCGA-BP-4964-11A				-20084			0	1862							2011-2-15	FEMALE	Low	Kidney Clear Cell Renal Carcinoma	No	C64.9	8310/3	C64.9	YES		0.8	NO
TCGA-BP-4965-01	TCGA-BP-4965-01	Kirc+	C5-KIRC	Low purity c2	KIRC-like c1	KIRC-like c9	miRNA cluster 14			TCGA-BP-4965	TCGA Kidney Clear Cell Carcinoma (KIRC)	kidney clear cell carcinoma	Kidney					46	TCGA-BP-4965-F7849	TCGA-BP-4965	TCGA-BP-4965-01A				-16992			0	1871							2011-2-15	MALE	Normal	Kidney Clear Cell Renal Carcinoma	Yes	C64.9	8310/3	C64.9	YES		0.8	NO
TCGA-BP-4965-11	TCGA-BP-4965-11		C5-KIRC							TCGA-BP-4965	TCGA Kidney Clear Cell Carcinoma (KIRC)	kidney clear cell carcinoma	Kidney					46	TCGA-BP-4965-F7849	TCGA-BP-4965	TCGA-BP-4965-11A				-16992			0	1871							2011-2-15	MALE	Normal	Kidney Clear Cell Renal Carcinoma	Yes	C64.9	8310/3	C64.9	YES		0.9	NO
TCGA-BP-4967-01	TCGA-BP-4967-01	Kirc+	C5-KIRC	KIRC-like c17	KIRC-like c1	KIRC-like c9	miRNA cluster 13	cluster 1	mutation c1uster 10	TCGA-BP-4967	TCGA Kidney Clear Cell Carcinoma (KIRC)	kidney clear cell carcinoma	Kidney					76	TCGA-BP-4967-F7900	TCGA-BP-4967	TCGA-BP-4967-01A				-27857			0	205							2011-2-18	MALE	Low	Kidney Clear Cell Renal Carcinoma	No	C64.9	8310/3	C64.9	YES		1	NO
TCGA-BP-4967-11	TCGA-BP-4967-11		C5-KIRC						mutation c1uster 10	TCGA-BP-4967	TCGA Kidney Clear Cell Carcinoma (KIRC)	kidney clear cell carcinoma	Kidney					76	TCGA-BP-4967-F7900	TCGA-BP-4967	TCGA-BP-4967-11A				-27857			0	205							2011-2-18	MALE	Low	Kidney Clear Cell Renal Carcinoma	No	C64.9	8310/3	C64.9	YES		0.8	NO
TCGA-BP-4968-01	TCGA-BP-4968-01	Kirc+	C5-KIRC	KIRC-like c17	KIRC-like c1	KIRC-like c9	miRNA cluster 13	cluster 1	mutation c1uster 10	TCGA-BP-4968	TCGA Kidney Clear Cell Carcinoma (KIRC)	kidney clear cell carcinoma	Kidney					40	TCGA-BP-4968-F7902	TCGA-BP-4968	TCGA-BP-4968-01A				-14651			0	1746							2011-2-17	MALE	Low	Kidney Clear Cell Renal Carcinoma	No	C64.9	8310/3	C64.9	YES		1.3	NO
TCGA-BP-4968-11	TCGA-BP-4968-11		C5-KIRC						mutation c1uster 10	TCGA-BP-4968	TCGA Kidney Clear Cell Carcinoma (KIRC)	kidney clear cell carcinoma	Kidney					40	TCGA-BP-4968-F7902	TCGA-BP-4968	TCGA-BP-4968-11A				-14651			0	1746							2011-2-17	MALE	Low	Kidney Clear Cell Renal Carcinoma	No	C64.9	8310/3	C64.9	YES		1	NO
TCGA-BP-4969-01	TCGA-BP-4969-01	Kirc+	C5-KIRC	KIRC-like c17	KIRC-like c1	KIRC-like c9	miRNA cluster 14	cluster 3		TCGA-BP-4969	TCGA Kidney Clear Cell Carcinoma (KIRC)	kidney clear cell carcinoma	Kidney					63	TCGA-BP-4969-F7903	TCGA-BP-4969	TCGA-BP-4969-01A				-23216			0	1794							2011-2-17	FEMALE	Normal	Kidney Clear Cell Renal Carcinoma	No	C64.9	8310/3	C64.9	YES		1.2	NO
TCGA-BP-4969-11	TCGA-BP-4969-11		C5-KIRC							TCGA-BP-4969	TCGA Kidney Clear Cell Carcinoma (KIRC)	kidney clear cell carcinoma	Kidney					63	TCGA-BP-4969-F7903	TCGA-BP-4969	TCGA-BP-4969-11A				-23216			0	1794							2011-2-17	FEMALE	Normal	Kidney Clear Cell Renal Carcinoma	No	C64.9	8310/3	C64.9	YES		0.4	NO
TCGA-BP-4970-01	TCGA-BP-4970-01	Kirc+	C5-KIRC	KIRC-like c17	KIRC-like c1	KIRC-like c9	miRNA cluster 5	cluster 4	mutation c1uster 10	TCGA-BP-4970	TCGA Kidney Clear Cell Carcinoma (KIRC)	kidney clear cell carcinoma	Kidney					44	TCGA-BP-4970-F7904	TCGA-BP-4970	TCGA-BP-4970-01A				-16228			0	433							2011-2-17	MALE	Normal	Kidney Clear Cell Renal Carcinoma	No	C64.9	8310/3	C64.9	YES		1.2	NO
TCGA-BP-4970-11	TCGA-BP-4970-11		C5-KIRC						mutation c1uster 10	TCGA-BP-4970	TCGA Kidney Clear Cell Carcinoma (KIRC)	kidney clear cell carcinoma	Kidney					44	TCGA-BP-4970-F7904	TCGA-BP-4970	TCGA-BP-4970-11A				-16228			0	433							2011-2-17	MALE	Normal	Kidney Clear Cell Renal Carcinoma	No	C64.9	8310/3	C64.9	YES		1.3	NO
TCGA-BP-4971-01	TCGA-BP-4971-01	Kirc+	C5-KIRC	KIRC-like c17	KIRC-like c1	KIRC-like c9	miRNA cluster 5	cluster 4	mutation c1uster 9	TCGA-BP-4971	TCGA Kidney Clear Cell Carcinoma (KIRC)	kidney clear cell carcinoma	Kidney					40	TCGA-BP-4971-F7905	TCGA-BP-4971	TCGA-BP-4971-01A				-14675			0	1487							2011-2-17	MALE	Low	Kidney Clear Cell Renal Carcinoma	No	C64.9	8310/3	C64.9	YES		1	NO
TCGA-BP-4971-11	TCGA-BP-4971-11		C5-KIRC						mutation c1uster 9	TCGA-BP-4971	TCGA Kidney Clear Cell Carcinoma (KIRC)	kidney clear cell carcinoma	Kidney					40	TCGA-BP-4971-F7905	TCGA-BP-4971	TCGA-BP-4971-11A				-14675			0	1487							2011-2-17	MALE	Low	Kidney Clear Cell Renal Carcinoma	No	C64.9	8310/3	C64.9	YES		1.1	NO
TCGA-BP-4972-01	TCGA-BP-4972-01	Kirc+	C5-KIRC	KIRC-like c17	KIRC-like c1	KIRC-like c9	miRNA cluster 13	cluster 1	mutation c1uster 9	TCGA-BP-4972	TCGA Kidney Clear Cell Carcinoma (KIRC)	kidney clear cell carcinoma	Kidney					43	TCGA-BP-4972-F7906	TCGA-BP-4972	TCGA-BP-4972-01A				-16038			0	1502							2011-2-17	FEMALE	Normal	Kidney Clear Cell Renal Carcinoma	No	C64.9	8310/3	C64.9	YES		1	NO
TCGA-BP-4972-11	TCGA-BP-4972-11		C5-KIRC						mutation c1uster 9	TCGA-BP-4972	TCGA Kidney Clear Cell Carcinoma (KIRC)	kidney clear cell carcinoma	Kidney					43	TCGA-BP-4972-F7906	TCGA-BP-4972	TCGA-BP-4972-11A				-16038			0	1502							2011-2-17	FEMALE	Normal	Kidney Clear Cell Renal Carcinoma	No	C64.9	8310/3	C64.9	YES		0.8	NO
TCGA-BP-4973-01	TCGA-BP-4973-01	Kirc+	C5-KIRC	KIRC-like c17	KIRC-like c1	KIRC-like c9	miRNA cluster 14	cluster 1	mutation c1uster 9	TCGA-BP-4973	TCGA Kidney Clear Cell Carcinoma (KIRC)	kidney clear cell carcinoma	Kidney					47	TCGA-BP-4973-F7907	TCGA-BP-4973	TCGA-BP-4973-01A				-17461			0	1384							2011-2-17	MALE	Normal	Kidney Clear Cell Renal Carcinoma	No	C64.9	8310/3	C64.9	YES		1	NO
TCGA-BP-4973-11	TCGA-BP-4973-11		C5-KIRC						mutation c1uster 9	TCGA-BP-4973	TCGA Kidney Clear Cell Carcinoma (KIRC)	kidney clear cell carcinoma	Kidney					47	TCGA-BP-4973-F7907	TCGA-BP-4973	TCGA-BP-4973-11A				-17461			0	1384							2011-2-17	MALE	Normal	Kidney Clear Cell Renal Carcinoma	No	C64.9	8310/3	C64.9	YES		1.3	NO
TCGA-BP-4974-01	TCGA-BP-4974-01	Kirc+	C5-KIRC	Low purity c2	KIRC-like c1	KIRC-like c9	miRNA cluster 13	cluster 1	mutation c1uster 10	TCGA-BP-4974	TCGA Kidney Clear Cell Carcinoma (KIRC)	kidney clear cell carcinoma	Kidney	YES	NO	NO	NO	58	TCGA-BP-4974-F9630	TCGA-BP-4974	TCGA-BP-4974-01A				-21310		211	0		35						2011-3-29	MALE	Low	Kidney Clear Cell Renal Carcinoma	No	C64.9	8310/3	C64.9	YES		1.2	NO
TCGA-BP-4974-11	TCGA-BP-4974-11		C5-KIRC						mutation c1uster 10	TCGA-BP-4974	TCGA Kidney Clear Cell Carcinoma (KIRC)	kidney clear cell carcinoma	Kidney	YES	NO	NO	NO	58	TCGA-BP-4974-F9630	TCGA-BP-4974	TCGA-BP-4974-11A				-21310		211	0		35						2011-3-29	MALE	Low	Kidney Clear Cell Renal Carcinoma	No	C64.9	8310/3	C64.9	YES		1	NO
TCGA-BP-4975-01	TCGA-BP-4975-01	Kirc+	C5-KIRC	Low purity c2	KIRC-like c1	KIRC-like c9	miRNA cluster 5		mutation c1uster 10	TCGA-BP-4975	TCGA Kidney Clear Cell Carcinoma (KIRC)	kidney clear cell carcinoma	Kidney					40	TCGA-BP-4975-F7911	TCGA-BP-4975	TCGA-BP-4975-01A				-14710			0	1433							2011-2-17	MALE	Normal	Kidney Clear Cell Renal Carcinoma	No	C64.9	8310/3	C64.9	YES		1	NO
TCGA-BP-4975-11	TCGA-BP-4975-11		C5-KIRC						mutation c1uster 10	TCGA-BP-4975	TCGA Kidney Clear Cell Carcinoma (KIRC)	kidney clear cell carcinoma	Kidney					40	TCGA-BP-4975-F7911	TCGA-BP-4975	TCGA-BP-4975-11A				-14710			0	1433							2011-2-17	MALE	Normal	Kidney Clear Cell Renal Carcinoma	No	C64.9	8310/3	C64.9	YES		1	NO
TCGA-BP-4976-01	TCGA-BP-4976-01	Kirc+	C5-KIRC	KIRC-like c17	KIRC-like c1	KIRC-like c9	miRNA cluster 14	cluster 3	mutation c1uster 10	TCGA-BP-4976	TCGA Kidney Clear Cell Carcinoma (KIRC)	kidney clear cell carcinoma	Kidney					77	TCGA-BP-4976-F7912	TCGA-BP-4976	TCGA-BP-4976-01A				-28380			0	1632							2011-2-17	MALE	Low	Kidney Clear Cell Renal Carcinoma	No	C64.9	8310/3	C64.9	YES		1.1	NO
TCGA-BP-4976-11	TCGA-BP-4976-11		C5-KIRC						mutation c1uster 10	TCGA-BP-4976	TCGA Kidney Clear Cell Carcinoma (KIRC)	kidney clear cell carcinoma	Kidney					77	TCGA-BP-4976-F7912	TCGA-BP-4976	TCGA-BP-4976-11A				-28380			0	1632							2011-2-17	MALE	Low	Kidney Clear Cell Renal Carcinoma	No	C64.9	8310/3	C64.9	YES		0.8	NO
TCGA-BP-4977-01	TCGA-BP-4977-01	Kirc+	C5-KIRC	KIRC-like c17	KIRC-like c1	KIRC-like c9	miRNA cluster 14	cluster 2	mutation c1uster 10	TCGA-BP-4977	TCGA Kidney Clear Cell Carcinoma (KIRC)	kidney clear cell carcinoma	Kidney					57	TCGA-BP-4977-F7917	TCGA-BP-4977	TCGA-BP-4977-01A				-20950			0	454							2011-2-17	MALE	Normal	Kidney Clear Cell Renal Carcinoma	No	C64.9	8310/3	C64.9	YES		1.3	NO
TCGA-BP-4977-11	TCGA-BP-4977-11		C5-KIRC						mutation c1uster 10	TCGA-BP-4977	TCGA Kidney Clear Cell Carcinoma (KIRC)	kidney clear cell carcinoma	Kidney					57	TCGA-BP-4977-F7917	TCGA-BP-4977	TCGA-BP-4977-11A				-20950			0	454							2011-2-17	MALE	Normal	Kidney Clear Cell Renal Carcinoma	No	C64.9	8310/3	C64.9	YES		1	NO
TCGA-BP-4981-01	TCGA-BP-4981-01	Kirc+	C5-KIRC	KIRC-like c17	KIRC-like c1	KIRC-like c9	miRNA cluster 14		mutation c1uster 10	TCGA-BP-4981	TCGA Kidney Clear Cell Carcinoma (KIRC)	kidney clear cell carcinoma	Kidney					75	TCGA-BP-4981-F7919	TCGA-BP-4981	TCGA-BP-4981-01A				-27676		1097	0								2011-2-17	FEMALE	Normal	Kidney Clear Cell Renal Carcinoma	No	C64.9	8310/3	C64.9	YES		1.5	NO
TCGA-BP-4981-11	TCGA-BP-4981-11		C5-KIRC						mutation c1uster 10	TCGA-BP-4981	TCGA Kidney Clear Cell Carcinoma (KIRC)	kidney clear cell carcinoma	Kidney					75	TCGA-BP-4981-F7919	TCGA-BP-4981	TCGA-BP-4981-11A				-27676		1097	0								2011-2-17	FEMALE	Normal	Kidney Clear Cell Renal Carcinoma	No	C64.9	8310/3	C64.9	YES		1	NO
TCGA-BP-4982-01	TCGA-BP-4982-01	Kirc+	C5-KIRC	Low purity c2	KIRC-like c1	KIRC-like c9	miRNA cluster 5		mutation c1uster 10	TCGA-BP-4982	TCGA Kidney Clear Cell Carcinoma (KIRC)	kidney clear cell carcinoma	Kidney					42	TCGA-BP-4982-F7921	TCGA-BP-4982	TCGA-BP-4982-01A				-15451			0	1014							2011-2-17	MALE	Low	Kidney Clear Cell Renal Carcinoma	No	C64.9	8310/3	C64.9	YES		1.1	NO
TCGA-BP-4982-11	TCGA-BP-4982-11		C5-KIRC						mutation c1uster 10	TCGA-BP-4982	TCGA Kidney Clear Cell Carcinoma (KIRC)	kidney clear cell carcinoma	Kidney					42	TCGA-BP-4982-F7921	TCGA-BP-4982	TCGA-BP-4982-11A				-15451			0	1014							2011-2-17	MALE	Low	Kidney Clear Cell Renal Carcinoma	No	C64.9	8310/3	C64.9	YES		0.9	NO
TCGA-BP-4983-01	TCGA-BP-4983-01	Kirc+	C5-KIRC	KIRC-like c17	KIRC-like c1	KIRC-like c9	miRNA cluster 4	cluster 2	mutation c1uster 9	TCGA-BP-4983	TCGA Kidney Clear Cell Carcinoma (KIRC)	kidney clear cell carcinoma	Kidney					67	TCGA-BP-4983-F7922	TCGA-BP-4983	TCGA-BP-4983-01A				-24558			0	1413							2011-2-17	FEMALE	Low	Kidney Clear Cell Renal Carcinoma	No	C64.9	8310/3	C64.9	YES		1.2	NO
TCGA-BP-4983-11	TCGA-BP-4983-11		C5-KIRC						mutation c1uster 9	TCGA-BP-4983	TCGA Kidney Clear Cell Carcinoma (KIRC)	kidney clear cell carcinoma	Kidney					67	TCGA-BP-4983-F7922	TCGA-BP-4983	TCGA-BP-4983-11A				-24558			0	1413							2011-2-17	FEMALE	Low	Kidney Clear Cell Renal Carcinoma	No	C64.9	8310/3	C64.9	YES		1	NO
TCGA-BP-4985-01	TCGA-BP-4985-01	Kirc+	C5-KIRC	KIRC-like c17	KIRC-like c1	KIRC-like c9	miRNA cluster 14	cluster 3	mutation c1uster 9	TCGA-BP-4985	TCGA Kidney Clear Cell Carcinoma (KIRC)	kidney clear cell carcinoma	Kidney	NO	YES	NO	NO	72	TCGA-BP-4985-F11106	TCGA-BP-4985	TCGA-BP-4985-01A				-26611		952	0		657						2011-5-3	MALE	Normal	Kidney Clear Cell Renal Carcinoma	No	C64.9	8310/3	C64.9	YES		0.8	NO
TCGA-BP-4985-11	TCGA-BP-4985-11		C5-KIRC						mutation c1uster 9	TCGA-BP-4985	TCGA Kidney Clear Cell Carcinoma (KIRC)	kidney clear cell carcinoma	Kidney	NO	YES	NO	NO	72	TCGA-BP-4985-F11106	TCGA-BP-4985	TCGA-BP-4985-11A				-26611		952	0		657						2011-5-3	MALE	Normal	Kidney Clear Cell Renal Carcinoma	No	C64.9	8310/3	C64.9	YES		1.1	NO
TCGA-BP-4986-01	TCGA-BP-4986-01	Kirc+	C5-KIRC	KIRC-like c17	KIRC-like c1	KIRC-like c9	miRNA cluster 13		mutation c1uster 10	TCGA-BP-4986	TCGA Kidney Clear Cell Carcinoma (KIRC)	kidney clear cell carcinoma	Kidney					75	TCGA-BP-4986-F7924	TCGA-BP-4986	TCGA-BP-4986-01A				-27612			0	785							2011-2-17	MALE	Low	Kidney Clear Cell Renal Carcinoma	Yes	C64.9	8310/3	C64.9	YES		0.7	NO
TCGA-BP-4986-11	TCGA-BP-4986-11		C5-KIRC						mutation c1uster 10	TCGA-BP-4986	TCGA Kidney Clear Cell Carcinoma (KIRC)	kidney clear cell carcinoma	Kidney					75	TCGA-BP-4986-F7924	TCGA-BP-4986	TCGA-BP-4986-11A				-27612			0	785							2011-2-17	MALE	Low	Kidney Clear Cell Renal Carcinoma	Yes	C64.9	8310/3	C64.9	YES		0.7	NO
TCGA-BP-4987-01	TCGA-BP-4987-01	Kirc+	C5-KIRC	Low purity c2	KIRC-like c1	KIRC-like c9	miRNA cluster 13	cluster 4	mutation c1uster 9	TCGA-BP-4987	TCGA Kidney Clear Cell Carcinoma (KIRC)	kidney clear cell carcinoma	Kidney					41	TCGA-BP-4987-F7926	TCGA-BP-4987	TCGA-BP-4987-01A				-15041			0	1124							2011-2-17	FEMALE	Low	Kidney Clear Cell Renal Carcinoma	No	C64.9	8310/3	C64.9	YES		1.3	NO
TCGA-BP-4987-11	TCGA-BP-4987-11		C5-KIRC						mutation c1uster 9	TCGA-BP-4987	TCGA Kidney Clear Cell Carcinoma (KIRC)	kidney clear cell carcinoma	Kidney					41	TCGA-BP-4987-F7926	TCGA-BP-4987	TCGA-BP-4987-11A				-15041			0	1124							2011-2-17	FEMALE	Low	Kidney Clear Cell Renal Carcinoma	No	C64.9	8310/3	C64.9	YES		1	NO
TCGA-BP-4988-01	TCGA-BP-4988-01	Kirc+	C5-KIRC	Low purity c2	squamous c3	KIRC-like c9	miRNA cluster 13	cluster 2	mutation c1uster 10	TCGA-BP-4988	TCGA Kidney Clear Cell Carcinoma (KIRC)	kidney clear cell carcinoma	Kidney					72	TCGA-BP-4988-F7929	TCGA-BP-4988	TCGA-BP-4988-01A				-26576		828	0								2011-2-17	MALE	Low	Kidney Clear Cell Renal Carcinoma	No	C64.9	8310/3	C64.9	YES		1.1	NO
TCGA-BP-4988-11	TCGA-BP-4988-11		C5-KIRC						mutation c1uster 10	TCGA-BP-4988	TCGA Kidney Clear Cell Carcinoma (KIRC)	kidney clear cell carcinoma	Kidney					72	TCGA-BP-4988-F7929	TCGA-BP-4988	TCGA-BP-4988-11A				-26576		828	0								2011-2-17	MALE	Low	Kidney Clear Cell Renal Carcinoma	No	C64.9	8310/3	C64.9	YES		1.3	NO
TCGA-BP-4989-01	TCGA-BP-4989-01	Kirc+	C5-KIRC	KIRC-like c17	KIRC-like c1	KIRC-like c9	miRNA cluster 14	cluster 3	mutation c1uster 10	TCGA-BP-4989	TCGA Kidney Clear Cell Carcinoma (KIRC)	kidney clear cell carcinoma	Kidney					58	TCGA-BP-4989-F7930	TCGA-BP-4989	TCGA-BP-4989-01A				-21382			0	118							2011-2-17	MALE	Low	Kidney Clear Cell Renal Carcinoma	No	C64.9	8310/3	C64.9	YES		1.5	NO
TCGA-BP-4989-11	TCGA-BP-4989-11		C5-KIRC						mutation c1uster 10	TCGA-BP-4989	TCGA Kidney Clear Cell Carcinoma (KIRC)	kidney clear cell carcinoma	Kidney					58	TCGA-BP-4989-F7930	TCGA-BP-4989	TCGA-BP-4989-11A				-21382			0	118							2011-2-17	MALE	Low	Kidney Clear Cell Renal Carcinoma	No	C64.9	8310/3	C64.9	YES		1.4	NO
TCGA-BP-4991-01	TCGA-BP-4991-01	Kirc+	C5-KIRC	KIRC-like c17	KIRC-like c1	KIRC-like c9	miRNA cluster 13	cluster 1	mutation cluster 6	TCGA-BP-4991	TCGA Kidney Clear Cell Carcinoma (KIRC)	kidney clear cell carcinoma	Kidney					54	TCGA-BP-4991-F7931	TCGA-BP-4991	TCGA-BP-4991-01A				-19739			0	1413							2011-2-17	MALE	Low	Kidney Clear Cell Renal Carcinoma	No	C64.9	8310/3	C64.9	YES		0.8	NO
TCGA-BP-4991-11	TCGA-BP-4991-11		C5-KIRC						mutation cluster 6	TCGA-BP-4991	TCGA Kidney Clear Cell Carcinoma (KIRC)	kidney clear cell carcinoma	Kidney					54	TCGA-BP-4991-F7931	TCGA-BP-4991	TCGA-BP-4991-11A				-19739			0	1413							2011-2-17	MALE	Low	Kidney Clear Cell Renal Carcinoma	No	C64.9	8310/3	C64.9	YES		0.7	NO
TCGA-BP-4992-01	TCGA-BP-4992-01	Kirc+	C5-KIRC	KIRC-like c17	KIRC-like c1	KIRC-like c9	miRNA cluster 14	cluster 2	mutation c1uster 10	TCGA-BP-4992	TCGA Kidney Clear Cell Carcinoma (KIRC)	kidney clear cell carcinoma	Kidney					66	TCGA-BP-4992-F7932	TCGA-BP-4992	TCGA-BP-4992-01A				-24438			0	501							2011-2-17	MALE	Low	Kidney Clear Cell Renal Carcinoma	No	C64.9	8310/3	C64.9	YES		1.2	NO
TCGA-BP-4992-11	TCGA-BP-4992-11		C5-KIRC						mutation c1uster 10	TCGA-BP-4992	TCGA Kidney Clear Cell Carcinoma (KIRC)	kidney clear cell carcinoma	Kidney					66	TCGA-BP-4992-F7932	TCGA-BP-4992	TCGA-BP-4992-11A				-24438			0	501							2011-2-17	MALE	Low	Kidney Clear Cell Renal Carcinoma	No	C64.9	8310/3	C64.9	YES		1.2	NO
TCGA-BP-4993-01	TCGA-BP-4993-01	Kirc+	C5-KIRC	KIRC-like c17	KIRC-like c1	KIRC-like c9	miRNA cluster 14	cluster 3	mutation cluster 14	TCGA-BP-4993	TCGA Kidney Clear Cell Carcinoma (KIRC)	kidney clear cell carcinoma	Kidney					58	TCGA-BP-4993-F7935	TCGA-BP-4993	TCGA-BP-4993-01A				-21407			0	177							2011-2-17	MALE	Low	Kidney Clear Cell Renal Carcinoma	No	C64.9	8310/3	C64.9	YES		1.2	NO
TCGA-BP-4993-11	TCGA-BP-4993-11		C5-KIRC						mutation cluster 14	TCGA-BP-4993	TCGA Kidney Clear Cell Carcinoma (KIRC)	kidney clear cell carcinoma	Kidney					58	TCGA-BP-4993-F7935	TCGA-BP-4993	TCGA-BP-4993-11A				-21407			0	177							2011-2-17	MALE	Low	Kidney Clear Cell Renal Carcinoma	No	C64.9	8310/3	C64.9	YES		1	NO
TCGA-BP-4994-01	TCGA-BP-4994-01	Kirc+	C5-KIRC	Low purity c2	squamous c3	KIRC-like c9	miRNA cluster 13			TCGA-BP-4994	TCGA Kidney Clear Cell Carcinoma (KIRC)	kidney clear cell carcinoma	Kidney					54	TCGA-BP-4994-F7936	TCGA-BP-4994					-19946			0	1308							2011-2-17	MALE	Low	Kidney Clear Cell Renal Carcinoma	No	C64.9	8310/3	C64.9	YES
TCGA-BP-4994-11	TCGA-BP-4994-11		C5-KIRC							TCGA-BP-4994	TCGA Kidney Clear Cell Carcinoma (KIRC)	kidney clear cell carcinoma	Kidney					54	TCGA-BP-4994-F7936	TCGA-BP-4994	TCGA-BP-4994-11A				-19946			0	1308							2011-2-17	MALE	Low	Kidney Clear Cell Renal Carcinoma	No	C64.9	8310/3	C64.9	YES		0.9	NO
TCGA-BP-4995-01	TCGA-BP-4995-01	Kirc+	C5-KIRC	KIRC-like c17	KIRC-like c1	KIRC-like c9	miRNA cluster 13	cluster 1	mutation c1uster 10	TCGA-BP-4995	TCGA Kidney Clear Cell Carcinoma (KIRC)	kidney clear cell carcinoma	Kidney					68	TCGA-BP-4995-F7940	TCGA-BP-4995	TCGA-BP-4995-01A				-24850			0	1371							2011-2-17	MALE	Low	Kidney Clear Cell Renal Carcinoma	No	C64.9	8310/3	C64.9	YES		0.8	NO
TCGA-BP-4995-11	TCGA-BP-4995-11		C5-KIRC						mutation c1uster 10	TCGA-BP-4995	TCGA Kidney Clear Cell Carcinoma (KIRC)	kidney clear cell carcinoma	Kidney					68	TCGA-BP-4995-F7940	TCGA-BP-4995	TCGA-BP-4995-11A				-24850			0	1371							2011-2-17	MALE	Low	Kidney Clear Cell Renal Carcinoma	No	C64.9	8310/3	C64.9	YES		1	NO
TCGA-BP-4998-01	TCGA-BP-4998-01	Kirc+	C5-KIRC	Low purity c2	KIRC-like c1	KIRC-like c9	miRNA cluster 13	cluster 1	mutation c1uster 10	TCGA-BP-4998	TCGA Kidney Clear Cell Carcinoma (KIRC)	kidney clear cell carcinoma	Kidney					49	TCGA-BP-4998-F7941	TCGA-BP-4998	TCGA-BP-4998-01A				-17997			0	932							2011-2-17	MALE	Low	Kidney Clear Cell Renal Carcinoma	No	C64.9	8310/3	C64.9	YES		1	NO
TCGA-BP-4998-11	TCGA-BP-4998-11		C5-KIRC						mutation c1uster 10	TCGA-BP-4998	TCGA Kidney Clear Cell Carcinoma (KIRC)	kidney clear cell carcinoma	Kidney					49	TCGA-BP-4998-F7941	TCGA-BP-4998	TCGA-BP-4998-11A				-17997			0	932							2011-2-17	MALE	Low	Kidney Clear Cell Renal Carcinoma	No	C64.9	8310/3	C64.9	YES		1.5	NO
TCGA-BP-4999-01	TCGA-BP-4999-01	Kirc+	C5-KIRC	KIRC-like c17	KIRC-like c1	KIRC-like c9			mutation c1uster 10	TCGA-BP-4999	TCGA Kidney Clear Cell Carcinoma (KIRC)	kidney clear cell carcinoma	Kidney					56	TCGA-BP-4999-F7943	TCGA-BP-4999	TCGA-BP-4999-01A				-20518			0	1266							2011-2-17	MALE	Normal	Kidney Clear Cell Renal Carcinoma	No	C64.9	8310/3	C64.9	YES		0.8	NO
TCGA-BP-4999-11	TCGA-BP-4999-11		C5-KIRC						mutation c1uster 10	TCGA-BP-4999	TCGA Kidney Clear Cell Carcinoma (KIRC)	kidney clear cell carcinoma	Kidney					56	TCGA-BP-4999-F7943	TCGA-BP-4999	TCGA-BP-4999-11A				-20518			0	1266							2011-2-17	MALE	Normal	Kidney Clear Cell Renal Carcinoma	No	C64.9	8310/3	C64.9	YES		1	NO
TCGA-BP-5000-01	TCGA-BP-5000-01	Squamous	C5-KIRC	KIRC-like c17	KIRC-like c1	KIRC-like c9	miRNA cluster 5	cluster 4	mutation c1uster 9	TCGA-BP-5000	TCGA Kidney Clear Cell Carcinoma (KIRC)	kidney clear cell carcinoma	Kidney					40	TCGA-BP-5000-F7945	TCGA-BP-5000	TCGA-BP-5000-01A				-14868			0	563							2011-2-17	MALE	Normal	Kidney Clear Cell Renal Carcinoma	No	C64.9	8310/3	C64.9	YES		0.8	NO
TCGA-BP-5000-11	TCGA-BP-5000-11		C5-KIRC						mutation c1uster 9	TCGA-BP-5000	TCGA Kidney Clear Cell Carcinoma (KIRC)	kidney clear cell carcinoma	Kidney					40	TCGA-BP-5000-F7945	TCGA-BP-5000	TCGA-BP-5000-11A				-14868			0	563							2011-2-17	MALE	Normal	Kidney Clear Cell Renal Carcinoma	No	C64.9	8310/3	C64.9	YES		0.7	NO
TCGA-BP-5001-01	TCGA-BP-5001-01	Kirc+	C5-KIRC	Low purity c2	KIRC-like c1	KIRC-like c9	miRNA cluster 13	cluster 1	mutation c1uster 10	TCGA-BP-5001	TCGA Kidney Clear Cell Carcinoma (KIRC)	kidney clear cell carcinoma	Kidney					43	TCGA-BP-5001-F7946	TCGA-BP-5001	TCGA-BP-5001-01A				-15858			0	1177							2011-2-17	FEMALE	Low	Kidney Clear Cell Renal Carcinoma	No	C64.9	8310/3	C64.9	YES		0.8	NO
TCGA-BP-5001-11	TCGA-BP-5001-11		C5-KIRC						mutation c1uster 10	TCGA-BP-5001	TCGA Kidney Clear Cell Carcinoma (KIRC)	kidney clear cell carcinoma	Kidney					43	TCGA-BP-5001-F7946	TCGA-BP-5001	TCGA-BP-5001-11A				-15858			0	1177							2011-2-17	FEMALE	Low	Kidney Clear Cell Renal Carcinoma	No	C64.9	8310/3	C64.9	YES		0.6	NO
TCGA-BP-5004-01	TCGA-BP-5004-01	Kirc+	C5-KIRC	KIRC-like c17	KIRC-like c1	KIRC-like c9	miRNA cluster 13	cluster 1	mutation c1uster 10	TCGA-BP-5004	TCGA Kidney Clear Cell Carcinoma (KIRC)	kidney clear cell carcinoma	Kidney					53	TCGA-BP-5004-F7947	TCGA-BP-5004					-19383			0	1126							2011-2-17	MALE	Low	Kidney Clear Cell Renal Carcinoma	No	C64.9	8310/3	C64.9	YES
TCGA-BP-5004-11	TCGA-BP-5004-11		C5-KIRC						mutation c1uster 10	TCGA-BP-5004	TCGA Kidney Clear Cell Carcinoma (KIRC)	kidney clear cell carcinoma	Kidney					53	TCGA-BP-5004-F7947	TCGA-BP-5004	TCGA-BP-5004-11A				-19383			0	1126							2011-2-17	MALE	Low	Kidney Clear Cell Renal Carcinoma	No	C64.9	8310/3	C64.9	YES		1	NO
TCGA-BP-5006-01	TCGA-BP-5006-01	Kirc+	C5-KIRC	Low purity c2	KIRC-like c1	KIRC-like c9			mutation c1uster 10	TCGA-BP-5006	TCGA Kidney Clear Cell Carcinoma (KIRC)	kidney clear cell carcinoma	Kidney					61	TCGA-BP-5006-F7948	TCGA-BP-5006	TCGA-BP-5006-01A				-22324			0	840							2011-2-18	MALE	Low	Kidney Clear Cell Renal Carcinoma	No	C64.9	8310/3	C64.9	YES		0.6	NO
TCGA-BP-5006-11	TCGA-BP-5006-11		C5-KIRC						mutation c1uster 10	TCGA-BP-5006	TCGA Kidney Clear Cell Carcinoma (KIRC)	kidney clear cell carcinoma	Kidney					61	TCGA-BP-5006-F7948	TCGA-BP-5006	TCGA-BP-5006-11A				-22324			0	840							2011-2-18	MALE	Low	Kidney Clear Cell Renal Carcinoma	No	C64.9	8310/3	C64.9	YES		0.6	NO
TCGA-BP-5007-01	TCGA-BP-5007-01	Kirc+	C5-KIRC	Low purity c2	KIRC-like c1	KIRC-like c9	miRNA cluster 5		mutation c1uster 10	TCGA-BP-5007	TCGA Kidney Clear Cell Carcinoma (KIRC)	kidney clear cell carcinoma	Kidney					45	TCGA-BP-5007-F7949	TCGA-BP-5007	TCGA-BP-5007-01A				-16793			0	1140							2011-2-18	MALE	Normal	Kidney Clear Cell Renal Carcinoma	No	C64.9	8310/3	C64.9	YES		0.7	NO
TCGA-BP-5007-11	TCGA-BP-5007-11		C5-KIRC						mutation c1uster 10	TCGA-BP-5007	TCGA Kidney Clear Cell Carcinoma (KIRC)	kidney clear cell carcinoma	Kidney					45	TCGA-BP-5007-F7949	TCGA-BP-5007	TCGA-BP-5007-11A				-16793			0	1140							2011-2-18	MALE	Normal	Kidney Clear Cell Renal Carcinoma	No	C64.9	8310/3	C64.9	YES		1.1	NO
TCGA-BP-5008-01	TCGA-BP-5008-01	Kirc+	C5-KIRC	Low purity c2	KIRC-like c1	KIRC-like c9	miRNA cluster 13	cluster 1	mutation c1uster 10	TCGA-BP-5008	TCGA Kidney Clear Cell Carcinoma (KIRC)	kidney clear cell carcinoma	Kidney					46	TCGA-BP-5008-F7950	TCGA-BP-5008	TCGA-BP-5008-01A				-17008			0	1071							2011-2-18	MALE	Low	Kidney Clear Cell Renal Carcinoma	No	C64.9	8310/3	C64.9	YES		1	NO
TCGA-BP-5008-11	TCGA-BP-5008-11		C5-KIRC						mutation c1uster 10	TCGA-BP-5008	TCGA Kidney Clear Cell Carcinoma (KIRC)	kidney clear cell carcinoma	Kidney					46	TCGA-BP-5008-F7950	TCGA-BP-5008	TCGA-BP-5008-11A				-17008			0	1071							2011-2-18	MALE	Low	Kidney Clear Cell Renal Carcinoma	No	C64.9	8310/3	C64.9	YES		0.5	NO
TCGA-BP-5009-01	TCGA-BP-5009-01	Kirc+	C5-KIRC	KIRC-like c17	KIRC-like c1	KIRC-like c9	miRNA cluster 13	cluster 2	mutation cluster 6	TCGA-BP-5009	TCGA Kidney Clear Cell Carcinoma (KIRC)	kidney clear cell carcinoma	Kidney	NO	YES	NO	NO	52	TCGA-BP-5009-F9644	TCGA-BP-5009	TCGA-BP-5009-01A				-19052		1092	0		492						2011-3-29	MALE	Low	Kidney Clear Cell Renal Carcinoma	No	C64.9	8310/3	C64.9	YES		0.8	NO
TCGA-BP-5009-11	TCGA-BP-5009-11		C5-KIRC						mutation cluster 6	TCGA-BP-5009	TCGA Kidney Clear Cell Carcinoma (KIRC)	kidney clear cell carcinoma	Kidney	NO	YES	NO	NO	52	TCGA-BP-5009-F9644	TCGA-BP-5009	TCGA-BP-5009-11A				-19052		1092	0		492						2011-3-29	MALE	Low	Kidney Clear Cell Renal Carcinoma	No	C64.9	8310/3	C64.9	YES		0.5	NO
TCGA-BP-5010-01	TCGA-BP-5010-01	Kirc+	C5-KIRC	KIRC-like c17	KIRC-like c1	KIRC-like c9	miRNA cluster 13	cluster 2	mutation c1uster 9	TCGA-BP-5010	TCGA Kidney Clear Cell Carcinoma (KIRC)	kidney clear cell carcinoma	Kidney	NO	NO	NO	NO	63	TCGA-BP-5010-F10742	TCGA-BP-5010	TCGA-BP-5010-01A				-23130		878	0		781						2011-4-25	MALE	Low	Kidney Clear Cell Renal Carcinoma	No	C64.9	8310/3	C64.9	YES		1	NO
TCGA-BP-5010-11	TCGA-BP-5010-11		C5-KIRC						mutation c1uster 9	TCGA-BP-5010	TCGA Kidney Clear Cell Carcinoma (KIRC)	kidney clear cell carcinoma	Kidney	NO	NO	NO	NO	63	TCGA-BP-5010-F10742	TCGA-BP-5010	TCGA-BP-5010-11A				-23130		878	0		781						2011-4-25	MALE	Low	Kidney Clear Cell Renal Carcinoma	No	C64.9	8310/3	C64.9	YES		1.1	NO
TCGA-BP-5168-01	TCGA-BP-5168-01	Kirc+	C5-KIRC	KIRC-like c17	KIRC-like c1	KIRC-like c9	miRNA cluster 13	cluster 1	mutation c1uster 9	TCGA-BP-5168	TCGA Kidney Clear Cell Carcinoma (KIRC)	kidney clear cell carcinoma	Kidney					75	TCGA-BP-5168-F7951	TCGA-BP-5168	TCGA-BP-5168-01A				-27692		1463	0								2011-2-18	MALE	Low	Kidney Clear Cell Renal Carcinoma	No	C64.9	8310/3	C64.9	YES		1.1	NO		Elevated
TCGA-BP-5168-11	TCGA-BP-5168-11		C5-KIRC						mutation c1uster 9	TCGA-BP-5168	TCGA Kidney Clear Cell Carcinoma (KIRC)	kidney clear cell carcinoma	Kidney					75	TCGA-BP-5168-F7951	TCGA-BP-5168	TCGA-BP-5168-11A				-27692		1463	0								2011-2-18	MALE	Low	Kidney Clear Cell Renal Carcinoma	No	C64.9	8310/3	C64.9	YES		0.7	NO		Elevated
TCGA-BP-5169-01	TCGA-BP-5169-01	Kirc+	C5-KIRC	KIRC-like c17	KIRC-like c1	KIRC-like c9	miRNA cluster 7	cluster 2	mutation c1uster 10	TCGA-BP-5169	TCGA Kidney Clear Cell Carcinoma (KIRC)	kidney clear cell carcinoma	Kidney					70	TCGA-BP-5169-F8043	TCGA-BP-5169	TCGA-BP-5169-01A				-25615			0	193							2011-2-22	MALE	Low	Kidney Clear Cell Renal Carcinoma	No	C64.9	8310/3	C64.9	YES		1.2	NO
TCGA-BP-5169-11	TCGA-BP-5169-11		C5-KIRC						mutation c1uster 10	TCGA-BP-5169	TCGA Kidney Clear Cell Carcinoma (KIRC)	kidney clear cell carcinoma	Kidney					70	TCGA-BP-5169-F8043	TCGA-BP-5169	TCGA-BP-5169-11A				-25615			0	193							2011-2-22	MALE	Low	Kidney Clear Cell Renal Carcinoma	No	C64.9	8310/3	C64.9	YES		0.7	NO
TCGA-BP-5170-01	TCGA-BP-5170-01	Kirc+	C5-KIRC	KIRC-like c17	KIRC-like c1	KIRC-like c9	miRNA cluster 14	cluster 2	mutation c1uster 10	TCGA-BP-5170	TCGA Kidney Clear Cell Carcinoma (KIRC)	kidney clear cell carcinoma	Kidney					55	TCGA-BP-5170-F8044	TCGA-BP-5170	TCGA-BP-5170-01A				-20229			0	2412							2011-2-22	MALE	Normal	Kidney Clear Cell Renal Carcinoma	No	C64.9	8310/3	C64.9	YES		1.1	NO
TCGA-BP-5170-11	TCGA-BP-5170-11		C5-KIRC						mutation c1uster 10	TCGA-BP-5170	TCGA Kidney Clear Cell Carcinoma (KIRC)	kidney clear cell carcinoma	Kidney					55	TCGA-BP-5170-F8044	TCGA-BP-5170	TCGA-BP-5170-11A				-20229			0	2412							2011-2-22	MALE	Normal	Kidney Clear Cell Renal Carcinoma	No	C64.9	8310/3	C64.9	YES		0.8	NO
TCGA-BP-5173-01	TCGA-BP-5173-01	Kirc+	C5-KIRC	KIRC-like c17	KIRC-like c1	KIRC-like c9	miRNA cluster 14	cluster 3	mutation c1uster 10	TCGA-BP-5173	TCGA Kidney Clear Cell Carcinoma (KIRC)	kidney clear cell carcinoma	Kidney					75	TCGA-BP-5173-F8045	TCGA-BP-5173	TCGA-BP-5173-01A				-27436		62	0								2011-2-22	MALE	Low	Kidney Clear Cell Renal Carcinoma	No	C64.9	8310/3	C64.9	YES		0.5	NO
TCGA-BP-5173-11	TCGA-BP-5173-11		C5-KIRC						mutation c1uster 10	TCGA-BP-5173	TCGA Kidney Clear Cell Carcinoma (KIRC)	kidney clear cell carcinoma	Kidney					75	TCGA-BP-5173-F8045	TCGA-BP-5173	TCGA-BP-5173-11A				-27436		62	0								2011-2-22	MALE	Low	Kidney Clear Cell Renal Carcinoma	No	C64.9	8310/3	C64.9	YES		1.1	NO
TCGA-BP-5174-01	TCGA-BP-5174-01	Kirc+	C5-KIRC	Low purity c2	KIRC-like c1	KIRC-like c9	miRNA cluster 14	cluster 3	mutation c1uster 10	TCGA-BP-5174	TCGA Kidney Clear Cell Carcinoma (KIRC)	kidney clear cell carcinoma	Kidney					45	TCGA-BP-5174-F8047	TCGA-BP-5174	TCGA-BP-5174-01A				-16693			0	2257							2011-2-22	FEMALE	Low	Kidney Clear Cell Renal Carcinoma	No	C64.9	8310/3	C64.9	YES		0.6	NO
TCGA-BP-5174-11	TCGA-BP-5174-11		C5-KIRC						mutation c1uster 10	TCGA-BP-5174	TCGA Kidney Clear Cell Carcinoma (KIRC)	kidney clear cell carcinoma	Kidney					45	TCGA-BP-5174-F8047	TCGA-BP-5174	TCGA-BP-5174-11A				-16693			0	2257							2011-2-22	FEMALE	Low	Kidney Clear Cell Renal Carcinoma	No	C64.9	8310/3	C64.9	YES		1	NO
TCGA-BP-5175-01	TCGA-BP-5175-01	Kirc+	C5-KIRC	KIRC-like c17	KIRC-like c1	KIRC-like c9	miRNA cluster 4	cluster 2	mutation c1uster 10	TCGA-BP-5175	TCGA Kidney Clear Cell Carcinoma (KIRC)	kidney clear cell carcinoma	Kidney					60	TCGA-BP-5175-F8048	TCGA-BP-5175	TCGA-BP-5175-01A				-21949			0	932							2011-2-22	MALE	Low	Kidney Clear Cell Renal Carcinoma	No	C64.9	8310/3	C64.9	YES		1.2	NO
TCGA-BP-5175-11	TCGA-BP-5175-11		C5-KIRC						mutation c1uster 10	TCGA-BP-5175	TCGA Kidney Clear Cell Carcinoma (KIRC)	kidney clear cell carcinoma	Kidney					60	TCGA-BP-5175-F8048	TCGA-BP-5175	TCGA-BP-5175-11A				-21949			0	932							2011-2-22	MALE	Low	Kidney Clear Cell Renal Carcinoma	No	C64.9	8310/3	C64.9	YES		0.5	NO
TCGA-BP-5176-01	TCGA-BP-5176-01	Kirc+	C5-KIRC	KIRC-like c17	KIRC-like c1	KIRC-like c9	miRNA cluster 14	cluster 3	mutation c1uster 10	TCGA-BP-5176	TCGA Kidney Clear Cell Carcinoma (KIRC)	kidney clear cell carcinoma	Kidney					78	TCGA-BP-5176-F8050	TCGA-BP-5176	TCGA-BP-5176-01A				-28727		1590	0								2011-2-22	FEMALE	Normal	Kidney Clear Cell Renal Carcinoma	No	C64.9	8310/3	C64.9	YES		0.7	NO
TCGA-BP-5176-11	TCGA-BP-5176-11		C5-KIRC						mutation c1uster 10	TCGA-BP-5176	TCGA Kidney Clear Cell Carcinoma (KIRC)	kidney clear cell carcinoma	Kidney					78	TCGA-BP-5176-F8050	TCGA-BP-5176	TCGA-BP-5176-11A				-28727		1590	0								2011-2-22	FEMALE	Normal	Kidney Clear Cell Renal Carcinoma	No	C64.9	8310/3	C64.9	YES		0.9	NO
TCGA-BP-5177-01	TCGA-BP-5177-01	Kirc+	C5-KIRC	KIRC-like c17	KIRC-like c1	KIRC-like c9	miRNA cluster 13	cluster 1	mutation c1uster 10	TCGA-BP-5177	TCGA Kidney Clear Cell Carcinoma (KIRC)	kidney clear cell carcinoma	Kidney					46	TCGA-BP-5177-F8052	TCGA-BP-5177	TCGA-BP-5177-01A				-17147			0	293							2011-2-22	FEMALE	Low	Kidney Clear Cell Renal Carcinoma	No	C64.9	8310/3	C64.9	YES		0.9	NO		Elevated
TCGA-BP-5177-11	TCGA-BP-5177-11		C5-KIRC						mutation c1uster 10	TCGA-BP-5177	TCGA Kidney Clear Cell Carcinoma (KIRC)	kidney clear cell carcinoma	Kidney					46	TCGA-BP-5177-F8052	TCGA-BP-5177	TCGA-BP-5177-11A				-17147			0	293							2011-2-22	FEMALE	Low	Kidney Clear Cell Renal Carcinoma	No	C64.9	8310/3	C64.9	YES		1.1	NO		Elevated
TCGA-BP-5178-01	TCGA-BP-5178-01	Kirc+	C5-KIRC	KIRC-like c17	KIRC-like c1	KIRC-like c9	miRNA cluster 4	cluster 2	mutation cluster 12	TCGA-BP-5178	TCGA Kidney Clear Cell Carcinoma (KIRC)	kidney clear cell carcinoma	Kidney	NO	NO	NO	NO	71	TCGA-BP-5178-F9758	TCGA-BP-5178	TCGA-BP-5178-01A				-26070		1912	0		1709						2011-3-31	MALE	Low	Kidney Clear Cell Renal Carcinoma	No	C64.9	8310/3	C64.9	YES		0.7	NO		Elevated
TCGA-BP-5178-11	TCGA-BP-5178-11		C5-KIRC						mutation cluster 12	TCGA-BP-5178	TCGA Kidney Clear Cell Carcinoma (KIRC)	kidney clear cell carcinoma	Kidney	NO	NO	NO	NO	71	TCGA-BP-5178-F9758	TCGA-BP-5178	TCGA-BP-5178-11A				-26070		1912	0		1709						2011-3-31	MALE	Low	Kidney Clear Cell Renal Carcinoma	No	C64.9	8310/3	C64.9	YES		1.3	NO		Elevated
TCGA-BP-5180-01	TCGA-BP-5180-01	Kirc+	C5-KIRC	KIRC-like c17	KIRC-like c1	KIRC-like c9	miRNA cluster 14	cluster 2	mutation c1uster 10	TCGA-BP-5180	TCGA Kidney Clear Cell Carcinoma (KIRC)	kidney clear cell carcinoma	Kidney					53	TCGA-BP-5180-F8053	TCGA-BP-5180	TCGA-BP-5180-01A				-19413			0	2263							2011-2-22	MALE	Low	Kidney Clear Cell Renal Carcinoma	No	C64.9	8310/3	C64.9	YES		0.8	NO
TCGA-BP-5180-11	TCGA-BP-5180-11		C5-KIRC						mutation c1uster 10	TCGA-BP-5180	TCGA Kidney Clear Cell Carcinoma (KIRC)	kidney clear cell carcinoma	Kidney					53	TCGA-BP-5180-F8053	TCGA-BP-5180	TCGA-BP-5180-11A				-19413			0	2263							2011-2-22	MALE	Low	Kidney Clear Cell Renal Carcinoma	No	C64.9	8310/3	C64.9	YES		0.9	NO
TCGA-BP-5181-01	TCGA-BP-5181-01	Kirc+	C5-KIRC	KIRC-like c17	KIRC-like c1	KIRC-like c9	miRNA cluster 14			TCGA-BP-5181	TCGA Kidney Clear Cell Carcinoma (KIRC)	kidney clear cell carcinoma	Kidney					58	TCGA-BP-5181-F8055	TCGA-BP-5181	TCGA-BP-5181-01A				-21514			0	1495							2011-2-22	FEMALE	Low	Kidney Clear Cell Renal Carcinoma	No	C64.9	8310/3	C64.9	YES		1.4	NO
TCGA-BP-5181-11	TCGA-BP-5181-11		C5-KIRC							TCGA-BP-5181	TCGA Kidney Clear Cell Carcinoma (KIRC)	kidney clear cell carcinoma	Kidney					58	TCGA-BP-5181-F8055	TCGA-BP-5181	TCGA-BP-5181-11A				-21514			0	1495							2011-2-22	FEMALE	Low	Kidney Clear Cell Renal Carcinoma	No	C64.9	8310/3	C64.9	YES		0.7	NO
TCGA-BP-5182-01	TCGA-BP-5182-01	Kirc+	C5-KIRC	KIRC-like c17	KIRC-like c1	KIRC-like c9	miRNA cluster 14	cluster 4	mutation c1uster 9	TCGA-BP-5182	TCGA Kidney Clear Cell Carcinoma (KIRC)	kidney clear cell carcinoma	Kidney					56	TCGA-BP-5182-F8057	TCGA-BP-5182	TCGA-BP-5182-01A				-20597			0	1165							2011-2-22	MALE	Normal	Kidney Clear Cell Renal Carcinoma	No	C64.9	8310/3	C64.9	YES		0.3	NO
TCGA-BP-5182-11	TCGA-BP-5182-11		C5-KIRC						mutation c1uster 9	TCGA-BP-5182	TCGA Kidney Clear Cell Carcinoma (KIRC)	kidney clear cell carcinoma	Kidney					56	TCGA-BP-5182-F8057	TCGA-BP-5182	TCGA-BP-5182-11A				-20597			0	1165							2011-2-22	MALE	Normal	Kidney Clear Cell Renal Carcinoma	No	C64.9	8310/3	C64.9	YES		0.7	NO
TCGA-BP-5183-01	TCGA-BP-5183-01	Kirc+	C5-KIRC	KIRC-like c17	KIRC-like c1	KIRC-like c9	miRNA cluster 14	cluster 3	mutation c1uster 10	TCGA-BP-5183	TCGA Kidney Clear Cell Carcinoma (KIRC)	kidney clear cell carcinoma	Kidney	NO	NO	NO	YES	57	TCGA-BP-5183-F9763	TCGA-BP-5183	TCGA-BP-5183-01A			522	-20881			0	1291	485						2011-3-31	MALE	Normal	Kidney Clear Cell Renal Carcinoma	No	C64.9	8310/3	C64.9	YES		0.7	NO
TCGA-BP-5183-11	TCGA-BP-5183-11		C5-KIRC						mutation c1uster 10	TCGA-BP-5183	TCGA Kidney Clear Cell Carcinoma (KIRC)	kidney clear cell carcinoma	Kidney	NO	NO	NO	YES	57	TCGA-BP-5183-F9763	TCGA-BP-5183	TCGA-BP-5183-11A			522	-20881			0	1291	485						2011-3-31	MALE	Normal	Kidney Clear Cell Renal Carcinoma	No	C64.9	8310/3	C64.9	YES		0.6	NO
TCGA-BP-5184-01	TCGA-BP-5184-01	Kirc+	C5-KIRC	KIRC-like c17	KIRC-like c1	KIRC-like c9	miRNA cluster 14	cluster 3	mutation c1uster 10	TCGA-BP-5184	TCGA Kidney Clear Cell Carcinoma (KIRC)	kidney clear cell carcinoma	Kidney					54	TCGA-BP-5184-F8058	TCGA-BP-5184					-19746			0	1133							2011-2-22	MALE	Low	Kidney Clear Cell Renal Carcinoma	No	C64.9	8310/3	C64.9	YES
TCGA-BP-5184-11	TCGA-BP-5184-11		C5-KIRC						mutation c1uster 10	TCGA-BP-5184	TCGA Kidney Clear Cell Carcinoma (KIRC)	kidney clear cell carcinoma	Kidney					54	TCGA-BP-5184-F8058	TCGA-BP-5184	TCGA-BP-5184-11A				-19746			0	1133							2011-2-22	MALE	Low	Kidney Clear Cell Renal Carcinoma	No	C64.9	8310/3	C64.9	YES		0.9	NO
TCGA-BP-5185-01	TCGA-BP-5185-01	High	C5-KIRC	KIRC-like c17	KIRC-like c1		miRNA cluster 14	cluster 3	mutation c1uster 9	TCGA-BP-5185	TCGA Kidney Clear Cell Carcinoma (KIRC)	kidney clear cell carcinoma	Kidney	NO	NO	NO		56	TCGA-BP-5185-F8064	TCGA-BP-5185	TCGA-BP-5185-01A				-20470			0	1132	736						2011-2-22	MALE	Low	Kidney Clear Cell Renal Carcinoma	No	C64.9	8310/3	C64.9	YES		0.7	NO
TCGA-BP-5185-11	TCGA-BP-5185-11		C5-KIRC						mutation c1uster 9	TCGA-BP-5185	TCGA Kidney Clear Cell Carcinoma (KIRC)	kidney clear cell carcinoma	Kidney	NO	NO	NO		56	TCGA-BP-5185-F8064	TCGA-BP-5185	TCGA-BP-5185-11A				-20470			0	1132	736						2011-2-22	MALE	Low	Kidney Clear Cell Renal Carcinoma	No	C64.9	8310/3	C64.9	YES		1	NO
TCGA-BP-5186-01	TCGA-BP-5186-01	Kirc+	C5-KIRC	KIRC-like c17	KIRC-like c1	KIRC-like c9	miRNA cluster 14	cluster 3	mutation c1uster 10	TCGA-BP-5186	TCGA Kidney Clear Cell Carcinoma (KIRC)	kidney clear cell carcinoma	Kidney					50	TCGA-BP-5186-F8065	TCGA-BP-5186	TCGA-BP-5186-01A				-18348			0	693							2011-2-22	FEMALE	Low	Kidney Clear Cell Renal Carcinoma	No	C64.9	8310/3	C64.9	YES		0.9	NO
TCGA-BP-5186-11	TCGA-BP-5186-11		C5-KIRC						mutation c1uster 10	TCGA-BP-5186	TCGA Kidney Clear Cell Carcinoma (KIRC)	kidney clear cell carcinoma	Kidney					50	TCGA-BP-5186-F8065	TCGA-BP-5186	TCGA-BP-5186-11A				-18348			0	693							2011-2-22	FEMALE	Low	Kidney Clear Cell Renal Carcinoma	No	C64.9	8310/3	C64.9	YES		0.8	NO
TCGA-BP-5187-01	TCGA-BP-5187-01	Kirc+	C5-KIRC	Low purity c2	KIRC-like c1	KIRC-like c9	miRNA cluster 14	cluster 3	mutation c1uster 10	TCGA-BP-5187	TCGA Kidney Clear Cell Carcinoma (KIRC)	kidney clear cell carcinoma	Kidney					54	TCGA-BP-5187-F8068	TCGA-BP-5187	TCGA-BP-5187-01A				-19999			0	406							2011-2-22	MALE	Low	Kidney Clear Cell Renal Carcinoma	No	C64.9	8310/3	C64.9	YES		1.3	NO
TCGA-BP-5187-11	TCGA-BP-5187-11		C5-KIRC						mutation c1uster 10	TCGA-BP-5187	TCGA Kidney Clear Cell Carcinoma (KIRC)	kidney clear cell carcinoma	Kidney					54	TCGA-BP-5187-F8068	TCGA-BP-5187	TCGA-BP-5187-11A				-19999			0	406							2011-2-22	MALE	Low	Kidney Clear Cell Renal Carcinoma	No	C64.9	8310/3	C64.9	YES		1.1	NO
TCGA-BP-5189-01	TCGA-BP-5189-01	Kirc+	C5-KIRC	KIRC-like c17	KIRC-like c1	KIRC-like c9	miRNA cluster 14	cluster 2	mutation cluster 14	TCGA-BP-5189	TCGA Kidney Clear Cell Carcinoma (KIRC)	kidney clear cell carcinoma	Kidney	YES	NO	NO	NO	60	TCGA-BP-5189-F9665	TCGA-BP-5189	TCGA-BP-5189-01A				-22156		822	0		781						2011-3-30	MALE	Low	Kidney Clear Cell Renal Carcinoma	No	C64.9	8310/3	C64.9	YES		0.6	NO
TCGA-BP-5189-11	TCGA-BP-5189-11		C5-KIRC						mutation cluster 14	TCGA-BP-5189	TCGA Kidney Clear Cell Carcinoma (KIRC)	kidney clear cell carcinoma	Kidney	YES	NO	NO	NO	60	TCGA-BP-5189-F9665	TCGA-BP-5189	TCGA-BP-5189-11A				-22156		822	0		781						2011-3-30	MALE	Low	Kidney Clear Cell Renal Carcinoma	No	C64.9	8310/3	C64.9	YES		0.8	NO
TCGA-BP-5190-01	TCGA-BP-5190-01	Kirc+	C5-KIRC	KIRC-like c17	KIRC-like c1	KIRC-like c9	miRNA cluster 14	cluster 3	mutation c1uster 10	TCGA-BP-5190	TCGA Kidney Clear Cell Carcinoma (KIRC)	kidney clear cell carcinoma	Kidney					61	TCGA-BP-5190-F8073	TCGA-BP-5190	TCGA-BP-5190-01A				-22285			0	1011							2011-2-22	MALE	Low	Kidney Clear Cell Renal Carcinoma	No	C64.9	8310/3	C64.9	YES		1.2	NO
TCGA-BP-5190-11	TCGA-BP-5190-11		C5-KIRC						mutation c1uster 10	TCGA-BP-5190	TCGA Kidney Clear Cell Carcinoma (KIRC)	kidney clear cell carcinoma	Kidney					61	TCGA-BP-5190-F8073	TCGA-BP-5190	TCGA-BP-5190-11A				-22285			0	1011							2011-2-22	MALE	Low	Kidney Clear Cell Renal Carcinoma	No	C64.9	8310/3	C64.9	YES		1	NO
TCGA-BP-5191-01	TCGA-BP-5191-01	Kirc+	C5-KIRC	KIRC-like c17	KIRC-like c1	KIRC-like c9	miRNA cluster 14	cluster 2	mutation c1uster 9	TCGA-BP-5191	TCGA Kidney Clear Cell Carcinoma (KIRC)	kidney clear cell carcinoma	Kidney					79	TCGA-BP-5191-F8075	TCGA-BP-5191	TCGA-BP-5191-01A				-29207			0	967							2011-2-22	MALE	Low	Kidney Clear Cell Renal Carcinoma	No	C64.9	8310/3	C64.9	YES		0.7	NO
TCGA-BP-5191-11	TCGA-BP-5191-11		C5-KIRC						mutation c1uster 9	TCGA-BP-5191	TCGA Kidney Clear Cell Carcinoma (KIRC)	kidney clear cell carcinoma	Kidney					79	TCGA-BP-5191-F8075	TCGA-BP-5191	TCGA-BP-5191-11A				-29207			0	967							2011-2-22	MALE	Low	Kidney Clear Cell Renal Carcinoma	No	C64.9	8310/3	C64.9	YES		0.7	NO
TCGA-BP-5192-01	TCGA-BP-5192-01	Kirc+	C5-KIRC	KIRC-like c17	KIRC-like c1	KIRC-like c9	miRNA cluster 14	cluster 3	mutation c1uster 10	TCGA-BP-5192	TCGA Kidney Clear Cell Carcinoma (KIRC)	kidney clear cell carcinoma	Kidney					59	TCGA-BP-5192-F8078	TCGA-BP-5192	TCGA-BP-5192-01A				-21891			0	714							2011-2-22	MALE	Normal	Kidney Clear Cell Renal Carcinoma	No	C64.9	8310/3	C64.9	YES		0.8	NO
TCGA-BP-5192-11	TCGA-BP-5192-11		C5-KIRC						mutation c1uster 10	TCGA-BP-5192	TCGA Kidney Clear Cell Carcinoma (KIRC)	kidney clear cell carcinoma	Kidney					59	TCGA-BP-5192-F8078	TCGA-BP-5192	TCGA-BP-5192-11A				-21891			0	714							2011-2-22	MALE	Normal	Kidney Clear Cell Renal Carcinoma	No	C64.9	8310/3	C64.9	YES		0.5	NO
TCGA-BP-5194-01	TCGA-BP-5194-01	Kirc+	C5-KIRC	Low purity c2	KIRC-like c1	KIRC-like c9	miRNA cluster 14	cluster 1	mutation c1uster 10	TCGA-BP-5194	TCGA Kidney Clear Cell Carcinoma (KIRC)	kidney clear cell carcinoma	Kidney					39	TCGA-BP-5194-F8083	TCGA-BP-5194	TCGA-BP-5194-01A				-14551			0	408							2011-2-22	MALE	Normal	Kidney Clear Cell Renal Carcinoma	No	C64.9	8310/3	C64.9	YES		1.5	NO
TCGA-BP-5194-11	TCGA-BP-5194-11		C5-KIRC						mutation c1uster 10	TCGA-BP-5194	TCGA Kidney Clear Cell Carcinoma (KIRC)	kidney clear cell carcinoma	Kidney					39	TCGA-BP-5194-F8083	TCGA-BP-5194	TCGA-BP-5194-11A				-14551			0	408							2011-2-22	MALE	Normal	Kidney Clear Cell Renal Carcinoma	No	C64.9	8310/3	C64.9	YES		1.1	NO
TCGA-BP-5195-01	TCGA-BP-5195-01	Kirc+	C5-KIRC	KIRC-like c17	KIRC-like c1	KIRC-like c9	miRNA cluster 14	cluster 3	mutation c1uster 10	TCGA-BP-5195	TCGA Kidney Clear Cell Carcinoma (KIRC)	kidney clear cell carcinoma	Kidney					75	TCGA-BP-5195-F8118	TCGA-BP-5195	TCGA-BP-5195-01A				-27547			0	749							2011-2-23	MALE	Low	Kidney Clear Cell Renal Carcinoma	No	C64.9	8310/3	C64.9	YES		1.2	NO
TCGA-BP-5195-11	TCGA-BP-5195-11		C5-KIRC						mutation c1uster 10	TCGA-BP-5195	TCGA Kidney Clear Cell Carcinoma (KIRC)	kidney clear cell carcinoma	Kidney					75	TCGA-BP-5195-F8118	TCGA-BP-5195	TCGA-BP-5195-11A				-27547			0	749							2011-2-23	MALE	Low	Kidney Clear Cell Renal Carcinoma	No	C64.9	8310/3	C64.9	YES		0.5	NO
TCGA-BP-5196-01	TCGA-BP-5196-01	Kirc+	C5-KIRC	KIRC-like c17	KIRC-like c1	KIRC-like c9	miRNA cluster 14	cluster 2	mutation c1uster 10	TCGA-BP-5196	TCGA Kidney Clear Cell Carcinoma (KIRC)	kidney clear cell carcinoma	Kidney					53	TCGA-BP-5196-F8142	TCGA-BP-5196					-19719			0	1018							2011-2-23	MALE	Low	Kidney Clear Cell Renal Carcinoma	No	C64.9	8310/3	C64.9	YES
TCGA-BP-5196-11	TCGA-BP-5196-11		C5-KIRC						mutation c1uster 10	TCGA-BP-5196	TCGA Kidney Clear Cell Carcinoma (KIRC)	kidney clear cell carcinoma	Kidney					53	TCGA-BP-5196-F8142	TCGA-BP-5196	TCGA-BP-5196-11A				-19719			0	1018							2011-2-23	MALE	Low	Kidney Clear Cell Renal Carcinoma	No	C64.9	8310/3	C64.9	YES		1.1	NO
TCGA-BP-5198-01	TCGA-BP-5198-01	Kirc+	C5-KIRC	KIRC-like c17	KIRC-like c1	KIRC-like c9	miRNA cluster 4	cluster 2	mutation c1uster 10	TCGA-BP-5198	TCGA Kidney Clear Cell Carcinoma (KIRC)	kidney clear cell carcinoma	Kidney					72	TCGA-BP-5198-F8143	TCGA-BP-5198	TCGA-BP-5198-01A				-26360			0	603				Elevated			2011-2-23	MALE	Low	Kidney Clear Cell Renal Carcinoma	No	C64.9	8310/3	C64.9	YES		1.8	NO
TCGA-BP-5198-11	TCGA-BP-5198-11		C5-KIRC						mutation c1uster 10	TCGA-BP-5198	TCGA Kidney Clear Cell Carcinoma (KIRC)	kidney clear cell carcinoma	Kidney					72	TCGA-BP-5198-F8143	TCGA-BP-5198	TCGA-BP-5198-11A				-26360			0	603				Elevated			2011-2-23	MALE	Low	Kidney Clear Cell Renal Carcinoma	No	C64.9	8310/3	C64.9	YES		1.3	NO
TCGA-BP-5199-01	TCGA-BP-5199-01	Kirc+	C5-KIRC	KIRC-like c17	KIRC-like c1	KIRC-like c9	miRNA cluster 14	cluster 4	mutation c1uster 10	TCGA-BP-5199	TCGA Kidney Clear Cell Carcinoma (KIRC)	kidney clear cell carcinoma	Kidney					58	TCGA-BP-5199-F9673	TCGA-BP-5199					-21256			0	1355							2011-3-30	MALE	Low	Kidney Clear Cell Renal Carcinoma	No	C64.9	8310/3	C64.9	YES
TCGA-BP-5199-11	TCGA-BP-5199-11		C5-KIRC						mutation c1uster 10	TCGA-BP-5199	TCGA Kidney Clear Cell Carcinoma (KIRC)	kidney clear cell carcinoma	Kidney					58	TCGA-BP-5199-F9673	TCGA-BP-5199	TCGA-BP-5199-11A				-21256			0	1355							2011-3-30	MALE	Low	Kidney Clear Cell Renal Carcinoma	No	C64.9	8310/3	C64.9	YES		0.8	NO
TCGA-BP-5200-01	TCGA-BP-5200-01	Kirc+	C5-KIRC	Low purity c2	KIRC-like c1	KIRC-like c9	miRNA cluster 14	cluster 3	mutation c1uster 10	TCGA-BP-5200	TCGA Kidney Clear Cell Carcinoma (KIRC)	kidney clear cell carcinoma	Kidney			NO	NO	44	TCGA-BP-5200-F10773	TCGA-BP-5200	TCGA-BP-5200-01A				-16197			0	1063							2011-4-26	MALE	Low	Kidney Clear Cell Renal Carcinoma	No	C64.9	8310/3	C64.9	YES		1.6	NO
TCGA-BP-5200-11	TCGA-BP-5200-11		C5-KIRC						mutation c1uster 10	TCGA-BP-5200	TCGA Kidney Clear Cell Carcinoma (KIRC)	kidney clear cell carcinoma	Kidney			NO	NO	44	TCGA-BP-5200-F10773	TCGA-BP-5200	TCGA-BP-5200-11A				-16197			0	1063							2011-4-26	MALE	Low	Kidney Clear Cell Renal Carcinoma	No	C64.9	8310/3	C64.9	YES		1.4	NO
TCGA-BP-5201-01	TCGA-BP-5201-01	Kirc+	C5-KIRC	KIRC-like c17	KIRC-like c1	KIRC-like c9	miRNA cluster 14	cluster 3	mutation c1uster 9	TCGA-BP-5201	TCGA Kidney Clear Cell Carcinoma (KIRC)	kidney clear cell carcinoma	Kidney	YES	NO	NO	YES	63	TCGA-BP-5201-F9675	TCGA-BP-5201	TCGA-BP-5201-01A			470	-23125			0	951	-19						2011-3-30	MALE	Low	Kidney Clear Cell Renal Carcinoma	No	C64.9	8310/3	C64.9	YES		1.2	NO
TCGA-BP-5201-11	TCGA-BP-5201-11		C5-KIRC						mutation c1uster 9	TCGA-BP-5201	TCGA Kidney Clear Cell Carcinoma (KIRC)	kidney clear cell carcinoma	Kidney	YES	NO	NO	YES	63	TCGA-BP-5201-F9675	TCGA-BP-5201	TCGA-BP-5201-11A			470	-23125			0	951	-19						2011-3-30	MALE	Low	Kidney Clear Cell Renal Carcinoma	No	C64.9	8310/3	C64.9	YES		1	NO
TCGA-BP-5202-01	TCGA-BP-5202-01	Kirc+	C5-KIRC	KIRC-like c17	KIRC-like c1	KIRC-like c9	miRNA cluster 14	cluster 3	mutation c1uster 9	TCGA-BP-5202	TCGA Kidney Clear Cell Carcinoma (KIRC)	kidney clear cell carcinoma	Kidney					75	TCGA-BP-5202-F8145	TCGA-BP-5202	TCGA-BP-5202-01A				-27556			0	29							2011-2-23	MALE	Low	Kidney Clear Cell Renal Carcinoma	No	C64.9	8310/3	C64.9	YES		0.7	NO
TCGA-BP-5202-11	TCGA-BP-5202-11		C5-KIRC						mutation c1uster 9	TCGA-BP-5202	TCGA Kidney Clear Cell Carcinoma (KIRC)	kidney clear cell carcinoma	Kidney					75	TCGA-BP-5202-F8145	TCGA-BP-5202	TCGA-BP-5202-11A				-27556			0	29							2011-2-23	MALE	Low	Kidney Clear Cell Renal Carcinoma	No	C64.9	8310/3	C64.9	YES		0.6	NO
TCGA-CJ-4634-01	TCGA-CJ-4634-01	Kirc+	C5-KIRC	KIRC-like c17	KIRC-like c1	KIRC-like c9	miRNA cluster 14	cluster 3	mutation cluster 6	TCGA-CJ-4634	TCGA Kidney Clear Cell Carcinoma (KIRC)	kidney clear cell carcinoma	Kidney					60	TCGA-CJ-4634-F71862	TCGA-CJ-4634	TCGA-CJ-4634-01A				-22155			0	3498					Scheduled Follow-up Submission	Complete Remission/Response	2015-3-31	FEMALE	Normal	Kidney Clear Cell Renal Carcinoma	No	C64.9	8310/3	C64.9	YES		1.1	NO
TCGA-CJ-4634-11	TCGA-CJ-4634-11		C5-KIRC						mutation cluster 6	TCGA-CJ-4634	TCGA Kidney Clear Cell Carcinoma (KIRC)	kidney clear cell carcinoma	Kidney					60	TCGA-CJ-4634-F71862	TCGA-CJ-4634	TCGA-CJ-4634-11A				-22155			0	3498					Scheduled Follow-up Submission	Complete Remission/Response	2015-3-31	FEMALE	Normal	Kidney Clear Cell Renal Carcinoma	No	C64.9	8310/3	C64.9	YES		0.8	NO
TCGA-CJ-4635-01	TCGA-CJ-4635-01	BRCA-LUAD+	C5-KIRC	KIRC-like c17	KIRC-like c1	KIRC-like c9	miRNA cluster 13	cluster 2	mutation c1uster 9	TCGA-CJ-4635	TCGA Kidney Clear Cell Carcinoma (KIRC)	kidney clear cell carcinoma	Kidney					48	TCGA-CJ-4635-F5654	TCGA-CJ-4635	TCGA-CJ-4635-01A				-17620			0	1416			0				2011-1-3	MALE	Normal	Kidney Clear Cell Renal Carcinoma	No	C64.9	8310/3	C64.9	YES		0.8	NO		Elevated
TCGA-CJ-4635-11	TCGA-CJ-4635-11		C5-KIRC						mutation c1uster 9	TCGA-CJ-4635	TCGA Kidney Clear Cell Carcinoma (KIRC)	kidney clear cell carcinoma	Kidney					48	TCGA-CJ-4635-F5654	TCGA-CJ-4635	TCGA-CJ-4635-11B				-17620			0	1416			0				2011-1-3	MALE	Normal	Kidney Clear Cell Renal Carcinoma	No	C64.9	8310/3	C64.9	YES		0.8	NO		Elevated
TCGA-CJ-4636-01	TCGA-CJ-4636-01	Kirc+	C5-KIRC	KIRC-like c17		KIRC-like c9	miRNA cluster 14	cluster 2	mutation c1uster 10	TCGA-CJ-4636	TCGA Kidney Clear Cell Carcinoma (KIRC)	kidney clear cell carcinoma	Kidney					51	TCGA-CJ-4636-F5657	TCGA-CJ-4636	TCGA-CJ-4636-01A				-18878			0	1924			0				2011-1-3	MALE	Normal	Kidney Clear Cell Renal Carcinoma	No	C64.9	8310/3	C64.9	YES		0.8	NO		Normal
TCGA-CJ-4636-11	TCGA-CJ-4636-11		C5-KIRC						mutation c1uster 10	TCGA-CJ-4636	TCGA Kidney Clear Cell Carcinoma (KIRC)	kidney clear cell carcinoma	Kidney					51	TCGA-CJ-4636-F5657	TCGA-CJ-4636	TCGA-CJ-4636-11A				-18878			0	1924			0				2011-1-3	MALE	Normal	Kidney Clear Cell Renal Carcinoma	No	C64.9	8310/3	C64.9	YES		0.6	NO		Normal
TCGA-CJ-4637-01	TCGA-CJ-4637-01	Kirc+	C5-KIRC	KIRC-like c17		KIRC-like c9	miRNA cluster 14	cluster 2	mutation c1uster 10	TCGA-CJ-4637	TCGA Kidney Clear Cell Carcinoma (KIRC)	kidney clear cell carcinoma	Kidney	YES	YES	NO	NO	52	TCGA-CJ-4637-F6618	TCGA-CJ-4637	TCGA-CJ-4637-01A				-19101		2227	0		1821		2				2011-1-24	FEMALE	Low	Kidney Clear Cell Renal Carcinoma	No	C64.9	8310/3	C64.9	YES		0.8	NO		Normal
TCGA-CJ-4637-11	TCGA-CJ-4637-11		C5-KIRC						mutation c1uster 10	TCGA-CJ-4637	TCGA Kidney Clear Cell Carcinoma (KIRC)	kidney clear cell carcinoma	Kidney	YES	YES	NO	NO	52	TCGA-CJ-4637-F6618	TCGA-CJ-4637	TCGA-CJ-4637-11A				-19101		2227	0		1821		2				2011-1-24	FEMALE	Low	Kidney Clear Cell Renal Carcinoma	No	C64.9	8310/3	C64.9	YES		0.9	NO		Normal
TCGA-CJ-4638-01	TCGA-CJ-4638-01	Kirc+	C5-KIRC	KIRC-like c17	KIRC-like c1	KIRC-like c9	miRNA cluster 14	cluster 3	mutation cluster 7	TCGA-CJ-4638	TCGA Kidney Clear Cell Carcinoma (KIRC)	kidney clear cell carcinoma	Kidney	YES	YES	NO	NO	46	TCGA-CJ-4638-F6610	TCGA-CJ-4638	TCGA-CJ-4638-01A				-17110		431	0		70		0				2011-1-24	FEMALE	Low	Kidney Clear Cell Renal Carcinoma	No	C64.9	8310/3	C64.9	YES		0.7	NO		Normal
TCGA-CJ-4638-11	TCGA-CJ-4638-11		C5-KIRC						mutation cluster 7	TCGA-CJ-4638	TCGA Kidney Clear Cell Carcinoma (KIRC)	kidney clear cell carcinoma	Kidney	YES	YES	NO	NO	46	TCGA-CJ-4638-F6610	TCGA-CJ-4638	TCGA-CJ-4638-11A				-17110		431	0		70		0				2011-1-24	FEMALE	Low	Kidney Clear Cell Renal Carcinoma	No	C64.9	8310/3	C64.9	YES		0.7	NO		Normal
TCGA-CJ-4639-01	TCGA-CJ-4639-01	Kirc+	C5-KIRC	KIRC-like c17		KIRC-like c9	miRNA cluster 14	cluster 3	mutation c1uster 9	TCGA-CJ-4639	TCGA Kidney Clear Cell Carcinoma (KIRC)	kidney clear cell carcinoma	Kidney					49	TCGA-CJ-4639-F71864	TCGA-CJ-4639	TCGA-CJ-4639-01A				-18066			0	3229			0		Scheduled Follow-up Submission	Complete Remission/Response	2015-3-31	FEMALE	Normal	Kidney Clear Cell Renal Carcinoma	No	C64.9	8310/3	C64.9	YES		1.1	NO
TCGA-CJ-4639-11	TCGA-CJ-4639-11		C5-KIRC						mutation c1uster 9	TCGA-CJ-4639	TCGA Kidney Clear Cell Carcinoma (KIRC)	kidney clear cell carcinoma	Kidney					49	TCGA-CJ-4639-F71864	TCGA-CJ-4639	TCGA-CJ-4639-11A				-18066			0	3229			0		Scheduled Follow-up Submission	Complete Remission/Response	2015-3-31	FEMALE	Normal	Kidney Clear Cell Renal Carcinoma	No	C64.9	8310/3	C64.9	YES		0.6	NO
TCGA-CJ-4640-01	TCGA-CJ-4640-01	Squamous	C5-KIRC	KIRC-like c17	KIRC-like c1	KIRC-like c9	miRNA cluster 14	cluster 3	mutation c1uster 9	TCGA-CJ-4640	TCGA Kidney Clear Cell Carcinoma (KIRC)	kidney clear cell carcinoma	Kidney					49	TCGA-CJ-4640-F71865	TCGA-CJ-4640	TCGA-CJ-4640-01A				-18178			0	3480			0		Scheduled Follow-up Submission	Complete Remission/Response	2015-3-31	MALE	Normal	Kidney Clear Cell Renal Carcinoma	No	C64.9	8310/3	C64.9	YES		0.7	NO
TCGA-CJ-4640-11	TCGA-CJ-4640-11		C5-KIRC						mutation c1uster 9	TCGA-CJ-4640	TCGA Kidney Clear Cell Carcinoma (KIRC)	kidney clear cell carcinoma	Kidney					49	TCGA-CJ-4640-F71865	TCGA-CJ-4640	TCGA-CJ-4640-11A				-18178			0	3480			0		Scheduled Follow-up Submission	Complete Remission/Response	2015-3-31	MALE	Normal	Kidney Clear Cell Renal Carcinoma	No	C64.9	8310/3	C64.9	YES		0.8	NO
TCGA-CJ-4641-01	TCGA-CJ-4641-01	Kirc+	C5-KIRC	KIRC-like c17		KIRC-like c9	miRNA cluster 14	cluster 2	mutation c1uster 9	TCGA-CJ-4641	TCGA Kidney Clear Cell Carcinoma (KIRC)	kidney clear cell carcinoma	Kidney	YES	NO	NO	NO	55	TCGA-CJ-4641-F6611	TCGA-CJ-4641					-20410		1661	0		-359		0				2011-1-24	FEMALE	Normal	Kidney Clear Cell Renal Carcinoma	No	C64.9	8310/3	C64.9	YES					Normal
TCGA-CJ-4641-11	TCGA-CJ-4641-11		C5-KIRC						mutation c1uster 9	TCGA-CJ-4641	TCGA Kidney Clear Cell Carcinoma (KIRC)	kidney clear cell carcinoma	Kidney	YES	NO	NO	NO	55	TCGA-CJ-4641-F6611	TCGA-CJ-4641	TCGA-CJ-4641-11A				-20410		1661	0		-359		0				2011-1-24	FEMALE	Normal	Kidney Clear Cell Renal Carcinoma	No	C64.9	8310/3	C64.9	YES		0.9	NO		Normal
TCGA-CJ-4642-01	TCGA-CJ-4642-01	Kirc+		KIRC-like c17	KIRC-like c1		miRNA cluster 14			TCGA-CJ-4642	TCGA Kidney Clear Cell Carcinoma (KIRC)	kidney clear cell carcinoma	Kidney					47	TCGA-CJ-4642-F71868	TCGA-CJ-4642					-17367			0	3205					Scheduled Follow-up Submission	Complete Remission/Response	2015-3-31	MALE	Low	Kidney Clear Cell Renal Carcinoma	Yes	C64.9	8310/3	C64.9	YES
TCGA-CJ-4642-11	TCGA-CJ-4642-11									TCGA-CJ-4642	TCGA Kidney Clear Cell Carcinoma (KIRC)	kidney clear cell carcinoma	Kidney					47	TCGA-CJ-4642-F71868	TCGA-CJ-4642	TCGA-CJ-4642-11A				-17367			0	3205					Scheduled Follow-up Submission	Complete Remission/Response	2015-3-31	MALE	Low	Kidney Clear Cell Renal Carcinoma	Yes	C64.9	8310/3	C64.9	YES		0.8	NO
TCGA-CJ-4643-01	TCGA-CJ-4643-01	Kirc+	C5-KIRC	KIRC-like c17		KIRC-like c9	miRNA cluster 14	cluster 3	mutation cluster 12	TCGA-CJ-4643	TCGA Kidney Clear Cell Carcinoma (KIRC)	kidney clear cell carcinoma	Kidney					67	TCGA-CJ-4643-F5660	TCGA-CJ-4643					-24477			0	1793			0				2011-1-3	FEMALE	Low	Kidney Clear Cell Renal Carcinoma	No	C64.9	8310/3	C64.9	YES					Normal
TCGA-CJ-4643-11	TCGA-CJ-4643-11		C5-KIRC						mutation cluster 12	TCGA-CJ-4643	TCGA Kidney Clear Cell Carcinoma (KIRC)	kidney clear cell carcinoma	Kidney					67	TCGA-CJ-4643-F5660	TCGA-CJ-4643	TCGA-CJ-4643-11A				-24477			0	1793			0				2011-1-3	FEMALE	Low	Kidney Clear Cell Renal Carcinoma	No	C64.9	8310/3	C64.9	YES		0.6	NO		Normal
TCGA-CJ-4644-01	TCGA-CJ-4644-01	Kirc+	C5-KIRC	KIRC-like c17		KIRC-like c9	miRNA cluster 14	cluster 3	mutation c1uster 10	TCGA-CJ-4644	TCGA Kidney Clear Cell Carcinoma (KIRC)	kidney clear cell carcinoma	Kidney	YES	YES	YES	YES	48	TCGA-CJ-4644-F6614	TCGA-CJ-4644			105	105	-17882		336	0		93		2				2011-1-24	FEMALE	Low	Kidney Clear Cell Renal Carcinoma	No	C64.9	8310/3	C64.9	YES
TCGA-CJ-4644-11	TCGA-CJ-4644-11		C5-KIRC						mutation c1uster 10	TCGA-CJ-4644	TCGA Kidney Clear Cell Carcinoma (KIRC)	kidney clear cell carcinoma	Kidney	YES	YES	YES	YES	48	TCGA-CJ-4644-F6614	TCGA-CJ-4644	TCGA-CJ-4644-11A		105	105	-17882		336	0		93		2				2011-1-24	FEMALE	Low	Kidney Clear Cell Renal Carcinoma	No	C64.9	8310/3	C64.9	YES		0.8	NO
TCGA-CJ-4868-01	TCGA-CJ-4868-01	Kirc+	C5-KIRC	KIRC-like c17	KIRC-like c1	KIRC-like c9			mutation cluster 14	TCGA-CJ-4868	TCGA Kidney Clear Cell Carcinoma (KIRC)	kidney clear cell carcinoma	Kidney	YES	YES	NO	YES	42	TCGA-CJ-4868-F6638	TCGA-CJ-4868	TCGA-CJ-4868-01A			456	-15601		646	0	646	37		1				2011-1-24	MALE		Kidney Clear Cell Renal Carcinoma	No	C64.9	8310/3	C64.9	YES		0.8	NO
TCGA-CJ-4868-11	TCGA-CJ-4868-11		C5-KIRC						mutation cluster 14	TCGA-CJ-4868	TCGA Kidney Clear Cell Carcinoma (KIRC)	kidney clear cell carcinoma	Kidney	YES	YES	NO	YES	42	TCGA-CJ-4868-F6638	TCGA-CJ-4868	TCGA-CJ-4868-11A			456	-15601		646	0	646	37		1				2011-1-24	MALE		Kidney Clear Cell Renal Carcinoma	No	C64.9	8310/3	C64.9	YES		0.9	NO
TCGA-CJ-4869-01	TCGA-CJ-4869-01	Kirc+	C5-KIRC	KIRC-like c17	KIRC-like c1	KIRC-like c9	miRNA cluster 14			TCGA-CJ-4869	TCGA Kidney Clear Cell Carcinoma (KIRC)	kidney clear cell carcinoma	Kidney	YES	NO	NO	NO	49	TCGA-CJ-4869-F7303	TCGA-CJ-4869	TCGA-CJ-4869-01A				-17923			0	2554	1754		0				2011-2-8	MALE	Normal	Kidney Clear Cell Renal Carcinoma	No	C64.9	8310/3	C64.9	YES		0.9	NO
TCGA-CJ-4869-11	TCGA-CJ-4869-11		C5-KIRC							TCGA-CJ-4869	TCGA Kidney Clear Cell Carcinoma (KIRC)	kidney clear cell carcinoma	Kidney	YES	NO	NO	NO	49	TCGA-CJ-4869-F7303	TCGA-CJ-4869	TCGA-CJ-4869-11A				-17923			0	2554	1754		0				2011-2-8	MALE	Normal	Kidney Clear Cell Renal Carcinoma	No	C64.9	8310/3	C64.9	YES		0.9	NO
TCGA-CJ-4870-01	TCGA-CJ-4870-01	Kirc+	C5-KIRC	KIRC-like c17	KIRC-like c1		miRNA cluster 13		mutation c1uster 9	TCGA-CJ-4870	TCGA Kidney Clear Cell Carcinoma (KIRC)	kidney clear cell carcinoma	Kidney					58	TCGA-CJ-4870-F71801	TCGA-CJ-4870	TCGA-CJ-4870-01A				-21340			0	1498			0		Scheduled Follow-up Submission		2015-3-31	FEMALE	Normal	Kidney Clear Cell Renal Carcinoma	No	C64.9	8310/3	C64.9	YES		0.7	NO		Normal
TCGA-CJ-4870-11	TCGA-CJ-4870-11		C5-KIRC						mutation c1uster 9	TCGA-CJ-4870	TCGA Kidney Clear Cell Carcinoma (KIRC)	kidney clear cell carcinoma	Kidney					58	TCGA-CJ-4870-F71801	TCGA-CJ-4870	TCGA-CJ-4870-11A				-21340			0	1498			0		Scheduled Follow-up Submission		2015-3-31	FEMALE	Normal	Kidney Clear Cell Renal Carcinoma	No	C64.9	8310/3	C64.9	YES		0.7	NO		Normal
TCGA-CJ-4871-01	TCGA-CJ-4871-01	Kirc+	C5-KIRC	KIRC-like c17	KIRC-like c1	KIRC-like c9	miRNA cluster 13	cluster 1	mutation c1uster 9	TCGA-CJ-4871	TCGA Kidney Clear Cell Carcinoma (KIRC)	kidney clear cell carcinoma	Kidney	YES	YES		YES	63	TCGA-CJ-4871-F6641	TCGA-CJ-4871	TCGA-CJ-4871-01A			-43	-23195			0	2423	169		0				2011-1-24	MALE	Low	Kidney Clear Cell Renal Carcinoma	No	C64.9	8310/3	C64.9	YES		0.9	NO		Normal
TCGA-CJ-4871-11	TCGA-CJ-4871-11		C5-KIRC						mutation c1uster 9	TCGA-CJ-4871	TCGA Kidney Clear Cell Carcinoma (KIRC)	kidney clear cell carcinoma	Kidney	YES	YES		YES	63	TCGA-CJ-4871-F6641	TCGA-CJ-4871	TCGA-CJ-4871-11A			-43	-23195			0	2423	169		0				2011-1-24	MALE	Low	Kidney Clear Cell Renal Carcinoma	No	C64.9	8310/3	C64.9	YES		0.9	NO		Normal
TCGA-CJ-4872-01	TCGA-CJ-4872-01	Kirc+	C5-KIRC	KIRC-like c17	KIRC-like c1	KIRC-like c9	miRNA cluster 13	cluster 1	mutation c1uster 10	TCGA-CJ-4872	TCGA Kidney Clear Cell Carcinoma (KIRC)	kidney clear cell carcinoma	Kidney	NO	NO			51	TCGA-CJ-4872-F6642	TCGA-CJ-4872					-18862			0	326			0				2011-1-24	MALE	Normal	Kidney Clear Cell Renal Carcinoma	No	C64.9	8310/3	C64.9	YES					Normal
TCGA-CJ-4872-11	TCGA-CJ-4872-11		C5-KIRC						mutation c1uster 10	TCGA-CJ-4872	TCGA Kidney Clear Cell Carcinoma (KIRC)	kidney clear cell carcinoma	Kidney	NO	NO			51	TCGA-CJ-4872-F6642	TCGA-CJ-4872	TCGA-CJ-4872-11A				-18862			0	326			0				2011-1-24	MALE	Normal	Kidney Clear Cell Renal Carcinoma	No	C64.9	8310/3	C64.9	YES		0.7	NO		Normal
TCGA-CJ-4873-01	TCGA-CJ-4873-01	Kirc+	C5-KIRC	KIRC-like c17	KIRC-like c1	KIRC-like c9	miRNA cluster 14	cluster 3	mutation cluster 4	TCGA-CJ-4873	TCGA Kidney Clear Cell Carcinoma (KIRC)	kidney clear cell carcinoma	Kidney	NO	NO			85	TCGA-CJ-4873-F6643	TCGA-CJ-4873	TCGA-CJ-4873-01A				-31096			0	2259			0				2011-1-24	FEMALE	Normal	Kidney Clear Cell Renal Carcinoma	No	C64.9	8310/3	C64.9	YES		0.7	NO		Normal
TCGA-CJ-4873-11	TCGA-CJ-4873-11		C5-KIRC						mutation cluster 4	TCGA-CJ-4873	TCGA Kidney Clear Cell Carcinoma (KIRC)	kidney clear cell carcinoma	Kidney	NO	NO			85	TCGA-CJ-4873-F6643	TCGA-CJ-4873	TCGA-CJ-4873-11A				-31096			0	2259			0				2011-1-24	FEMALE	Normal	Kidney Clear Cell Renal Carcinoma	No	C64.9	8310/3	C64.9	YES		0.9	NO		Normal
TCGA-CJ-4874-01	TCGA-CJ-4874-01	Kirc+	C5-KIRC	KIRC-like c17	KIRC-like c1	KIRC-like c9			mutation c1uster 9	TCGA-CJ-4874	TCGA Kidney Clear Cell Carcinoma (KIRC)	kidney clear cell carcinoma	Kidney	NO	NO			73	TCGA-CJ-4874-F6644	TCGA-CJ-4874	TCGA-CJ-4874-01A				-26761			0	2283			0				2011-1-24	FEMALE	Normal	Kidney Clear Cell Renal Carcinoma	No	C64.9	8310/3	C64.9	YES		0.9	NO
TCGA-CJ-4874-11	TCGA-CJ-4874-11		C5-KIRC						mutation c1uster 9	TCGA-CJ-4874	TCGA Kidney Clear Cell Carcinoma (KIRC)	kidney clear cell carcinoma	Kidney	NO	NO			73	TCGA-CJ-4874-F6644	TCGA-CJ-4874	TCGA-CJ-4874-11A				-26761			0	2283			0				2011-1-24	FEMALE	Normal	Kidney Clear Cell Renal Carcinoma	No	C64.9	8310/3	C64.9	YES		0.9	NO
TCGA-CJ-4875-01	TCGA-CJ-4875-01	Kirc+	C5-KIRC	KIRC-like c17	KIRC-like c1	KIRC-like c9	miRNA cluster 14		mutation c1uster 10	TCGA-CJ-4875	TCGA Kidney Clear Cell Carcinoma (KIRC)	kidney clear cell carcinoma	Kidney					67	TCGA-CJ-4875-F71814	TCGA-CJ-4875	TCGA-CJ-4875-01A				-24510		3554	0	2353	531		0		Scheduled Follow-up Submission	Progressive Disease	2015-3-31	MALE	Low	Kidney Clear Cell Renal Carcinoma	No	C64.9	8310/3	C64.9	YES		0.7	NO
TCGA-CJ-4875-11	TCGA-CJ-4875-11		C5-KIRC						mutation c1uster 10	TCGA-CJ-4875	TCGA Kidney Clear Cell Carcinoma (KIRC)	kidney clear cell carcinoma	Kidney					67	TCGA-CJ-4875-F71814	TCGA-CJ-4875	TCGA-CJ-4875-11A				-24510		3554	0	2353	531		0		Scheduled Follow-up Submission	Progressive Disease	2015-3-31	MALE	Low	Kidney Clear Cell Renal Carcinoma	No	C64.9	8310/3	C64.9	YES		0.9	NO
TCGA-CJ-4876-01	TCGA-CJ-4876-01	Kirc+	C5-KIRC	KIRC-like c17	KIRC-like c1	KIRC-like c9	miRNA cluster 14	cluster 1	mutation c1uster 9	TCGA-CJ-4876	TCGA Kidney Clear Cell Carcinoma (KIRC)	kidney clear cell carcinoma	Kidney	NO	NO			57	TCGA-CJ-4876-F6647	TCGA-CJ-4876					-20993			0	1955			0				2011-1-24	MALE	Low	Kidney Clear Cell Renal Carcinoma	No	C64.9	8310/3	C64.9	YES					Normal
TCGA-CJ-4876-11	TCGA-CJ-4876-11		C5-KIRC						mutation c1uster 9	TCGA-CJ-4876	TCGA Kidney Clear Cell Carcinoma (KIRC)	kidney clear cell carcinoma	Kidney	NO	NO			57	TCGA-CJ-4876-F6647	TCGA-CJ-4876	TCGA-CJ-4876-11A				-20993			0	1955			0				2011-1-24	MALE	Low	Kidney Clear Cell Renal Carcinoma	No	C64.9	8310/3	C64.9	YES		0.9	NO		Normal
TCGA-CJ-4878-01	TCGA-CJ-4878-01	Kirc+	C5-KIRC	KIRC-like c17	KIRC-like c1	KIRC-like c9	miRNA cluster 13	cluster 1	mutation c1uster 9	TCGA-CJ-4878	TCGA Kidney Clear Cell Carcinoma (KIRC)	kidney clear cell carcinoma	Kidney	NO	NO	NO	NO	71	TCGA-CJ-4878-F6883	TCGA-CJ-4878	TCGA-CJ-4878-01A				-26224			0	2186			0				2011-1-28	FEMALE	Normal	Kidney Clear Cell Renal Carcinoma	No	C64.9	8310/3	C64.9	YES		0.9	NO		Normal
TCGA-CJ-4878-11	TCGA-CJ-4878-11		C5-KIRC						mutation c1uster 9	TCGA-CJ-4878	TCGA Kidney Clear Cell Carcinoma (KIRC)	kidney clear cell carcinoma	Kidney	NO	NO	NO	NO	71	TCGA-CJ-4878-F6883	TCGA-CJ-4878	TCGA-CJ-4878-11A				-26224			0	2186			0				2011-1-28	FEMALE	Normal	Kidney Clear Cell Renal Carcinoma	No	C64.9	8310/3	C64.9	YES		0.9	NO		Normal
TCGA-CJ-4881-01	TCGA-CJ-4881-01	Kirc+	C5-KIRC	KIRC-like c17	KIRC-like c1	KIRC-like c9	miRNA cluster 4		mutation c1uster 9	TCGA-CJ-4881	TCGA Kidney Clear Cell Carcinoma (KIRC)	kidney clear cell carcinoma	Kidney	YES	YES	NO	NO	41	TCGA-CJ-4881-F6884	TCGA-CJ-4881	TCGA-CJ-4881-01A				-15197			0	2014	1881		1				2011-1-28	MALE	Normal	Kidney Clear Cell Renal Carcinoma	No	C64.9	8310/3	C64.9	YES		0.8	NO		Normal
TCGA-CJ-4881-11	TCGA-CJ-4881-11		C5-KIRC						mutation c1uster 9	TCGA-CJ-4881	TCGA Kidney Clear Cell Carcinoma (KIRC)	kidney clear cell carcinoma	Kidney	YES	YES	NO	NO	41	TCGA-CJ-4881-F6884	TCGA-CJ-4881	TCGA-CJ-4881-11A				-15197			0	2014	1881		1				2011-1-28	MALE	Normal	Kidney Clear Cell Renal Carcinoma	No	C64.9	8310/3	C64.9	YES		0.9	NO		Normal
TCGA-CJ-4882-01	TCGA-CJ-4882-01	Kirc+	C5-KIRC	KIRC-like c17	KIRC-like c1	KIRC-like c9	miRNA cluster 5	cluster 4	mutation c1uster 9	TCGA-CJ-4882	TCGA Kidney Clear Cell Carcinoma (KIRC)	kidney clear cell carcinoma	Kidney	NO	NO	NO	NO	57	TCGA-CJ-4882-F7304	TCGA-CJ-4882	TCGA-CJ-4882-01A				-21074			0	1883			0				2011-2-8	MALE	Low	Kidney Clear Cell Renal Carcinoma	No	C64.9	8310/3	C64.9	YES		0.7	NO		Normal
TCGA-CJ-4882-11	TCGA-CJ-4882-11		C5-KIRC						mutation c1uster 9	TCGA-CJ-4882	TCGA Kidney Clear Cell Carcinoma (KIRC)	kidney clear cell carcinoma	Kidney	NO	NO	NO	NO	57	TCGA-CJ-4882-F7304	TCGA-CJ-4882	TCGA-CJ-4882-11A				-21074			0	1883			0				2011-2-8	MALE	Low	Kidney Clear Cell Renal Carcinoma	No	C64.9	8310/3	C64.9	YES		0.7	NO		Normal
TCGA-CJ-4884-01	TCGA-CJ-4884-01	Kirc+	C5-KIRC	KIRC-like c17	KIRC-like c1	KIRC-like c9	miRNA cluster 14	cluster 3	mutation c1uster 10	TCGA-CJ-4884	TCGA Kidney Clear Cell Carcinoma (KIRC)	kidney clear cell carcinoma	Kidney	NO	NO	NO	NO	72	TCGA-CJ-4884-F6885	TCGA-CJ-4884	TCGA-CJ-4884-01A				-26475			0	1759			0				2011-1-28	FEMALE	Normal	Kidney Clear Cell Renal Carcinoma	No	C64.9	8310/3	C64.9	YES		0.7	NO
TCGA-CJ-4884-11	TCGA-CJ-4884-11		C5-KIRC						mutation c1uster 10	TCGA-CJ-4884	TCGA Kidney Clear Cell Carcinoma (KIRC)	kidney clear cell carcinoma	Kidney	NO	NO	NO	NO	72	TCGA-CJ-4884-F6885	TCGA-CJ-4884	TCGA-CJ-4884-11A				-26475			0	1759			0				2011-1-28	FEMALE	Normal	Kidney Clear Cell Renal Carcinoma	No	C64.9	8310/3	C64.9	YES		0.7	NO
TCGA-CJ-4885-01	TCGA-CJ-4885-01	Kirc+	C5-KIRC	KIRC-like c17	KIRC-like c1	KIRC-like c9	miRNA cluster 14	cluster 3	mutation c1uster 10	TCGA-CJ-4885	TCGA Kidney Clear Cell Carcinoma (KIRC)	kidney clear cell carcinoma	Kidney					64	TCGA-CJ-4885-F71818	TCGA-CJ-4885	TCGA-CJ-4885-01A				-23437			0	3451			0		Scheduled Follow-up Submission		2015-3-31	MALE	Low	Kidney Clear Cell Renal Carcinoma	No	C64.9	8310/3	C64.9	YES		0.8	NO		Normal
TCGA-CJ-4885-11	TCGA-CJ-4885-11		C5-KIRC						mutation c1uster 10	TCGA-CJ-4885	TCGA Kidney Clear Cell Carcinoma (KIRC)	kidney clear cell carcinoma	Kidney					64	TCGA-CJ-4885-F71818	TCGA-CJ-4885	TCGA-CJ-4885-11A				-23437			0	3451			0		Scheduled Follow-up Submission		2015-3-31	MALE	Low	Kidney Clear Cell Renal Carcinoma	No	C64.9	8310/3	C64.9	YES		0.9	NO		Normal
TCGA-CJ-4886-01	TCGA-CJ-4886-01	Kirc+	C5-KIRC	Low purity c2	KIRC-like c1	KIRC-like c9	miRNA cluster 13	cluster 1	mutation cluster 4	TCGA-CJ-4886	TCGA Kidney Clear Cell Carcinoma (KIRC)	kidney clear cell carcinoma	Kidney	NO	NO	NO	NO	42	TCGA-CJ-4886-F6887	TCGA-CJ-4886					-15698			0	1952			0				2011-1-28	FEMALE	Normal	Kidney Clear Cell Renal Carcinoma	No	C64.9	8310/3	C64.9	YES					Normal
TCGA-CJ-4886-11	TCGA-CJ-4886-11		C5-KIRC						mutation cluster 4	TCGA-CJ-4886	TCGA Kidney Clear Cell Carcinoma (KIRC)	kidney clear cell carcinoma	Kidney	NO	NO	NO	NO	42	TCGA-CJ-4886-F6887	TCGA-CJ-4886	TCGA-CJ-4886-11A				-15698			0	1952			0				2011-1-28	FEMALE	Normal	Kidney Clear Cell Renal Carcinoma	No	C64.9	8310/3	C64.9	YES		0.9	NO		Normal
TCGA-CJ-4887-01	TCGA-CJ-4887-01	Kirc+	C5-KIRC	KIRC-like c17	KIRC-like c1	KIRC-like c9	miRNA cluster 14	cluster 4	mutation c1uster 9	TCGA-CJ-4887	TCGA Kidney Clear Cell Carcinoma (KIRC)	kidney clear cell carcinoma	Kidney	YES	NO	NO	NO	48	TCGA-CJ-4887-F6888	TCGA-CJ-4887	TCGA-CJ-4887-01A				-17611		932	0		322		0				2011-1-28	MALE	Normal	Kidney Clear Cell Renal Carcinoma	No	C64.9	8310/3	C64.9	YES		0.9	NO		Normal
TCGA-CJ-4887-11	TCGA-CJ-4887-11		C5-KIRC						mutation c1uster 9	TCGA-CJ-4887	TCGA Kidney Clear Cell Carcinoma (KIRC)	kidney clear cell carcinoma	Kidney	YES	NO	NO	NO	48	TCGA-CJ-4887-F6888	TCGA-CJ-4887	TCGA-CJ-4887-11A				-17611		932	0		322		0				2011-1-28	MALE	Normal	Kidney Clear Cell Renal Carcinoma	No	C64.9	8310/3	C64.9	YES		0.7	NO		Normal
TCGA-CJ-4888-01	TCGA-CJ-4888-01	Quiet	C5-KIRC	KIRC-like c17	KIRC-like c1	KIRC-like c9	miRNA cluster 4	cluster 2	mutation c1uster 9	TCGA-CJ-4888	TCGA Kidney Clear Cell Carcinoma (KIRC)	kidney clear cell carcinoma	Kidney	YES	NO	YES	YES	59	TCGA-CJ-4888-F6890	TCGA-CJ-4888	TCGA-CJ-4888-01A		460	608	-21701		1567	0		608		1				2011-1-28	MALE	Low	Kidney Clear Cell Renal Carcinoma	No	C64.9	8310/3	C64.9	YES		0.7	NO
TCGA-CJ-4888-11	TCGA-CJ-4888-11		C5-KIRC						mutation c1uster 9	TCGA-CJ-4888	TCGA Kidney Clear Cell Carcinoma (KIRC)	kidney clear cell carcinoma	Kidney	YES	NO	YES	YES	59	TCGA-CJ-4888-F6890	TCGA-CJ-4888	TCGA-CJ-4888-11A		460	608	-21701		1567	0		608		1				2011-1-28	MALE	Low	Kidney Clear Cell Renal Carcinoma	No	C64.9	8310/3	C64.9	YES		0.9	NO
TCGA-CJ-4889-01	TCGA-CJ-4889-01	Quiet	C5-KIRC	Low purity c2	KIRC-like c1	KIRC-like c9	miRNA cluster 13	cluster 1	mutation c1uster 9	TCGA-CJ-4889	TCGA Kidney Clear Cell Carcinoma (KIRC)	kidney clear cell carcinoma	Kidney	NO	NO	NO	NO	63	TCGA-CJ-4889-F6891	TCGA-CJ-4889	TCGA-CJ-4889-01A				-23051			0	1946			0				2011-1-28	FEMALE	Normal	Kidney Clear Cell Renal Carcinoma	No	C64.9	8310/3	C64.9	YES		0.9	NO
TCGA-CJ-4889-11	TCGA-CJ-4889-11		C5-KIRC						mutation c1uster 9	TCGA-CJ-4889	TCGA Kidney Clear Cell Carcinoma (KIRC)	kidney clear cell carcinoma	Kidney	NO	NO	NO	NO	63	TCGA-CJ-4889-F6891	TCGA-CJ-4889	TCGA-CJ-4889-11A				-23051			0	1946			0				2011-1-28	FEMALE	Normal	Kidney Clear Cell Renal Carcinoma	No	C64.9	8310/3	C64.9	YES		0.9	NO
TCGA-CJ-4890-01	TCGA-CJ-4890-01	Quiet	C5-KIRC	KIRC-like c17	KIRC-like c1	KIRC-like c9	miRNA cluster 13	cluster 2	mutation c1uster 9	TCGA-CJ-4890	TCGA Kidney Clear Cell Carcinoma (KIRC)	kidney clear cell carcinoma	Kidney					72	TCGA-CJ-4890-F71824	TCGA-CJ-4890	TCGA-CJ-4890-01A				-26604			0	3519	70		0		Scheduled Follow-up Submission	Complete Remission/Response	2015-3-31	MALE	Low	Kidney Clear Cell Renal Carcinoma	No	C64.9	8310/3	C64.9	YES		0.7	NO		Elevated
TCGA-CJ-4890-11	TCGA-CJ-4890-11		C5-KIRC						mutation c1uster 9	TCGA-CJ-4890	TCGA Kidney Clear Cell Carcinoma (KIRC)	kidney clear cell carcinoma	Kidney					72	TCGA-CJ-4890-F71824	TCGA-CJ-4890	TCGA-CJ-4890-11A				-26604			0	3519	70		0		Scheduled Follow-up Submission	Complete Remission/Response	2015-3-31	MALE	Low	Kidney Clear Cell Renal Carcinoma	No	C64.9	8310/3	C64.9	YES		0.9	NO		Elevated
TCGA-CJ-4891-01	TCGA-CJ-4891-01	Kirc+	C5-KIRC	KIRC-like c17	KIRC-like c1	KIRC-like c9	miRNA cluster 14	cluster 2	mutation c1uster 9	TCGA-CJ-4891	TCGA Kidney Clear Cell Carcinoma (KIRC)	kidney clear cell carcinoma	Kidney	NO	NO	NO	NO	57	TCGA-CJ-4891-F6881	TCGA-CJ-4891	TCGA-CJ-4891-01A				-21059		819	0				0				2011-1-28	FEMALE	Low	Kidney Clear Cell Renal Carcinoma	No	C64.9	8310/3	C64.9	YES		0.7	NO		Normal
TCGA-CJ-4891-11	TCGA-CJ-4891-11		C5-KIRC						mutation c1uster 9	TCGA-CJ-4891	TCGA Kidney Clear Cell Carcinoma (KIRC)	kidney clear cell carcinoma	Kidney	NO	NO	NO	NO	57	TCGA-CJ-4891-F6881	TCGA-CJ-4891	TCGA-CJ-4891-11A				-21059		819	0				0				2011-1-28	FEMALE	Low	Kidney Clear Cell Renal Carcinoma	No	C64.9	8310/3	C64.9	YES		0.9	NO		Normal
TCGA-CJ-4892-01	TCGA-CJ-4892-01	Kirc+	C5-KIRC	KIRC-like c17	KIRC-like c1	KIRC-like c9	miRNA cluster 14	cluster 3	mutation c1uster 10	TCGA-CJ-4892	TCGA Kidney Clear Cell Carcinoma (KIRC)	kidney clear cell carcinoma	Kidney	NO	NO	NO	NO	65	TCGA-CJ-4892-F6880	TCGA-CJ-4892	TCGA-CJ-4892-01A				-23764			0	1521			0				2011-1-28	FEMALE	Normal	Kidney Clear Cell Renal Carcinoma	No	C64.9	8310/3	C64.9	YES		0.8	NO		Normal
TCGA-CJ-4892-11	TCGA-CJ-4892-11		C5-KIRC						mutation c1uster 10	TCGA-CJ-4892	TCGA Kidney Clear Cell Carcinoma (KIRC)	kidney clear cell carcinoma	Kidney	NO	NO	NO	NO	65	TCGA-CJ-4892-F6880	TCGA-CJ-4892	TCGA-CJ-4892-11A				-23764			0	1521			0				2011-1-28	FEMALE	Normal	Kidney Clear Cell Renal Carcinoma	No	C64.9	8310/3	C64.9	YES		0.8	NO		Normal
TCGA-CJ-4893-01	TCGA-CJ-4893-01	Kirc+	C5-KIRC	KIRC-like c17	KIRC-like c1	KIRC-like c9	miRNA cluster 13	cluster 1	mutation c1uster 9	TCGA-CJ-4893	TCGA Kidney Clear Cell Carcinoma (KIRC)	kidney clear cell carcinoma	Kidney	NO	NO	NO	NO	76	TCGA-CJ-4893-F6879	TCGA-CJ-4893	TCGA-CJ-4893-01A				-27885			0	750			0				2011-1-28	FEMALE	Normal	Kidney Clear Cell Renal Carcinoma	No	C64.9	8310/3	C64.9	YES		0.9	NO		Normal
TCGA-CJ-4893-11	TCGA-CJ-4893-11		C5-KIRC						mutation c1uster 9	TCGA-CJ-4893	TCGA Kidney Clear Cell Carcinoma (KIRC)	kidney clear cell carcinoma	Kidney	NO	NO	NO	NO	76	TCGA-CJ-4893-F6879	TCGA-CJ-4893	TCGA-CJ-4893-11A				-27885			0	750			0				2011-1-28	FEMALE	Normal	Kidney Clear Cell Renal Carcinoma	No	C64.9	8310/3	C64.9	YES		0.9	NO		Normal
TCGA-CJ-4894-01	TCGA-CJ-4894-01	Kirc+	C5-KIRC	KIRC-like c17	KIRC-like c1	KIRC-like c9	miRNA cluster 14	cluster 3	mutation c1uster 10	TCGA-CJ-4894	TCGA Kidney Clear Cell Carcinoma (KIRC)	kidney clear cell carcinoma	Kidney	YES	NO	NO	NO	58	TCGA-CJ-4894-F6878	TCGA-CJ-4894	TCGA-CJ-4894-01A				-21524		841	0	841	158		0				2011-1-28	MALE	Low	Kidney Clear Cell Renal Carcinoma	No	C64.9	8310/3	C64.9	YES		0.8	NO
TCGA-CJ-4894-11	TCGA-CJ-4894-11		C5-KIRC						mutation c1uster 10	TCGA-CJ-4894	TCGA Kidney Clear Cell Carcinoma (KIRC)	kidney clear cell carcinoma	Kidney	YES	NO	NO	NO	58	TCGA-CJ-4894-F6878	TCGA-CJ-4894	TCGA-CJ-4894-11A				-21524		841	0	841	158		0				2011-1-28	MALE	Low	Kidney Clear Cell Renal Carcinoma	No	C64.9	8310/3	C64.9	YES		0.9	NO
TCGA-CJ-4895-01	TCGA-CJ-4895-01	Kirc+	C5-KIRC	KIRC-like c17	KIRC-like c1	KIRC-like c9	miRNA cluster 14	cluster 2	mutation c1uster 9	TCGA-CJ-4895	TCGA Kidney Clear Cell Carcinoma (KIRC)	kidney clear cell carcinoma	Kidney	YES	NO	NO	NO	62	TCGA-CJ-4895-F6877	TCGA-CJ-4895	TCGA-CJ-4895-01A				-22892		1200	0		61		0				2011-1-28	MALE	Low	Kidney Clear Cell Renal Carcinoma	No	C64.9	8310/3	C64.9	YES		0.9	NO		Normal
TCGA-CJ-4895-11	TCGA-CJ-4895-11		C5-KIRC						mutation c1uster 9	TCGA-CJ-4895	TCGA Kidney Clear Cell Carcinoma (KIRC)	kidney clear cell carcinoma	Kidney	YES	NO	NO	NO	62	TCGA-CJ-4895-F6877	TCGA-CJ-4895	TCGA-CJ-4895-11A				-22892		1200	0		61		0				2011-1-28	MALE	Low	Kidney Clear Cell Renal Carcinoma	No	C64.9	8310/3	C64.9	YES		1	NO		Normal
TCGA-CJ-4897-01	TCGA-CJ-4897-01	Kirc+	C5-KIRC	KIRC-like c17	KIRC-like c1	KIRC-like c9	miRNA cluster 14	cluster 3	mutation c1uster 9	TCGA-CJ-4897	TCGA Kidney Clear Cell Carcinoma (KIRC)	kidney clear cell carcinoma	Kidney	NO	NO	NO	NO	79	TCGA-CJ-4897-F71825	TCGA-CJ-4897	TCGA-CJ-4897-01A				-29124			0	3341	1423		0		Scheduled Follow-up Submission	Stable Disease	2015-3-31	FEMALE	Normal	Kidney Clear Cell Renal Carcinoma	No	C64.9	8310/3	C64.9	YES		0.9	NO
TCGA-CJ-4897-11	TCGA-CJ-4897-11		C5-KIRC						mutation c1uster 9	TCGA-CJ-4897	TCGA Kidney Clear Cell Carcinoma (KIRC)	kidney clear cell carcinoma	Kidney	NO	NO	NO	NO	79	TCGA-CJ-4897-F71825	TCGA-CJ-4897	TCGA-CJ-4897-11A				-29124			0	3341	1423		0		Scheduled Follow-up Submission	Stable Disease	2015-3-31	FEMALE	Normal	Kidney Clear Cell Renal Carcinoma	No	C64.9	8310/3	C64.9	YES		0.9	NO
TCGA-CJ-4899-01	TCGA-CJ-4899-01	Kirc+	C5-KIRC	Low purity c2	KIRC-like c1	KIRC-like c9	miRNA cluster 5	cluster 4	mutation c1uster 9	TCGA-CJ-4899	TCGA Kidney Clear Cell Carcinoma (KIRC)	kidney clear cell carcinoma	Kidney	NO	NO	NO	NO	42	TCGA-CJ-4899-F6874	TCGA-CJ-4899	TCGA-CJ-4899-01A				-15637			0	1528			0				2011-1-28	MALE	Normal	Kidney Clear Cell Renal Carcinoma	No	C64.9	8310/3	C64.9	YES		0.7	NO
TCGA-CJ-4899-11	TCGA-CJ-4899-11		C5-KIRC						mutation c1uster 9	TCGA-CJ-4899	TCGA Kidney Clear Cell Carcinoma (KIRC)	kidney clear cell carcinoma	Kidney	NO	NO	NO	NO	42	TCGA-CJ-4899-F6874	TCGA-CJ-4899	TCGA-CJ-4899-11A				-15637			0	1528			0				2011-1-28	MALE	Normal	Kidney Clear Cell Renal Carcinoma	No	C64.9	8310/3	C64.9	YES		0.9	NO
TCGA-CJ-4900-01	TCGA-CJ-4900-01	Kirc+	C5-KIRC	KIRC-like c17	KIRC-like c1	KIRC-like c9	miRNA cluster 14			TCGA-CJ-4900	TCGA Kidney Clear Cell Carcinoma (KIRC)	kidney clear cell carcinoma	Kidney	YES	NO	NO	NO	69	TCGA-CJ-4900-F6873	TCGA-CJ-4900	TCGA-CJ-4900-01A				-25508		1714	0				0				2011-1-28	FEMALE	Low	Kidney Clear Cell Renal Carcinoma	Yes	C64.9	8310/3	C64.9	YES		0.9	NO		Normal
TCGA-CJ-4900-11	TCGA-CJ-4900-11		C5-KIRC							TCGA-CJ-4900	TCGA Kidney Clear Cell Carcinoma (KIRC)	kidney clear cell carcinoma	Kidney	YES	NO	NO	NO	69	TCGA-CJ-4900-F6873	TCGA-CJ-4900	TCGA-CJ-4900-11A				-25508		1714	0				0				2011-1-28	FEMALE	Low	Kidney Clear Cell Renal Carcinoma	Yes	C64.9	8310/3	C64.9	YES		1	NO		Normal
TCGA-CJ-4901-01	TCGA-CJ-4901-01	Kirc+	C5-KIRC	KIRC-like c17	KIRC-like c1	KIRC-like c9	miRNA cluster 14	cluster 2	mutation c1uster 9	TCGA-CJ-4901	TCGA Kidney Clear Cell Carcinoma (KIRC)	kidney clear cell carcinoma	Kidney	NO	NO	NO	NO	47	TCGA-CJ-4901-F7308	TCGA-CJ-4901	TCGA-CJ-4901-01A				-17396			0	1450			0				2011-2-8	MALE	Low	Kidney Clear Cell Renal Carcinoma	No	C64.9	8310/3	C64.9	YES		0.9	NO		Normal
TCGA-CJ-4901-11	TCGA-CJ-4901-11		C5-KIRC						mutation c1uster 9	TCGA-CJ-4901	TCGA Kidney Clear Cell Carcinoma (KIRC)	kidney clear cell carcinoma	Kidney	NO	NO	NO	NO	47	TCGA-CJ-4901-F7308	TCGA-CJ-4901	TCGA-CJ-4901-11A				-17396			0	1450			0				2011-2-8	MALE	Low	Kidney Clear Cell Renal Carcinoma	No	C64.9	8310/3	C64.9	YES		0.9	NO		Normal
TCGA-CJ-4902-01	TCGA-CJ-4902-01	Kirc+	C5-KIRC	KIRC-like c17	KIRC-like c1	KIRC-like c9	miRNA cluster 13	cluster 2	mutation c1uster 9	TCGA-CJ-4902	TCGA Kidney Clear Cell Carcinoma (KIRC)	kidney clear cell carcinoma	Kidney	NO	NO	NO	NO	61	TCGA-CJ-4902-F7309	TCGA-CJ-4902	TCGA-CJ-4902-01A				-22424			0	1520			0				2011-2-8	MALE	Normal	Kidney Clear Cell Renal Carcinoma	No	C64.9	8310/3	C64.9	YES		1	NO		Normal
TCGA-CJ-4902-11	TCGA-CJ-4902-11		C5-KIRC						mutation c1uster 9	TCGA-CJ-4902	TCGA Kidney Clear Cell Carcinoma (KIRC)	kidney clear cell carcinoma	Kidney	NO	NO	NO	NO	61	TCGA-CJ-4902-F7309	TCGA-CJ-4902	TCGA-CJ-4902-11A				-22424			0	1520			0				2011-2-8	MALE	Normal	Kidney Clear Cell Renal Carcinoma	No	C64.9	8310/3	C64.9	YES		0.9	NO		Normal
TCGA-CJ-4903-01	TCGA-CJ-4903-01	Kirc+	C5-KIRC	KIRC-like c17	KIRC-like c1	KIRC-like c9	miRNA cluster 14	cluster 3	mutation c1uster 10	TCGA-CJ-4903	TCGA Kidney Clear Cell Carcinoma (KIRC)	kidney clear cell carcinoma	Kidney	NO	NO	NO	NO	50	TCGA-CJ-4903-F7311	TCGA-CJ-4903	TCGA-CJ-4903-01A				-18510			0	1559			0				2010-2-8	MALE	Normal	Kidney Clear Cell Renal Carcinoma	No	C64.9	8310/3	C64.9	YES		0.9	NO		Normal
TCGA-CJ-4903-11	TCGA-CJ-4903-11		C5-KIRC						mutation c1uster 10	TCGA-CJ-4903	TCGA Kidney Clear Cell Carcinoma (KIRC)	kidney clear cell carcinoma	Kidney	NO	NO	NO	NO	50	TCGA-CJ-4903-F7311	TCGA-CJ-4903	TCGA-CJ-4903-11A				-18510			0	1559			0				2010-2-8	MALE	Normal	Kidney Clear Cell Renal Carcinoma	No	C64.9	8310/3	C64.9	YES		0.8	NO		Normal
TCGA-CJ-4904-01	TCGA-CJ-4904-01	Kirc+	C5-KIRC	KIRC-like c17	KIRC-like c1	KIRC-like c9	miRNA cluster 14	cluster 4	mutation c1uster 9	TCGA-CJ-4904	TCGA Kidney Clear Cell Carcinoma (KIRC)	kidney clear cell carcinoma	Kidney					60	TCGA-CJ-4904-F71827	TCGA-CJ-4904	TCGA-CJ-4904-01A				-22036			0	3302	278		0		Scheduled Follow-up Submission	Stable Disease	2015-3-31	FEMALE	Normal	Kidney Clear Cell Renal Carcinoma	No	C64.9	8310/3	C64.9	YES		0.9	NO		Normal
TCGA-CJ-4904-11	TCGA-CJ-4904-11		C5-KIRC						mutation c1uster 9	TCGA-CJ-4904	TCGA Kidney Clear Cell Carcinoma (KIRC)	kidney clear cell carcinoma	Kidney					60	TCGA-CJ-4904-F71827	TCGA-CJ-4904	TCGA-CJ-4904-11A				-22036			0	3302	278		0		Scheduled Follow-up Submission	Stable Disease	2015-3-31	FEMALE	Normal	Kidney Clear Cell Renal Carcinoma	No	C64.9	8310/3	C64.9	YES		0.9	NO		Normal
TCGA-CJ-4905-01	TCGA-CJ-4905-01	Kirc+	C5-KIRC	KIRC-like c17	KIRC-like c1	KIRC-like c9	miRNA cluster 14	cluster 4	mutation c1uster 9	TCGA-CJ-4905	TCGA Kidney Clear Cell Carcinoma (KIRC)	kidney clear cell carcinoma	Kidney	NO	NO	NO	NO	62	TCGA-CJ-4905-F7313	TCGA-CJ-4905	TCGA-CJ-4905-01A				-22864			0	1496			0				2011-2-8	FEMALE	Normal	Kidney Clear Cell Renal Carcinoma	No	C64.9	8310/3	C64.9	YES		0.9	NO
TCGA-CJ-4905-11	TCGA-CJ-4905-11		C5-KIRC						mutation c1uster 9	TCGA-CJ-4905	TCGA Kidney Clear Cell Carcinoma (KIRC)	kidney clear cell carcinoma	Kidney	NO	NO	NO	NO	62	TCGA-CJ-4905-F7313	TCGA-CJ-4905	TCGA-CJ-4905-11A				-22864			0	1496			0				2011-2-8	FEMALE	Normal	Kidney Clear Cell Renal Carcinoma	No	C64.9	8310/3	C64.9	YES		1	NO
TCGA-CJ-4907-01	TCGA-CJ-4907-01	Kirc+	C5-KIRC	KIRC-like c17	KIRC-like c1	KIRC-like c9	miRNA cluster 13	cluster 4	mutation c1uster 9	TCGA-CJ-4907	TCGA Kidney Clear Cell Carcinoma (KIRC)	kidney clear cell carcinoma	Kidney	NO	NO	NO	NO	58	TCGA-CJ-4907-F7315	TCGA-CJ-4907	TCGA-CJ-4907-01A				-21208			0	1499			0				2011-2-8	MALE	Low	Kidney Clear Cell Renal Carcinoma	No	C64.9	8310/3	C64.9	YES		1	NO		Normal
TCGA-CJ-4907-11	TCGA-CJ-4907-11		C5-KIRC						mutation c1uster 9	TCGA-CJ-4907	TCGA Kidney Clear Cell Carcinoma (KIRC)	kidney clear cell carcinoma	Kidney	NO	NO	NO	NO	58	TCGA-CJ-4907-F7315	TCGA-CJ-4907	TCGA-CJ-4907-11A				-21208			0	1499			0				2011-2-8	MALE	Low	Kidney Clear Cell Renal Carcinoma	No	C64.9	8310/3	C64.9	YES		0.9	NO		Normal
TCGA-CJ-4908-01	TCGA-CJ-4908-01	Kirc+	C5-KIRC	Low purity c2	KIRC-like c1	KIRC-like c9	miRNA cluster 14	cluster 1	mutation c1uster 10	TCGA-CJ-4908	TCGA Kidney Clear Cell Carcinoma (KIRC)	kidney clear cell carcinoma	Kidney	NO	NO	NO	NO	38	TCGA-CJ-4908-F7316	TCGA-CJ-4908					-14226			0	1531			0				2011-2-8	MALE	Normal	Kidney Clear Cell Renal Carcinoma	No	C64.9	8310/3	C64.9	YES					Normal
TCGA-CJ-4908-11	TCGA-CJ-4908-11		C5-KIRC						mutation c1uster 10	TCGA-CJ-4908	TCGA Kidney Clear Cell Carcinoma (KIRC)	kidney clear cell carcinoma	Kidney	NO	NO	NO	NO	38	TCGA-CJ-4908-F7316	TCGA-CJ-4908	TCGA-CJ-4908-11A				-14226			0	1531			0				2011-2-8	MALE	Normal	Kidney Clear Cell Renal Carcinoma	No	C64.9	8310/3	C64.9	YES		0.8	NO		Normal
TCGA-CJ-4912-01	TCGA-CJ-4912-01	Squamous	C5-KIRC	KIRC-like c17	KIRC-like c1	KIRC-like c9	miRNA cluster 14	cluster 2	mutation c1uster 10	TCGA-CJ-4912	TCGA Kidney Clear Cell Carcinoma (KIRC)	kidney clear cell carcinoma	Kidney	NO	NO	NO	NO	61	TCGA-CJ-4912-F7319	TCGA-CJ-4912	TCGA-CJ-4912-01A				-22623			0	1657			0				2011-2-8	MALE		Kidney Clear Cell Renal Carcinoma	No	C64.9	8310/3	C64.9	YES		0.9	NO
TCGA-CJ-4912-11	TCGA-CJ-4912-11		C5-KIRC						mutation c1uster 10	TCGA-CJ-4912	TCGA Kidney Clear Cell Carcinoma (KIRC)	kidney clear cell carcinoma	Kidney	NO	NO	NO	NO	61	TCGA-CJ-4912-F7319	TCGA-CJ-4912	TCGA-CJ-4912-11A				-22623			0	1657			0				2011-2-8	MALE		Kidney Clear Cell Renal Carcinoma	No	C64.9	8310/3	C64.9	YES		0.8	NO
TCGA-CJ-4913-01	TCGA-CJ-4913-01	Kirc+	C5-KIRC	KIRC-like c17	KIRC-like c1				mutation c1uster 9	TCGA-CJ-4913	TCGA Kidney Clear Cell Carcinoma (KIRC)	kidney clear cell carcinoma	Kidney	YES	YES	NO	YES	45	TCGA-CJ-4913-F7400	TCGA-CJ-4913	TCGA-CJ-4913-01A			664	-16757		1173	0		538		0				2011-2-9	FEMALE	Normal	Kidney Clear Cell Renal Carcinoma	No	C64.9	8310/3	C64.9	YES		0.9	NO		Normal
TCGA-CJ-4913-11	TCGA-CJ-4913-11		C5-KIRC						mutation c1uster 9	TCGA-CJ-4913	TCGA Kidney Clear Cell Carcinoma (KIRC)	kidney clear cell carcinoma	Kidney	YES	YES	NO	YES	45	TCGA-CJ-4913-F7400	TCGA-CJ-4913	TCGA-CJ-4913-11A			664	-16757		1173	0		538		0				2011-2-9	FEMALE	Normal	Kidney Clear Cell Renal Carcinoma	No	C64.9	8310/3	C64.9	YES		0.9	NO		Normal
TCGA-CJ-4916-01	TCGA-CJ-4916-01	Iq	C5-KIRC	KIRC-like c17	KIRC-like c1	KIRC-like c9	miRNA cluster 14	cluster 3	mutation c1uster 10	TCGA-CJ-4916	TCGA Kidney Clear Cell Carcinoma (KIRC)	kidney clear cell carcinoma	Kidney	NO	NO	NO	NO	69	TCGA-CJ-4916-F7321	TCGA-CJ-4916	TCGA-CJ-4916-01A				-25470			0	1373			0				2011-2-8	FEMALE		Kidney Clear Cell Renal Carcinoma	No	C64.9	8310/3	C64.9	YES		0.9	NO
TCGA-CJ-4916-11	TCGA-CJ-4916-11		C5-KIRC						mutation c1uster 10	TCGA-CJ-4916	TCGA Kidney Clear Cell Carcinoma (KIRC)	kidney clear cell carcinoma	Kidney	NO	NO	NO	NO	69	TCGA-CJ-4916-F7321	TCGA-CJ-4916	TCGA-CJ-4916-11A				-25470			0	1373			0				2011-2-8	FEMALE		Kidney Clear Cell Renal Carcinoma	No	C64.9	8310/3	C64.9	YES		0.8	NO
TCGA-CJ-4918-01	TCGA-CJ-4918-01	Kirc+	C5-KIRC	KIRC-like c17	KIRC-like c1	KIRC-like c9	miRNA cluster 14	cluster 4	mutation c1uster 10	TCGA-CJ-4918	TCGA Kidney Clear Cell Carcinoma (KIRC)	kidney clear cell carcinoma	Kidney	YES	NO	NO	NO	64	TCGA-CJ-4918-F7403	TCGA-CJ-4918	TCGA-CJ-4918-01A				-23379		93	0		33		0				2011-2-9	MALE	Normal	Kidney Clear Cell Renal Carcinoma	No	C64.9	8310/3	C64.9	YES		0.9	NO		Normal
TCGA-CJ-4918-11	TCGA-CJ-4918-11		C5-KIRC						mutation c1uster 10	TCGA-CJ-4918	TCGA Kidney Clear Cell Carcinoma (KIRC)	kidney clear cell carcinoma	Kidney	YES	NO	NO	NO	64	TCGA-CJ-4918-F7403	TCGA-CJ-4918	TCGA-CJ-4918-11A				-23379		93	0		33		0				2011-2-9	MALE	Normal	Kidney Clear Cell Renal Carcinoma	No	C64.9	8310/3	C64.9	YES		0.9	NO		Normal
TCGA-CJ-4920-01	TCGA-CJ-4920-01	Kirc+	C5-KIRC	KIRC-like c17	KIRC-like c1	KIRC-like c9	miRNA cluster 14	cluster 4	mutation cluster 12	TCGA-CJ-4920	TCGA Kidney Clear Cell Carcinoma (KIRC)	kidney clear cell carcinoma	Kidney	NO	NO	NO	NO	64	TCGA-CJ-4920-F7323	TCGA-CJ-4920	TCGA-CJ-4920-01A				-23656		139	0				0				2011-2-8	FEMALE	Normal	Kidney Clear Cell Renal Carcinoma	No	C64.9	8310/3	C64.9	YES		0.9	NO		Normal
TCGA-CJ-4920-11	TCGA-CJ-4920-11		C5-KIRC						mutation cluster 12	TCGA-CJ-4920	TCGA Kidney Clear Cell Carcinoma (KIRC)	kidney clear cell carcinoma	Kidney	NO	NO	NO	NO	64	TCGA-CJ-4920-F7323	TCGA-CJ-4920	TCGA-CJ-4920-11A				-23656		139	0				0				2011-2-8	FEMALE	Normal	Kidney Clear Cell Renal Carcinoma	No	C64.9	8310/3	C64.9	YES		0.9	NO		Normal
TCGA-CJ-4923-01	TCGA-CJ-4923-01	Iq	C5-KIRC	KIRC-like c17	KIRC-like c1	KIRC-like c9	miRNA cluster 14	cluster 2	mutation c1uster 9	TCGA-CJ-4923	TCGA Kidney Clear Cell Carcinoma (KIRC)	kidney clear cell carcinoma	Kidney	YES	NO	NO	NO	63	TCGA-CJ-4923-F7405	TCGA-CJ-4923	TCGA-CJ-4923-01A				-23353		572	0		25		0				2011-2-9	FEMALE	Normal	Kidney Clear Cell Renal Carcinoma	No	C64.9	8310/3	C64.9	YES		0.9	NO		Normal
TCGA-CJ-4923-11	TCGA-CJ-4923-11		C5-KIRC						mutation c1uster 9	TCGA-CJ-4923	TCGA Kidney Clear Cell Carcinoma (KIRC)	kidney clear cell carcinoma	Kidney	YES	NO	NO	NO	63	TCGA-CJ-4923-F7405	TCGA-CJ-4923	TCGA-CJ-4923-11A				-23353		572	0		25		0				2011-2-9	FEMALE	Normal	Kidney Clear Cell Renal Carcinoma	No	C64.9	8310/3	C64.9	YES		0.8	NO		Normal
TCGA-CJ-5671-01	TCGA-CJ-5671-01	Kirc+	C5-KIRC	KIRC-like c17	KIRC-like c1	KIRC-like c9	miRNA cluster 13	cluster 2	mutation c1uster 9	TCGA-CJ-5671	TCGA Kidney Clear Cell Carcinoma (KIRC)	kidney clear cell carcinoma	Kidney					51	TCGA-CJ-5671-F71874	TCGA-CJ-5671	TCGA-CJ-5671-01A				-18954			0	3987			0		Scheduled Follow-up Submission	Complete Remission/Response	2015-3-31	MALE	Normal	Kidney Clear Cell Renal Carcinoma	No	C64.9	8310/3	C64.9	YES		0.8	NO		Normal
TCGA-CJ-5672-01	TCGA-CJ-5672-01	Kirc+	C5-KIRC	KIRC-like c17	KIRC-like c1	KIRC-like c9	miRNA cluster 14	cluster 3	mutation c1uster 10	TCGA-CJ-5672	TCGA Kidney Clear Cell Carcinoma (KIRC)	kidney clear cell carcinoma	Kidney					84	TCGA-CJ-5672-F10755	TCGA-CJ-5672	TCGA-CJ-5672-01A				-30900		2190	0				0				2011-4-26	MALE	Normal	Kidney Clear Cell Renal Carcinoma	No	C64.9	8310/3	C64.9	YES		0.8	NO		Normal
TCGA-CJ-5672-11	TCGA-CJ-5672-11		C5-KIRC						mutation c1uster 10	TCGA-CJ-5672	TCGA Kidney Clear Cell Carcinoma (KIRC)	kidney clear cell carcinoma	Kidney					84	TCGA-CJ-5672-F10755	TCGA-CJ-5672	TCGA-CJ-5672-11A				-30900		2190	0				0				2011-4-26	MALE	Normal	Kidney Clear Cell Renal Carcinoma	No	C64.9	8310/3	C64.9	YES		0.7	NO		Normal
TCGA-CJ-5675-01	TCGA-CJ-5675-01	Iq	C5-KIRC	KIRC-like c17	KIRC-like c1	KIRC-like c9	miRNA cluster 14	cluster 4	mutation c1uster 10	TCGA-CJ-5675	TCGA Kidney Clear Cell Carcinoma (KIRC)	kidney clear cell carcinoma	Kidney	YES	NO			70	TCGA-CJ-5675-F71871	TCGA-CJ-5675	TCGA-CJ-5675-01A				-25617			0	3936	900		0		Scheduled Follow-up Submission	Stable Disease	2015-3-31	MALE	Normal	Kidney Clear Cell Renal Carcinoma	No	C64.9	8310/3	C64.9	YES		0.8	NO		Normal
TCGA-CJ-5676-01	TCGA-CJ-5676-01	Kirc+	C5-KIRC	KIRC-like c17	KIRC-like c1	KIRC-like c9	miRNA cluster 5	cluster 4	mutation c1uster 10	TCGA-CJ-5676	TCGA Kidney Clear Cell Carcinoma (KIRC)	kidney clear cell carcinoma	Kidney	YES	YES			47	TCGA-CJ-5676-F71872	TCGA-CJ-5676					-17170			0	4067	2219		0		Scheduled Follow-up Submission	Progressive Disease	2015-3-31	MALE	Normal	Kidney Clear Cell Renal Carcinoma	No	C64.9	8310/3	C64.9	YES					Normal
TCGA-CJ-5676-11	TCGA-CJ-5676-11		C5-KIRC						mutation c1uster 10	TCGA-CJ-5676	TCGA Kidney Clear Cell Carcinoma (KIRC)	kidney clear cell carcinoma	Kidney	YES	YES			47	TCGA-CJ-5676-F71872	TCGA-CJ-5676	TCGA-CJ-5676-11A				-17170			0	4067	2219		0		Scheduled Follow-up Submission	Progressive Disease	2015-3-31	MALE	Normal	Kidney Clear Cell Renal Carcinoma	No	C64.9	8310/3	C64.9	YES		0.6	NO		Normal
TCGA-CJ-5677-01	TCGA-CJ-5677-01	Kirc+	C5-KIRC	KIRC-like c17	KIRC-like c1	KIRC-like c9	miRNA cluster 4	cluster 2	mutation cluster 13	TCGA-CJ-5677	TCGA Kidney Clear Cell Carcinoma (KIRC)	kidney clear cell carcinoma	Kidney	YES	NO	NO	YES	54	TCGA-CJ-5677-F10759	TCGA-CJ-5677	TCGA-CJ-5677-01A			278	-19849		782	0		288		1				2011-4-26	FEMALE	Low	Kidney Clear Cell Renal Carcinoma	No	C64.9	8310/3	C64.9	YES		0.8	NO		Normal
TCGA-CJ-5677-11	TCGA-CJ-5677-11		C5-KIRC						mutation cluster 13	TCGA-CJ-5677	TCGA Kidney Clear Cell Carcinoma (KIRC)	kidney clear cell carcinoma	Kidney	YES	NO	NO	YES	54	TCGA-CJ-5677-F10759	TCGA-CJ-5677	TCGA-CJ-5677-11A			278	-19849		782	0		288		1				2011-4-26	FEMALE	Low	Kidney Clear Cell Renal Carcinoma	No	C64.9	8310/3	C64.9	YES		0.9	NO		Normal
TCGA-CJ-5678-01	TCGA-CJ-5678-01	Kirc+	C5-KIRC	KIRC-like c17	KIRC-like c1	KIRC-like c9	miRNA cluster 14	cluster 3	mutation c1uster 9	TCGA-CJ-5678	TCGA Kidney Clear Cell Carcinoma (KIRC)	kidney clear cell carcinoma	Kidney	YES	NO	YES	NO	62	TCGA-CJ-5678-F10760	TCGA-CJ-5678	TCGA-CJ-5678-01A		399		-22944		574	0		399		1				2011-4-26	MALE	Normal	Kidney Clear Cell Renal Carcinoma	No	C64.9	8310/3	C64.9	YES		0.7	NO
TCGA-CJ-5678-11	TCGA-CJ-5678-11		C5-KIRC						mutation c1uster 9	TCGA-CJ-5678	TCGA Kidney Clear Cell Carcinoma (KIRC)	kidney clear cell carcinoma	Kidney	YES	NO	YES	NO	62	TCGA-CJ-5678-F10760	TCGA-CJ-5678	TCGA-CJ-5678-11A		399		-22944		574	0		399		1				2011-4-26	MALE	Normal	Kidney Clear Cell Renal Carcinoma	No	C64.9	8310/3	C64.9	YES		0.9	NO
TCGA-CJ-5679-01	TCGA-CJ-5679-01	Kirc+	C5-KIRC	KIRC-like c17	KIRC-like c1	KIRC-like c9	miRNA cluster 4	cluster 2	mutation c1uster 10	TCGA-CJ-5679	TCGA Kidney Clear Cell Carcinoma (KIRC)	kidney clear cell carcinoma	Kidney	YES	YES	YES	NO	73	TCGA-CJ-5679-F10761	TCGA-CJ-5679	TCGA-CJ-5679-01A		595		-26858		679	0		595		1				2011-4-26	MALE	Low	Kidney Clear Cell Renal Carcinoma	No	C64.9	8310/3	C64.9	YES		0.8	NO		Normal
TCGA-CJ-5679-11	TCGA-CJ-5679-11		C5-KIRC						mutation c1uster 10	TCGA-CJ-5679	TCGA Kidney Clear Cell Carcinoma (KIRC)	kidney clear cell carcinoma	Kidney	YES	YES	YES	NO	73	TCGA-CJ-5679-F10761	TCGA-CJ-5679			595		-26858		679	0		595		1				2011-4-26	MALE	Low	Kidney Clear Cell Renal Carcinoma	No	C64.9	8310/3	C64.9	YES					Normal
TCGA-CJ-5680-01	TCGA-CJ-5680-01	Kirc+	C5-KIRC	KIRC-like c17	KIRC-like c1	KIRC-like c9	miRNA cluster 14	cluster 3	mutation c1uster 10	TCGA-CJ-5680	TCGA Kidney Clear Cell Carcinoma (KIRC)	kidney clear cell carcinoma	Kidney	YES	YES	NO	NO	65	TCGA-CJ-5680-F10762	TCGA-CJ-5680	TCGA-CJ-5680-01A				-23778		768	0		153		1				2011-4-26	FEMALE	Normal	Kidney Clear Cell Renal Carcinoma	No	C64.9	8310/3	C64.9	YES		0.9	NO		Normal
TCGA-CJ-5680-11	TCGA-CJ-5680-11		C5-KIRC						mutation c1uster 10	TCGA-CJ-5680	TCGA Kidney Clear Cell Carcinoma (KIRC)	kidney clear cell carcinoma	Kidney	YES	YES	NO	NO	65	TCGA-CJ-5680-F10762	TCGA-CJ-5680					-23778		768	0		153		1				2011-4-26	FEMALE	Normal	Kidney Clear Cell Renal Carcinoma	No	C64.9	8310/3	C64.9	YES					Normal
TCGA-CJ-5681-01	TCGA-CJ-5681-01	Kirc+	C5-KIRC	Low purity c2	KIRC-like c1	KIRC-like c9	miRNA cluster 14	cluster 3	mutation c1uster 9	TCGA-CJ-5681	TCGA Kidney Clear Cell Carcinoma (KIRC)	kidney clear cell carcinoma	Kidney	YES	YES	NO	NO	44	TCGA-CJ-5681-F10763	TCGA-CJ-5681	TCGA-CJ-5681-01A				-16121		552	0		17		0				2011-4-26	FEMALE	Low	Kidney Clear Cell Renal Carcinoma	No	C64.9	8310/3	C64.9	YES		0.9	NO		Elevated
TCGA-CJ-5681-11	TCGA-CJ-5681-11		C5-KIRC						mutation c1uster 9	TCGA-CJ-5681	TCGA Kidney Clear Cell Carcinoma (KIRC)	kidney clear cell carcinoma	Kidney	YES	YES	NO	NO	44	TCGA-CJ-5681-F10763	TCGA-CJ-5681	TCGA-CJ-5681-11A				-16121		552	0		17		0				2011-4-26	FEMALE	Low	Kidney Clear Cell Renal Carcinoma	No	C64.9	8310/3	C64.9	YES		1	NO		Elevated
TCGA-CJ-5682-01	TCGA-CJ-5682-01	Kirc+	C5-KIRC	KIRC-like c17	KIRC-like c1	KIRC-like c9	miRNA cluster 14	cluster 1	mutation c1uster 9	TCGA-CJ-5682	TCGA Kidney Clear Cell Carcinoma (KIRC)	kidney clear cell carcinoma	Kidney					60	TCGA-CJ-5682-F71873	TCGA-CJ-5682	TCGA-CJ-5682-01A				-22244			0	3736			0		Scheduled Follow-up Submission	Stable Disease	2015-3-31	MALE	Normal	Kidney Clear Cell Renal Carcinoma	No	C64.9	8310/3	C64.9	YES		0.8	NO		Normal
TCGA-CJ-5683-01	TCGA-CJ-5683-01	Kirc+	C5-KIRC	KIRC-like c17	KIRC-like c1	KIRC-like c9	miRNA cluster 14	cluster 4	mutation cluster 14	TCGA-CJ-5683	TCGA Kidney Clear Cell Carcinoma (KIRC)	kidney clear cell carcinoma	Kidney	NO	NO	NO	NO	78	TCGA-CJ-5683-F10765	TCGA-CJ-5683	TCGA-CJ-5683-01A				-28745			0	1889			0				2011-4-26	MALE	Low	Kidney Clear Cell Renal Carcinoma	No	C64.9	8310/3	C64.9	YES		0.9	NO
TCGA-CJ-5684-01	TCGA-CJ-5684-01	Kirc+	C5-KIRC	KIRC-like c17	KIRC-like c1	KIRC-like c9	miRNA cluster 13	cluster 4	mutation c1uster 10	TCGA-CJ-5684	TCGA Kidney Clear Cell Carcinoma (KIRC)	kidney clear cell carcinoma	Kidney	NO	NO	NO	NO	61	TCGA-CJ-5684-F10766	TCGA-CJ-5684	TCGA-CJ-5684-01A				-22561			0	2231			0				2011-4-26	MALE	Low	Kidney Clear Cell Renal Carcinoma	No	C64.9	8310/3	C64.9	YES		0.8	NO
TCGA-CJ-5686-01	TCGA-CJ-5686-01	Kirc+	C5-KIRC	KIRC-like c17	KIRC-like c1	KIRC-like c9	miRNA cluster 14	cluster 3	mutation c1uster 10	TCGA-CJ-5686	TCGA Kidney Clear Cell Carcinoma (KIRC)	kidney clear cell carcinoma	Kidney	NO	NO	NO	NO	59	TCGA-CJ-5686-F10767	TCGA-CJ-5686	TCGA-CJ-5686-01A				-21836			0	2038			0				2011-4-26	FEMALE	Normal	Kidney Clear Cell Renal Carcinoma	No	C64.9	8310/3	C64.9	YES		0.8	NO
TCGA-CJ-5689-01	TCGA-CJ-5689-01	Kirc+	C5-KIRC	KIRC-like c17	KIRC-like c1	KIRC-like c9	miRNA cluster 5	cluster 4		TCGA-CJ-5689	TCGA Kidney Clear Cell Carcinoma (KIRC)	kidney clear cell carcinoma	Kidney	NO	NO	NO	NO	90	TCGA-CJ-5689-F10321	TCGA-CJ-5689	TCGA-CJ-5689-01A				-32872		1620	0								2011-4-14	MALE	Low	Kidney Clear Cell Renal Carcinoma	No	C64.9	8310/3	C64.9	YES		0.8	NO
TCGA-CJ-5689-11	TCGA-CJ-5689-11		C5-KIRC							TCGA-CJ-5689	TCGA Kidney Clear Cell Carcinoma (KIRC)	kidney clear cell carcinoma	Kidney	NO	NO	NO	NO	90	TCGA-CJ-5689-F10321	TCGA-CJ-5689					-32872		1620	0								2011-4-14	MALE	Low	Kidney Clear Cell Renal Carcinoma	No	C64.9	8310/3	C64.9	YES
TCGA-CJ-6027-01	TCGA-CJ-6027-01	Kirc+	C5-KIRC	KIRC-like c17	KIRC-like c1	KIRC-like c9	miRNA cluster 4	cluster 2	mutation c1uster 10	TCGA-CJ-6027	TCGA Kidney Clear Cell Carcinoma (KIRC)	kidney clear cell carcinoma	Kidney					77	TCGA-CJ-6027-F71876	TCGA-CJ-6027	TCGA-CJ-6027-01A				-28359		3615	0	1855			0		Scheduled Follow-up Submission	Complete Remission/Response	2015-3-31	MALE	Low	Kidney Clear Cell Renal Carcinoma	No	C64.9	8310/3	C64.9	YES		1	NO		Normal
TCGA-CJ-6028-01	TCGA-CJ-6028-01	Kirc+	C5-KIRC	KIRC-like c17	KIRC-like c1	KIRC-like c9	miRNA cluster 4	cluster 2	mutation c1uster 9	TCGA-CJ-6028	TCGA Kidney Clear Cell Carcinoma (KIRC)	kidney clear cell carcinoma	Kidney	YES	YES	NO	YES	58	TCGA-CJ-6028-F14093	TCGA-CJ-6028	TCGA-CJ-6028-01A			150	-21380		1625	0		137		1				2011-7-21	MALE	Low	Kidney Clear Cell Renal Carcinoma	No	C64.9	8310/3	C64.9	YES		1.1	NO	90	Normal
TCGA-CJ-6030-01	TCGA-CJ-6030-01	Kirc+	C5-KIRC	KIRC-like c17	KIRC-like c1	KIRC-like c9	miRNA cluster 14	cluster 2	mutation c1uster 10	TCGA-CJ-6030	TCGA Kidney Clear Cell Carcinoma (KIRC)	kidney clear cell carcinoma	Kidney					65	TCGA-CJ-6030-F14096	TCGA-CJ-6030	TCGA-CJ-6030-01A				-24096		2299	0				0				2011-7-21	MALE	Low	Kidney Clear Cell Renal Carcinoma	No	C64.9	8310/3	C64.9	YES		0.9	NO
TCGA-CJ-6030-11	TCGA-CJ-6030-11		C5-KIRC						mutation c1uster 10	TCGA-CJ-6030	TCGA Kidney Clear Cell Carcinoma (KIRC)	kidney clear cell carcinoma	Kidney					65	TCGA-CJ-6030-F14096	TCGA-CJ-6030	TCGA-CJ-6030-11A				-24096		2299	0				0				2011-7-21	MALE	Low	Kidney Clear Cell Renal Carcinoma	No	C64.9	8310/3	C64.9	YES		0.9	NO
TCGA-CJ-6031-01	TCGA-CJ-6031-01	Kirc+	C5-KIRC	KIRC-like c17	squamous c3	KIRC-like c9	miRNA cluster 5	cluster 4	mutation c1uster 10	TCGA-CJ-6031	TCGA Kidney Clear Cell Carcinoma (KIRC)	kidney clear cell carcinoma	Kidney					54	TCGA-CJ-6031-F15201	TCGA-CJ-6031					-19905			0	1906			0				2011-8-15	MALE	Normal	Kidney Clear Cell Renal Carcinoma	No	C64.9	8310/3	C64.9	YES					Normal
TCGA-CJ-6032-01	TCGA-CJ-6032-01	Kirc+	C5-KIRC	KIRC-like c17	KIRC-like c1	KIRC-like c9	miRNA cluster 14	cluster 3	mutation cluster 6	TCGA-CJ-6032	TCGA Kidney Clear Cell Carcinoma (KIRC)	kidney clear cell carcinoma	Kidney					63	TCGA-CJ-6032-F71880	TCGA-CJ-6032	TCGA-CJ-6032-01A				-23310			0	3639			0		Scheduled Follow-up Submission	Complete Remission/Response	2015-3-31	FEMALE	Normal	Kidney Clear Cell Renal Carcinoma	No	C64.9	8310/3	C64.9	YES		1.3	NO		Normal
TCGA-CJ-6033-01	TCGA-CJ-6033-01	Kirc+	C5-KIRC	KIRC-like c17	KIRC-like c1	KIRC-like c9	miRNA cluster 4	cluster 2	mutation c1uster 10	TCGA-CJ-6033	TCGA Kidney Clear Cell Carcinoma (KIRC)	kidney clear cell carcinoma	Kidney	YES	NO			54	TCGA-CJ-6033-F15204	TCGA-CJ-6033	TCGA-CJ-6033-01A				-19919		224	0		144		2				2011-8-15	FEMALE	Low	Kidney Clear Cell Renal Carcinoma	No	C64.9	8310/3	C64.9	YES		0.9	NO
TCGA-CJ-6033-11	TCGA-CJ-6033-11		C5-KIRC						mutation c1uster 10	TCGA-CJ-6033	TCGA Kidney Clear Cell Carcinoma (KIRC)	kidney clear cell carcinoma	Kidney	YES	NO			54	TCGA-CJ-6033-F15204	TCGA-CJ-6033	TCGA-CJ-6033-11A				-19919		224	0		144		2				2011-8-15	FEMALE	Low	Kidney Clear Cell Renal Carcinoma	No	C64.9	8310/3	C64.9	YES		1	NO
TCGA-CW-5580-01	TCGA-CW-5580-01	Kirc+	C5-KIRC	KIRC-like c17	KIRC-like c1	KIRC-like c9	miRNA cluster 14	cluster 3	mutation c1uster 10	TCGA-CW-5580	TCGA Kidney Clear Cell Carcinoma (KIRC)	kidney clear cell carcinoma	Kidney	YES	YES	NO	NO	73	TCGA-CW-5580-F8581	TCGA-CW-5580					-26696		1964	0				1				2011-3-1	FEMALE		Kidney Clear Cell Renal Carcinoma	No	C64.9	8310/3	C64.9	YES
TCGA-CW-5580-11	TCGA-CW-5580-11		C5-KIRC						mutation c1uster 10	TCGA-CW-5580	TCGA Kidney Clear Cell Carcinoma (KIRC)	kidney clear cell carcinoma	Kidney	YES	YES	NO	NO	73	TCGA-CW-5580-F8581	TCGA-CW-5580	TCGA-CW-5580-11A				-26696		1964	0				1				2011-3-1	FEMALE		Kidney Clear Cell Renal Carcinoma	No	C64.9	8310/3	C64.9	YES		0.6	NO
TCGA-CW-5581-01	TCGA-CW-5581-01	Kirc+	C5-KIRC	KIRC-like c17	KIRC-like c1	KIRC-like c9	miRNA cluster 14	cluster 1	mutation c1uster 10	TCGA-CW-5581	TCGA Kidney Clear Cell Carcinoma (KIRC)	kidney clear cell carcinoma	Kidney					44	TCGA-CW-5581-F12243	TCGA-CW-5581					-16195			0	2799			0				2011-5-26	MALE		Kidney Clear Cell Renal Carcinoma	No	C64.9	8310/3	C64.9	YES
TCGA-CW-5581-11	TCGA-CW-5581-11		C5-KIRC						mutation c1uster 10	TCGA-CW-5581	TCGA Kidney Clear Cell Carcinoma (KIRC)	kidney clear cell carcinoma	Kidney					44	TCGA-CW-5581-F12243	TCGA-CW-5581	TCGA-CW-5581-11A				-16195			0	2799			0				2011-5-26	MALE		Kidney Clear Cell Renal Carcinoma	No	C64.9	8310/3	C64.9	YES		0.8	NO
TCGA-CW-5583-01	TCGA-CW-5583-01	Kirc+	C5-KIRC	Low purity c2	KIRC-like c1	KIRC-like c9	miRNA cluster 13	cluster 1	mutation c1uster 10	TCGA-CW-5583	TCGA Kidney Clear Cell Carcinoma (KIRC)	kidney clear cell carcinoma	Kidney					51	TCGA-CW-5583-F12245	TCGA-CW-5583	TCGA-CW-5583-01A				-18666			0	2489			2				2011-5-26	FEMALE		Kidney Clear Cell Renal Carcinoma	No	C64.9	8310/3	C64.9	YES		0.6	NO
TCGA-CW-5584-01	TCGA-CW-5584-01	Kirc+	C5-KIRC	KIRC-like c17	KIRC-like c1	KIRC-like c9	miRNA cluster 14	cluster 3		TCGA-CW-5584	TCGA Kidney Clear Cell Carcinoma (KIRC)	kidney clear cell carcinoma	Kidney	NO	NO		NO	74	TCGA-CW-5584-F8588	TCGA-CW-5584	TCGA-CW-5584-01A				-27352		164	0		102		0				2011-3-1	MALE		Kidney Clear Cell Renal Carcinoma	No	C64.9	8310/3	C64.9	YES		0.7	NO
TCGA-CW-5584-11	TCGA-CW-5584-11		C5-KIRC							TCGA-CW-5584	TCGA Kidney Clear Cell Carcinoma (KIRC)	kidney clear cell carcinoma	Kidney	NO	NO		NO	74	TCGA-CW-5584-F8588	TCGA-CW-5584	TCGA-CW-5584-11A				-27352		164	0		102		0				2011-3-1	MALE		Kidney Clear Cell Renal Carcinoma	No	C64.9	8310/3	C64.9	YES		0.5	NO
TCGA-CW-5585-01	TCGA-CW-5585-01	Kirc+	C5-KIRC	KIRC-like c17	KIRC-like c1	KIRC-like c9	miRNA cluster 13	cluster 1	mutation c1uster 9	TCGA-CW-5585	TCGA Kidney Clear Cell Carcinoma (KIRC)	kidney clear cell carcinoma	Kidney	YES	NO	NO	NO	51	TCGA-CW-5585-F8592	TCGA-CW-5585	TCGA-CW-5585-01A				-18898			0	2609			0				2011-3-1	MALE		Kidney Clear Cell Renal Carcinoma	No	C64.9	8310/3	C64.9	YES		0.4	NO
TCGA-CW-5585-11	TCGA-CW-5585-11		C5-KIRC						mutation c1uster 9	TCGA-CW-5585	TCGA Kidney Clear Cell Carcinoma (KIRC)	kidney clear cell carcinoma	Kidney	YES	NO	NO	NO	51	TCGA-CW-5585-F8592	TCGA-CW-5585	TCGA-CW-5585-11A				-18898			0	2609			0				2011-3-1	MALE		Kidney Clear Cell Renal Carcinoma	No	C64.9	8310/3	C64.9	YES		0.4	NO
TCGA-CW-5587-01	TCGA-CW-5587-01	Iq	C5-KIRC	KIRC-like c17	KIRC-like c1	KIRC-like c9	miRNA cluster 13	cluster 1		TCGA-CW-5587	TCGA Kidney Clear Cell Carcinoma (KIRC)	kidney clear cell carcinoma	Kidney	NO	NO	YES	NO	62	TCGA-CW-5587-F8600	TCGA-CW-5587	TCGA-CW-5587-01A		2219		-22693			0	2226	2003		1				2011-3-1	FEMALE		Kidney Clear Cell Renal Carcinoma	No	C64.9	8310/3	C64.9	YES		0.4	NO
TCGA-CW-5587-11	TCGA-CW-5587-11		C5-KIRC							TCGA-CW-5587	TCGA Kidney Clear Cell Carcinoma (KIRC)	kidney clear cell carcinoma	Kidney	NO	NO	YES	NO	62	TCGA-CW-5587-F8600	TCGA-CW-5587			2219		-22693			0	2226	2003		1				2011-3-1	FEMALE		Kidney Clear Cell Renal Carcinoma	No	C64.9	8310/3	C64.9	YES
TCGA-CW-5588-01	TCGA-CW-5588-01	Kirc+	C5-KIRC	KIRC-like c17	KIRC-like c1	KIRC-like c9	miRNA cluster 5	cluster 4	mutation c1uster 10	TCGA-CW-5588	TCGA Kidney Clear Cell Carcinoma (KIRC)	kidney clear cell carcinoma	Kidney	NO	NO	NO	NO	78	TCGA-CW-5588-F8607	TCGA-CW-5588	TCGA-CW-5588-01A				-28714			0	2017			0				2011-3-1	FEMALE		Kidney Clear Cell Renal Carcinoma	No	C64.9	8310/3	C64.9	YES		0.8	NO
TCGA-CW-5589-01	TCGA-CW-5589-01	Kirc+	C5-KIRC	KIRC-like c17	KIRC-like c1	KIRC-like c9	miRNA cluster 13	cluster 4	mutation c1uster 9	TCGA-CW-5589	TCGA Kidney Clear Cell Carcinoma (KIRC)	kidney clear cell carcinoma	Kidney			NO	NO	52	TCGA-CW-5589-F8611	TCGA-CW-5589	TCGA-CW-5589-01A				-19312			0	2378			0				2011-3-1	MALE		Kidney Clear Cell Renal Carcinoma	No	C64.9	8310/3	C64.9	YES		0.6	NO
TCGA-CW-5589-11	TCGA-CW-5589-11		C5-KIRC						mutation c1uster 9	TCGA-CW-5589	TCGA Kidney Clear Cell Carcinoma (KIRC)	kidney clear cell carcinoma	Kidney			NO	NO	52	TCGA-CW-5589-F8611	TCGA-CW-5589	TCGA-CW-5589-11A				-19312			0	2378			0				2011-3-1	MALE		Kidney Clear Cell Renal Carcinoma	No	C64.9	8310/3	C64.9	YES		0.5	NO
TCGA-CW-5590-01	TCGA-CW-5590-01	Kirc+	C5-KIRC	KIRC-like c17	KIRC-like c1	KIRC-like c9	miRNA cluster 5	cluster 4		TCGA-CW-5590	TCGA Kidney Clear Cell Carcinoma (KIRC)	kidney clear cell carcinoma	Kidney	YES	NO	NO	NO	51	TCGA-CW-5590-F8613	TCGA-CW-5590	TCGA-CW-5590-01A				-18905		1075	0		672		1				2011-3-1	MALE		Kidney Clear Cell Renal Carcinoma	No	C64.9	8310/3	C64.9	YES		1	NO
TCGA-CW-5591-01	TCGA-CW-5591-01	High	C5-KIRC	KIRC-like c17	KIRC-like c1	KIRC-like c9	miRNA cluster 13	cluster 1	mutation c1uster 10	TCGA-CW-5591	TCGA Kidney Clear Cell Carcinoma (KIRC)	kidney clear cell carcinoma	Kidney	YES	YES	NO	YES	56	TCGA-CW-5591-F8617	TCGA-CW-5591	TCGA-CW-5591-01A			0	-20712			0	2271			0				2011-3-1	MALE		Kidney Clear Cell Renal Carcinoma	No	C64.9	8310/3	C64.9	YES		0.7	NO
TCGA-CW-5591-11	TCGA-CW-5591-11		C5-KIRC						mutation c1uster 10	TCGA-CW-5591	TCGA Kidney Clear Cell Carcinoma (KIRC)	kidney clear cell carcinoma	Kidney	YES	YES	NO	YES	56	TCGA-CW-5591-F8617	TCGA-CW-5591	TCGA-CW-5591-11A			0	-20712			0	2271			0				2011-3-1	MALE		Kidney Clear Cell Renal Carcinoma	No	C64.9	8310/3	C64.9	YES		0.7	NO
TCGA-CW-6087-01	TCGA-CW-6087-01	Kirc+	C5-KIRC	Low purity c2	KIRC-like c1	KIRC-like c9			mutation cluster 14	TCGA-CW-6087	TCGA Kidney Clear Cell Carcinoma (KIRC)	kidney clear cell carcinoma	Kidney					61	TCGA-CW-6087-F12168	TCGA-CW-6087	TCGA-CW-6087-01A				-22438		41	0				1				2011-5-25	MALE		Kidney Clear Cell Renal Carcinoma	No	C64.9	8310/3	C64.9	YES		0.6	NO
TCGA-CW-6087-11	TCGA-CW-6087-11		C5-KIRC						mutation cluster 14	TCGA-CW-6087	TCGA Kidney Clear Cell Carcinoma (KIRC)	kidney clear cell carcinoma	Kidney					61	TCGA-CW-6087-F12168	TCGA-CW-6087	TCGA-CW-6087-11A				-22438		41	0				1				2011-5-25	MALE		Kidney Clear Cell Renal Carcinoma	No	C64.9	8310/3	C64.9	YES		0.6	NO
TCGA-CW-6088-01	TCGA-CW-6088-01	Kirc+	C5-KIRC	KIRC-like c17	KIRC-like c1	KIRC-like c9	miRNA cluster 5	cluster 4		TCGA-CW-6088	TCGA Kidney Clear Cell Carcinoma (KIRC)	kidney clear cell carcinoma	Kidney					60	TCGA-CW-6088-F35846	TCGA-CW-6088	TCGA-CW-6088-01A				-22020			0	3222			1		Scheduled Follow-up Submission	Stable Disease	2012-10-10	MALE		Kidney Clear Cell Renal Carcinoma	No	C64.9	8310/3	C64.9	YES		0.7	NO
TCGA-CW-6088-11	TCGA-CW-6088-11		C5-KIRC							TCGA-CW-6088	TCGA Kidney Clear Cell Carcinoma (KIRC)	kidney clear cell carcinoma	Kidney					60	TCGA-CW-6088-F35846	TCGA-CW-6088	TCGA-CW-6088-11A				-22020			0	3222			1		Scheduled Follow-up Submission	Stable Disease	2012-10-10	MALE		Kidney Clear Cell Renal Carcinoma	No	C64.9	8310/3	C64.9	YES		0.6	NO
TCGA-CW-6090-01	TCGA-CW-6090-01	Kirc+	C5-KIRC	KIRC-like c17	KIRC-like c1	KIRC-like c9	miRNA cluster 4	cluster 2	mutation c1uster 10	TCGA-CW-6090	TCGA Kidney Clear Cell Carcinoma (KIRC)	kidney clear cell carcinoma	Kidney					68	TCGA-CW-6090-F12172	TCGA-CW-6090	TCGA-CW-6090-01A				-24909			0	2552	2780		2				2011-5-25	MALE		Kidney Clear Cell Renal Carcinoma	No	C64.9	8310/3	C64.9	YES		0.4	NO
TCGA-CW-6090-11	TCGA-CW-6090-11		C5-KIRC						mutation c1uster 10	TCGA-CW-6090	TCGA Kidney Clear Cell Carcinoma (KIRC)	kidney clear cell carcinoma	Kidney					68	TCGA-CW-6090-F12172	TCGA-CW-6090	TCGA-CW-6090-11A				-24909			0	2552	2780		2				2011-5-25	MALE		Kidney Clear Cell Renal Carcinoma	No	C64.9	8310/3	C64.9	YES		0.6	NO
TCGA-CW-6093-01	TCGA-CW-6093-01	Kirc+	C5-KIRC	KIRC-like c17	KIRC-like c1	KIRC-like c9	miRNA cluster 14	cluster 4	mutation c1uster 10	TCGA-CW-6093	TCGA Kidney Clear Cell Carcinoma (KIRC)	kidney clear cell carcinoma	Kidney					73	TCGA-CW-6093-F35847	TCGA-CW-6093	TCGA-CW-6093-01A				-26909			0	3146			2		Scheduled Follow-up Submission	Stable Disease	2012-10-10	MALE		Kidney Clear Cell Renal Carcinoma	No	C64.9	8310/3	C64.9	YES		0.7	NO
TCGA-CW-6096-01	TCGA-CW-6096-01				KIRC-like c1					TCGA-CW-6096	TCGA Kidney Clear Cell Carcinoma (KIRC)	kidney clear cell carcinoma	Kidney					44	TCGA-CW-6096-F35848	TCGA-CW-6096	TCGA-CW-6096-01A				-16140			0	2701			0		Scheduled Follow-up Submission	Stable Disease	2012-10-10	FEMALE		Kidney Clear Cell Renal Carcinoma	No	C64.9	8310/3	C64.9	YES		1	NO
TCGA-CW-6097-01	TCGA-CW-6097-01	Kirc+	C5-KIRC	Low purity c2	KIRC-like c1	KIRC-like c9	miRNA cluster 5			TCGA-CW-6097	TCGA Kidney Clear Cell Carcinoma (KIRC)	kidney clear cell carcinoma	Kidney					32	TCGA-CW-6097-F12248	TCGA-CW-6097					-11701		571	0		457		0				2011-5-26	MALE		Kidney Clear Cell Renal Carcinoma	No	C64.9	8310/3	C64.9	YES
TCGA-CZ-4853-01	TCGA-CZ-4853-01	Kirc+	C5-KIRC	KIRC-like c17	KIRC-like c1	KIRC-like c9	miRNA cluster 14	cluster 3	mutation c1uster 10	TCGA-CZ-4853	TCGA Kidney Clear Cell Carcinoma (KIRC)	kidney clear cell carcinoma	Kidney					82	TCGA-CZ-4853-F14039	TCGA-CZ-4853	TCGA-CZ-4853-01A				-30191			0	774					Scheduled Follow-up Submission		2011-7-20	MALE	Low	Kidney Clear Cell Renal Carcinoma	No	C64.9	8310/3	C64.9	YES		0.8	NO
TCGA-CZ-4853-11	TCGA-CZ-4853-11		C5-KIRC						mutation c1uster 10	TCGA-CZ-4853	TCGA Kidney Clear Cell Carcinoma (KIRC)	kidney clear cell carcinoma	Kidney					82	TCGA-CZ-4853-F14039	TCGA-CZ-4853	TCGA-CZ-4853-11A				-30191			0	774					Scheduled Follow-up Submission		2011-7-20	MALE	Low	Kidney Clear Cell Renal Carcinoma	No	C64.9	8310/3	C64.9	YES		1.3	NO
TCGA-CZ-4854-01	TCGA-CZ-4854-01	Kirc+	C5-KIRC	KIRC-like c17	KIRC-like c1	KIRC-like c9	miRNA cluster 4		mutation c1uster 10	TCGA-CZ-4854	TCGA Kidney Clear Cell Carcinoma (KIRC)	kidney clear cell carcinoma	Kidney					68	TCGA-CZ-4854-F7595	TCGA-CZ-4854	TCGA-CZ-4854-01A				-24876		1404	0				0				2011-2-11	MALE	Low	Kidney Clear Cell Renal Carcinoma	No	C64.9	8310/3	C64.9	YES		1.7	NO	100
TCGA-CZ-4854-11	TCGA-CZ-4854-11		C5-KIRC						mutation c1uster 10	TCGA-CZ-4854	TCGA Kidney Clear Cell Carcinoma (KIRC)	kidney clear cell carcinoma	Kidney					68	TCGA-CZ-4854-F7595	TCGA-CZ-4854	TCGA-CZ-4854-11A				-24876		1404	0				0				2011-2-11	MALE	Low	Kidney Clear Cell Renal Carcinoma	No	C64.9	8310/3	C64.9	YES		0.7	NO	100
TCGA-CZ-4856-01	TCGA-CZ-4856-01	Kirc+	C5-KIRC	KIRC-like c17	KIRC-like c1	KIRC-like c9	miRNA cluster 14	cluster 3	mutation c1uster 10	TCGA-CZ-4856	TCGA Kidney Clear Cell Carcinoma (KIRC)	kidney clear cell carcinoma	Kidney					62	TCGA-CZ-4856-F14042	TCGA-CZ-4856	TCGA-CZ-4856-01A				-22684			0	18			0		Scheduled Follow-up Submission		2011-7-20	FEMALE	Normal	Kidney Clear Cell Renal Carcinoma	No	C64.9	8310/3	C64.9	YES		1.3	NO	90
TCGA-CZ-4856-11	TCGA-CZ-4856-11		C5-KIRC						mutation c1uster 10	TCGA-CZ-4856	TCGA Kidney Clear Cell Carcinoma (KIRC)	kidney clear cell carcinoma	Kidney					62	TCGA-CZ-4856-F14042	TCGA-CZ-4856	TCGA-CZ-4856-11A				-22684			0	18			0		Scheduled Follow-up Submission		2011-7-20	FEMALE	Normal	Kidney Clear Cell Renal Carcinoma	No	C64.9	8310/3	C64.9	YES		1.1	NO	90
TCGA-CZ-4857-01	TCGA-CZ-4857-01	Kirc+	C5-KIRC	KIRC-like c17	KIRC-like c1	KIRC-like c9	miRNA cluster 4		mutation cluster 1	TCGA-CZ-4857	TCGA Kidney Clear Cell Carcinoma (KIRC)	kidney clear cell carcinoma	Kidney	NO	YES	NO	NO	56	TCGA-CZ-4857-F8728	TCGA-CZ-4857	TCGA-CZ-4857-01A				-20718		1432	0		990		0				2011-3-4	MALE	Low	Kidney Clear Cell Renal Carcinoma	No	C64.9	8310/3	C64.9	YES		0.8	NO
TCGA-CZ-4857-11	TCGA-CZ-4857-11		C5-KIRC						mutation cluster 1	TCGA-CZ-4857	TCGA Kidney Clear Cell Carcinoma (KIRC)	kidney clear cell carcinoma	Kidney	NO	YES	NO	NO	56	TCGA-CZ-4857-F8728	TCGA-CZ-4857	TCGA-CZ-4857-11A				-20718		1432	0		990		0				2011-3-4	MALE	Low	Kidney Clear Cell Renal Carcinoma	No	C64.9	8310/3	C64.9	YES		1	NO
TCGA-CZ-4858-01	TCGA-CZ-4858-01	BRCA-LUAD+	C5-KIRC	KIRC-like c17	KIRC-like c1	KIRC-like c9	miRNA cluster 5	cluster 2	mutation cluster 13	TCGA-CZ-4858	TCGA Kidney Clear Cell Carcinoma (KIRC)	kidney clear cell carcinoma	Kidney	NO	NO	NO	YES	39	TCGA-CZ-4858-F14043	TCGA-CZ-4858	TCGA-CZ-4858-01A			1912	-14343		2105	0	1943	1912		0		Scheduled Follow-up Submission		2011-7-20	MALE	Normal	Kidney Clear Cell Renal Carcinoma	No	C64.9	8310/3	C64.9	YES		1.4	NO	100
TCGA-CZ-4858-11	TCGA-CZ-4858-11		C5-KIRC						mutation cluster 13	TCGA-CZ-4858	TCGA Kidney Clear Cell Carcinoma (KIRC)	kidney clear cell carcinoma	Kidney	NO	NO	NO	YES	39	TCGA-CZ-4858-F14043	TCGA-CZ-4858	TCGA-CZ-4858-11A			1912	-14343		2105	0	1943	1912		0		Scheduled Follow-up Submission		2011-7-20	MALE	Normal	Kidney Clear Cell Renal Carcinoma	No	C64.9	8310/3	C64.9	YES		0.7	NO	100
TCGA-CZ-4859-01	TCGA-CZ-4859-01	Kirc+	C5-KIRC	KIRC-like c17	KIRC-like c1	KIRC-like c9	miRNA cluster 14	cluster 3	mutation c1uster 9	TCGA-CZ-4859	TCGA Kidney Clear Cell Carcinoma (KIRC)	kidney clear cell carcinoma	Kidney					59	TCGA-CZ-4859-F14047	TCGA-CZ-4859	TCGA-CZ-4859-01A				-21842			0	1787					Scheduled Follow-up Submission		2011-7-20	FEMALE	Normal	Kidney Clear Cell Renal Carcinoma	No	C64.9	8310/3	C64.9	YES		1.3	NO
TCGA-CZ-4859-11	TCGA-CZ-4859-11		C5-KIRC						mutation c1uster 9	TCGA-CZ-4859	TCGA Kidney Clear Cell Carcinoma (KIRC)	kidney clear cell carcinoma	Kidney					59	TCGA-CZ-4859-F14047	TCGA-CZ-4859	TCGA-CZ-4859-11A				-21842			0	1787					Scheduled Follow-up Submission		2011-7-20	FEMALE	Normal	Kidney Clear Cell Renal Carcinoma	No	C64.9	8310/3	C64.9	YES		0.6	NO
TCGA-CZ-4860-01	TCGA-CZ-4860-01	Kirc+	C5-KIRC	KIRC-like c17	KIRC-like c1	KIRC-like c9	miRNA cluster 4			TCGA-CZ-4860	TCGA Kidney Clear Cell Carcinoma (KIRC)	kidney clear cell carcinoma	Kidney	YES	NO	NO	NO	60	TCGA-CZ-4860-F7723	TCGA-CZ-4860	TCGA-CZ-4860-01A				-22115		206	0				0				2011-2-14	MALE	Low	Kidney Clear Cell Renal Carcinoma	No	C64.9	8310/3	C64.9	YES		1	NO	100
TCGA-CZ-4860-11	TCGA-CZ-4860-11		C5-KIRC							TCGA-CZ-4860	TCGA Kidney Clear Cell Carcinoma (KIRC)	kidney clear cell carcinoma	Kidney	YES	NO	NO	NO	60	TCGA-CZ-4860-F7723	TCGA-CZ-4860	TCGA-CZ-4860-11A				-22115		206	0				0				2011-2-14	MALE	Low	Kidney Clear Cell Renal Carcinoma	No	C64.9	8310/3	C64.9	YES		0.6	NO	100
TCGA-CZ-4861-01	TCGA-CZ-4861-01	Kirc+	C5-KIRC	KIRC-like c17	KIRC-like c1	KIRC-like c9	miRNA cluster 14	cluster 3	mutation c1uster 10	TCGA-CZ-4861	TCGA Kidney Clear Cell Carcinoma (KIRC)	kidney clear cell carcinoma	Kidney	NO	NO	NO	NO	63	TCGA-CZ-4861-F7730	TCGA-CZ-4861	TCGA-CZ-4861-01A				-23053		446	0				0				2011-2-14	MALE	Normal	Kidney Clear Cell Renal Carcinoma	Yes	C64.9	8310/3	C64.9	YES		0.6	NO	100
TCGA-CZ-4861-11	TCGA-CZ-4861-11		C5-KIRC						mutation c1uster 10	TCGA-CZ-4861	TCGA Kidney Clear Cell Carcinoma (KIRC)	kidney clear cell carcinoma	Kidney	NO	NO	NO	NO	63	TCGA-CZ-4861-F7730	TCGA-CZ-4861	TCGA-CZ-4861-11A				-23053		446	0				0				2011-2-14	MALE	Normal	Kidney Clear Cell Renal Carcinoma	Yes	C64.9	8310/3	C64.9	YES		0.6	NO	100
TCGA-CZ-4862-01	TCGA-CZ-4862-01	Kirc+	C5-KIRC	KIRC-like c17	KIRC-like c1	KIRC-like c9	miRNA cluster 14	cluster 3	mutation c1uster 9	TCGA-CZ-4862	TCGA Kidney Clear Cell Carcinoma (KIRC)	kidney clear cell carcinoma	Kidney					46	TCGA-CZ-4862-F71453	TCGA-CZ-4862	TCGA-CZ-4862-01A				-17077			0	3271			0		Scheduled Follow-up Submission		2015-3-25	MALE	Normal	Kidney Clear Cell Renal Carcinoma	No	C64.9	8310/3	C64.9	YES		1	NO	100
TCGA-CZ-4862-11	TCGA-CZ-4862-11		C5-KIRC						mutation c1uster 9	TCGA-CZ-4862	TCGA Kidney Clear Cell Carcinoma (KIRC)	kidney clear cell carcinoma	Kidney					46	TCGA-CZ-4862-F71453	TCGA-CZ-4862	TCGA-CZ-4862-11A				-17077			0	3271			0		Scheduled Follow-up Submission		2015-3-25	MALE	Normal	Kidney Clear Cell Renal Carcinoma	No	C64.9	8310/3	C64.9	YES		0.7	NO	100
TCGA-CZ-4863-01	TCGA-CZ-4863-01	Kirc+	C5-KIRC	KIRC-like c17	KIRC-like c1	KIRC-like c9	miRNA cluster 14	cluster 4	mutation c1uster 9	TCGA-CZ-4863	TCGA Kidney Clear Cell Carcinoma (KIRC)	kidney clear cell carcinoma	Kidney	NO	NO	NO	NO	51	TCGA-CZ-4863-F14053	TCGA-CZ-4863	TCGA-CZ-4863-01A				-18730			0	1928			0		Scheduled Follow-up Submission		2011-7-20	FEMALE	Low	Kidney Clear Cell Renal Carcinoma	No	C64.9	8310/3	C64.9	YES		0.6	NO
TCGA-CZ-4863-11	TCGA-CZ-4863-11		C5-KIRC						mutation c1uster 9	TCGA-CZ-4863	TCGA Kidney Clear Cell Carcinoma (KIRC)	kidney clear cell carcinoma	Kidney	NO	NO	NO	NO	51	TCGA-CZ-4863-F14053	TCGA-CZ-4863	TCGA-CZ-4863-11A				-18730			0	1928			0		Scheduled Follow-up Submission		2011-7-20	FEMALE	Low	Kidney Clear Cell Renal Carcinoma	No	C64.9	8310/3	C64.9	YES		0.4	NO
TCGA-CZ-4864-01	TCGA-CZ-4864-01	Kirc+	C5-KIRC	KIRC-like c17	KIRC-like c1	KIRC-like c9	miRNA cluster 14			TCGA-CZ-4864	TCGA Kidney Clear Cell Carcinoma (KIRC)	kidney clear cell carcinoma	Kidney	NO	NO	NO	NO	86	TCGA-CZ-4864-F7746	TCGA-CZ-4864	TCGA-CZ-4864-01A				-31557		2830	0	2830							2011-2-14	MALE	Low	Kidney Clear Cell Renal Carcinoma	No	C64.9	8310/3	C64.9	YES		0.6	NO
TCGA-CZ-4864-11	TCGA-CZ-4864-11		C5-KIRC							TCGA-CZ-4864	TCGA Kidney Clear Cell Carcinoma (KIRC)	kidney clear cell carcinoma	Kidney	NO	NO	NO	NO	86	TCGA-CZ-4864-F7746	TCGA-CZ-4864	TCGA-CZ-4864-11A				-31557		2830	0	2830							2011-2-14	MALE	Low	Kidney Clear Cell Renal Carcinoma	No	C64.9	8310/3	C64.9	YES		0.7	NO
TCGA-CZ-4865-01	TCGA-CZ-4865-01	Kirc+	C5-KIRC	KIRC-like c17	KIRC-like c1	KIRC-like c9	miRNA cluster 13	cluster 4	mutation cluster 5	TCGA-CZ-4865	TCGA Kidney Clear Cell Carcinoma (KIRC)	kidney clear cell carcinoma	Kidney	NO	NO	NO	NO	70	TCGA-CZ-4865-F7768	TCGA-CZ-4865					-25709		166	0								2011-2-14	FEMALE	Normal	Kidney Clear Cell Renal Carcinoma	Yes	C64.9	8310/3	C64.9	YES
TCGA-CZ-4865-11	TCGA-CZ-4865-11		C5-KIRC						mutation cluster 5	TCGA-CZ-4865	TCGA Kidney Clear Cell Carcinoma (KIRC)	kidney clear cell carcinoma	Kidney	NO	NO	NO	NO	70	TCGA-CZ-4865-F7768	TCGA-CZ-4865	TCGA-CZ-4865-11A				-25709		166	0								2011-2-14	FEMALE	Normal	Kidney Clear Cell Renal Carcinoma	Yes	C64.9	8310/3	C64.9	YES		0.6	NO
TCGA-CZ-4866-01	TCGA-CZ-4866-01	Kirc+	C5-KIRC	KIRC-like c17	KIRC-like c1	KIRC-like c9	miRNA cluster 14	cluster 2	mutation c1uster 9	TCGA-CZ-4866	TCGA Kidney Clear Cell Carcinoma (KIRC)	kidney clear cell carcinoma	Kidney					79	TCGA-CZ-4866-F71426	TCGA-CZ-4866	TCGA-CZ-4866-01A				-28878			0	3267			0		Scheduled Follow-up Submission		2015-3-25	FEMALE	Normal	Kidney Clear Cell Renal Carcinoma	No	C64.9	8310/3	C64.9	YES		0.9	NO
TCGA-CZ-4866-11	TCGA-CZ-4866-11		C5-KIRC						mutation c1uster 9	TCGA-CZ-4866	TCGA Kidney Clear Cell Carcinoma (KIRC)	kidney clear cell carcinoma	Kidney					79	TCGA-CZ-4866-F71426	TCGA-CZ-4866	TCGA-CZ-4866-11A				-28878			0	3267			0		Scheduled Follow-up Submission		2015-3-25	FEMALE	Normal	Kidney Clear Cell Renal Carcinoma	No	C64.9	8310/3	C64.9	YES		0.6	NO
TCGA-CZ-5451-01	TCGA-CZ-5451-01	Kirc+	C5-KIRC	KIRC-like c17	KIRC-like c1		miRNA cluster 14	cluster 1	mutation cluster 14	TCGA-CZ-5451	TCGA Kidney Clear Cell Carcinoma (KIRC)	kidney clear cell carcinoma	Kidney					74	TCGA-CZ-5451-F18329	TCGA-CZ-5451	TCGA-CZ-5451-01A				-27312			0	1929			0		Scheduled Follow-up Submission		2011-11-14	MALE	Low	Kidney Clear Cell Renal Carcinoma	No	C64.9	8310/3	C64.9	YES		1.4	NO
TCGA-CZ-5451-11	TCGA-CZ-5451-11		C5-KIRC						mutation cluster 14	TCGA-CZ-5451	TCGA Kidney Clear Cell Carcinoma (KIRC)	kidney clear cell carcinoma	Kidney					74	TCGA-CZ-5451-F18329	TCGA-CZ-5451					-27312			0	1929			0		Scheduled Follow-up Submission		2011-11-14	MALE	Low	Kidney Clear Cell Renal Carcinoma	No	C64.9	8310/3	C64.9	YES
TCGA-CZ-5452-01	TCGA-CZ-5452-01	Kirc+	C5-KIRC	Low purity c2	KIRC-like c1	KIRC-like c9	miRNA cluster 14	cluster 3	mutation c1uster 9	TCGA-CZ-5452	TCGA Kidney Clear Cell Carcinoma (KIRC)	kidney clear cell carcinoma	Kidney					69	TCGA-CZ-5452-F18331	TCGA-CZ-5452	TCGA-CZ-5452-01A				-25486			0	1789			0		Scheduled Follow-up Submission		2011-11-14	MALE	Normal	Kidney Clear Cell Renal Carcinoma	No	C64.9	8310/3	C64.9	YES		1.1	NO
TCGA-CZ-5452-11	TCGA-CZ-5452-11		C5-KIRC						mutation c1uster 9	TCGA-CZ-5452	TCGA Kidney Clear Cell Carcinoma (KIRC)	kidney clear cell carcinoma	Kidney					69	TCGA-CZ-5452-F18331	TCGA-CZ-5452	TCGA-CZ-5452-11A				-25486			0	1789			0		Scheduled Follow-up Submission		2011-11-14	MALE	Normal	Kidney Clear Cell Renal Carcinoma	No	C64.9	8310/3	C64.9	YES		0.9	NO
TCGA-CZ-5453-01	TCGA-CZ-5453-01	Kirc+	C5-KIRC	KIRC-like c17	KIRC-like c1	KIRC-like c9	miRNA cluster 13	cluster 1	mutation c1uster 9	TCGA-CZ-5453	TCGA Kidney Clear Cell Carcinoma (KIRC)	kidney clear cell carcinoma	Kidney					67	TCGA-CZ-5453-F71452	TCGA-CZ-5453	TCGA-CZ-5453-01A				-24640		2419	0	25					Scheduled Follow-up Submission		2015-3-25	MALE	Low	Kidney Clear Cell Renal Carcinoma	No	C64.9	8310/3	C64.9	YES		0.7	NO
TCGA-CZ-5453-11	TCGA-CZ-5453-11		C5-KIRC						mutation c1uster 9	TCGA-CZ-5453	TCGA Kidney Clear Cell Carcinoma (KIRC)	kidney clear cell carcinoma	Kidney					67	TCGA-CZ-5453-F71452	TCGA-CZ-5453	TCGA-CZ-5453-11A				-24640		2419	0	25					Scheduled Follow-up Submission		2015-3-25	MALE	Low	Kidney Clear Cell Renal Carcinoma	No	C64.9	8310/3	C64.9	YES		0.6	NO
TCGA-CZ-5454-01	TCGA-CZ-5454-01	Kirc+	C5-KIRC	KIRC-like c17	KIRC-like c1	KIRC-like c9	miRNA cluster 13	cluster 4	mutation c1uster 9	TCGA-CZ-5454	TCGA Kidney Clear Cell Carcinoma (KIRC)	kidney clear cell carcinoma	Kidney	YES	NO	NO	YES	63	TCGA-CZ-5454-F8990	TCGA-CZ-5454	TCGA-CZ-5454-01A			28	-23083		722	0		423		1				2011-3-10	MALE	Low	Kidney Clear Cell Renal Carcinoma	No	C64.9	8310/3	C64.9	YES		1.3	NO
TCGA-CZ-5454-11	TCGA-CZ-5454-11		C5-KIRC						mutation c1uster 9	TCGA-CZ-5454	TCGA Kidney Clear Cell Carcinoma (KIRC)	kidney clear cell carcinoma	Kidney	YES	NO	NO	YES	63	TCGA-CZ-5454-F8990	TCGA-CZ-5454	TCGA-CZ-5454-11A			28	-23083		722	0		423		1				2011-3-10	MALE	Low	Kidney Clear Cell Renal Carcinoma	No	C64.9	8310/3	C64.9	YES		1.1	NO
TCGA-CZ-5455-01	TCGA-CZ-5455-01	Kirc+	C5-KIRC	KIRC-like c17	KIRC-like c1	KIRC-like c9	miRNA cluster 14	cluster 4	mutation cluster 6	TCGA-CZ-5455	TCGA Kidney Clear Cell Carcinoma (KIRC)	kidney clear cell carcinoma	Kidney					63	TCGA-CZ-5455-F9005	TCGA-CZ-5455	TCGA-CZ-5455-01A				-23150		561	0				1				2011-3-10	MALE	Low	Kidney Clear Cell Renal Carcinoma	No	C64.9	8310/3	C64.9	YES		1	NO
TCGA-CZ-5455-11	TCGA-CZ-5455-11		C5-KIRC						mutation cluster 6	TCGA-CZ-5455	TCGA Kidney Clear Cell Carcinoma (KIRC)	kidney clear cell carcinoma	Kidney					63	TCGA-CZ-5455-F9005	TCGA-CZ-5455					-23150		561	0				1				2011-3-10	MALE	Low	Kidney Clear Cell Renal Carcinoma	No	C64.9	8310/3	C64.9	YES
TCGA-CZ-5456-01	TCGA-CZ-5456-01	Kirc+	C5-KIRC	KIRC-like c17	KIRC-like c1	KIRC-like c9	miRNA cluster 4	cluster 2	mutation cluster 12	TCGA-CZ-5456	TCGA Kidney Clear Cell Carcinoma (KIRC)	kidney clear cell carcinoma	Kidney					57	TCGA-CZ-5456-F71450	TCGA-CZ-5456	TCGA-CZ-5456-01A				-21164			0	2422			1		Scheduled Follow-up Submission		2015-3-25	MALE	Low	Kidney Clear Cell Renal Carcinoma	No	C64.9	8310/3	C64.9	YES		1	NO	90
TCGA-CZ-5456-11	TCGA-CZ-5456-11		C5-KIRC						mutation cluster 12	TCGA-CZ-5456	TCGA Kidney Clear Cell Carcinoma (KIRC)	kidney clear cell carcinoma	Kidney					57	TCGA-CZ-5456-F71450	TCGA-CZ-5456	TCGA-CZ-5456-11A				-21164			0	2422			1		Scheduled Follow-up Submission		2015-3-25	MALE	Low	Kidney Clear Cell Renal Carcinoma	No	C64.9	8310/3	C64.9	YES		0.9	NO	90
TCGA-CZ-5457-01	TCGA-CZ-5457-01	Kirc+	C5-KIRC	KIRC-like c17	KIRC-like c1	KIRC-like c9	miRNA cluster 13	cluster 1	mutation c1uster 10	TCGA-CZ-5457	TCGA Kidney Clear Cell Carcinoma (KIRC)	kidney clear cell carcinoma	Kidney				NO	62	TCGA-CZ-5457-F65127	TCGA-CZ-5457	TCGA-CZ-5457-01A				-22763			0	2754	174				Scheduled Follow-up Submission	Progressive Disease	2014-9-18	MALE	Low	Kidney Clear Cell Renal Carcinoma	No	C64.9	8310/3	C64.9	YES		0.7	NO	100
TCGA-CZ-5457-11	TCGA-CZ-5457-11		C5-KIRC						mutation c1uster 10	TCGA-CZ-5457	TCGA Kidney Clear Cell Carcinoma (KIRC)	kidney clear cell carcinoma	Kidney				NO	62	TCGA-CZ-5457-F65127	TCGA-CZ-5457	TCGA-CZ-5457-11A				-22763			0	2754	174				Scheduled Follow-up Submission	Progressive Disease	2014-9-18	MALE	Low	Kidney Clear Cell Renal Carcinoma	No	C64.9	8310/3	C64.9	YES		1.3	NO	100
TCGA-CZ-5458-01	TCGA-CZ-5458-01	Kirc+	C5-KIRC	KIRC-like c17	KIRC-like c1	KIRC-like c9	miRNA cluster 13	cluster 1	mutation c1uster 10	TCGA-CZ-5458	TCGA Kidney Clear Cell Carcinoma (KIRC)	kidney clear cell carcinoma	Kidney					43	TCGA-CZ-5458-F65124	TCGA-CZ-5458	TCGA-CZ-5458-01A				-15790			0	2789					Scheduled Follow-up Submission	Complete Remission/Response	2014-9-18	MALE	Low	Kidney Clear Cell Renal Carcinoma	No	C64.9	8310/3	C64.9	YES		0.5	NO
TCGA-CZ-5458-11	TCGA-CZ-5458-11		C5-KIRC						mutation c1uster 10	TCGA-CZ-5458	TCGA Kidney Clear Cell Carcinoma (KIRC)	kidney clear cell carcinoma	Kidney					43	TCGA-CZ-5458-F65124	TCGA-CZ-5458	TCGA-CZ-5458-11A				-15790			0	2789					Scheduled Follow-up Submission	Complete Remission/Response	2014-9-18	MALE	Low	Kidney Clear Cell Renal Carcinoma	No	C64.9	8310/3	C64.9	YES		0.9	NO
TCGA-CZ-5459-01	TCGA-CZ-5459-01	Kirc+	C5-KIRC	KIRC-like c17	KIRC-like c1		miRNA cluster 13	cluster 4	mutation c1uster 9	TCGA-CZ-5459	TCGA Kidney Clear Cell Carcinoma (KIRC)	kidney clear cell carcinoma	Kidney	NO	NO	NO	NO	63	TCGA-CZ-5459-F18338	TCGA-CZ-5459	TCGA-CZ-5459-01A				-23318			0	1683			0		Scheduled Follow-up Submission		2011-11-14	MALE	Low	Kidney Clear Cell Renal Carcinoma	No	C64.9	8310/3	C64.9	YES		0.3	NO
TCGA-CZ-5459-11	TCGA-CZ-5459-11		C5-KIRC						mutation c1uster 9	TCGA-CZ-5459	TCGA Kidney Clear Cell Carcinoma (KIRC)	kidney clear cell carcinoma	Kidney	NO	NO	NO	NO	63	TCGA-CZ-5459-F18338	TCGA-CZ-5459	TCGA-CZ-5459-11A				-23318			0	1683			0		Scheduled Follow-up Submission		2011-11-14	MALE	Low	Kidney Clear Cell Renal Carcinoma	No	C64.9	8310/3	C64.9	YES		0.7	NO
TCGA-CZ-5460-01	TCGA-CZ-5460-01	Kirc+	C5-KIRC	KIRC-like c17	KIRC-like c1	KIRC-like c9	miRNA cluster 13	cluster 1	mutation c1uster 10	TCGA-CZ-5460	TCGA Kidney Clear Cell Carcinoma (KIRC)	kidney clear cell carcinoma	Kidney					55	TCGA-CZ-5460-F65136	TCGA-CZ-5460					-20392			0	2873					Scheduled Follow-up Submission		2015-3-25	MALE	Low	Kidney Clear Cell Renal Carcinoma	No	C64.9	8310/3	C64.9	YES
TCGA-CZ-5460-11	TCGA-CZ-5460-11		C5-KIRC						mutation c1uster 10	TCGA-CZ-5460	TCGA Kidney Clear Cell Carcinoma (KIRC)	kidney clear cell carcinoma	Kidney					55	TCGA-CZ-5460-F65136	TCGA-CZ-5460	TCGA-CZ-5460-11A				-20392			0	2873					Scheduled Follow-up Submission		2015-3-25	MALE	Low	Kidney Clear Cell Renal Carcinoma	No	C64.9	8310/3	C64.9	YES		0.6	NO
TCGA-CZ-5461-01	TCGA-CZ-5461-01	Kirc+	C5-KIRC	KIRC-like c17	KIRC-like c1	KIRC-like c9	miRNA cluster 13	cluster 4	mutation c1uster 9	TCGA-CZ-5461	TCGA Kidney Clear Cell Carcinoma (KIRC)	kidney clear cell carcinoma	Kidney	YES	YES	NO	YES	52	TCGA-CZ-5461-F9039	TCGA-CZ-5461	TCGA-CZ-5461-01A			52	-19030		330	0	330	48						2011-3-11	MALE	Low	Kidney Clear Cell Renal Carcinoma	No	C64.9	8310/3	C64.9	YES		1	NO
TCGA-CZ-5461-11	TCGA-CZ-5461-11		C5-KIRC						mutation c1uster 9	TCGA-CZ-5461	TCGA Kidney Clear Cell Carcinoma (KIRC)	kidney clear cell carcinoma	Kidney	YES	YES	NO	YES	52	TCGA-CZ-5461-F9039	TCGA-CZ-5461	TCGA-CZ-5461-11A			52	-19030		330	0	330	48						2011-3-11	MALE	Low	Kidney Clear Cell Renal Carcinoma	No	C64.9	8310/3	C64.9	YES		1.1	NO
TCGA-CZ-5462-01	TCGA-CZ-5462-01	Kirc+	C5-KIRC	KIRC-like c17	squamous c3	KIRC-like c9	miRNA cluster 14	cluster 3	mutation c1uster 9	TCGA-CZ-5462	TCGA Kidney Clear Cell Carcinoma (KIRC)	kidney clear cell carcinoma	Kidney					83	TCGA-CZ-5462-F9044	TCGA-CZ-5462					-30659		311	0								2011-3-11	MALE	Low	Kidney Clear Cell Renal Carcinoma	No	C64.9	8310/3	C64.9	YES
TCGA-CZ-5462-11	TCGA-CZ-5462-11		C5-KIRC						mutation c1uster 9	TCGA-CZ-5462	TCGA Kidney Clear Cell Carcinoma (KIRC)	kidney clear cell carcinoma	Kidney					83	TCGA-CZ-5462-F9044	TCGA-CZ-5462	TCGA-CZ-5462-11A				-30659		311	0								2011-3-11	MALE	Low	Kidney Clear Cell Renal Carcinoma	No	C64.9	8310/3	C64.9	YES		0.8	NO
TCGA-CZ-5463-01	TCGA-CZ-5463-01	Kirc+	C5-KIRC	KIRC-like c17	KIRC-like c1	KIRC-like c9	miRNA cluster 14	cluster 3	mutation cluster 5	TCGA-CZ-5463	TCGA Kidney Clear Cell Carcinoma (KIRC)	kidney clear cell carcinoma	Kidney					76	TCGA-CZ-5463-F18342	TCGA-CZ-5463	TCGA-CZ-5463-01A				-27911			0	662					Scheduled Follow-up Submission		2011-11-14	MALE		Kidney Clear Cell Renal Carcinoma	No	C64.9	8310/3	C64.9	YES		0.7	NO
TCGA-CZ-5463-11	TCGA-CZ-5463-11		C5-KIRC						mutation cluster 5	TCGA-CZ-5463	TCGA Kidney Clear Cell Carcinoma (KIRC)	kidney clear cell carcinoma	Kidney					76	TCGA-CZ-5463-F18342	TCGA-CZ-5463					-27911			0	662					Scheduled Follow-up Submission		2011-11-14	MALE		Kidney Clear Cell Renal Carcinoma	No	C64.9	8310/3	C64.9	YES
TCGA-CZ-5464-01	TCGA-CZ-5464-01	High	C5-KIRC	KIRC-like c17	KIRC-like c1	KIRC-like c9	miRNA cluster 5	cluster 4		TCGA-CZ-5464	TCGA Kidney Clear Cell Carcinoma (KIRC)	kidney clear cell carcinoma	Kidney					69	TCGA-CZ-5464-F65133	TCGA-CZ-5464	TCGA-CZ-5464-01A				-25463			0	2128			0		Scheduled Follow-up Submission	Complete Remission/Response	2014-9-18	MALE	Low	Kidney Clear Cell Renal Carcinoma	No	C64.9	8310/3	C64.9	YES		1	NO
TCGA-CZ-5464-11	TCGA-CZ-5464-11		C5-KIRC							TCGA-CZ-5464	TCGA Kidney Clear Cell Carcinoma (KIRC)	kidney clear cell carcinoma	Kidney					69	TCGA-CZ-5464-F65133	TCGA-CZ-5464	TCGA-CZ-5464-11A				-25463			0	2128			0		Scheduled Follow-up Submission	Complete Remission/Response	2014-9-18	MALE	Low	Kidney Clear Cell Renal Carcinoma	No	C64.9	8310/3	C64.9	YES		0.5	NO
TCGA-CZ-5465-01	TCGA-CZ-5465-01	Kirc+	C5-KIRC	KIRC-like c17	KIRC-like c1	KIRC-like c9	miRNA cluster 14	cluster 4	mutation c1uster 10	TCGA-CZ-5465	TCGA Kidney Clear Cell Carcinoma (KIRC)	kidney clear cell carcinoma	Kidney					76	TCGA-CZ-5465-F71448	TCGA-CZ-5465	TCGA-CZ-5465-01A				-27838		2564	0	1377			0		Scheduled Follow-up Submission		2015-3-25	FEMALE	Low	Kidney Clear Cell Renal Carcinoma	No	C64.9	8310/3	C64.9	YES		1.2	NO	100
TCGA-CZ-5465-11	TCGA-CZ-5465-11		C5-KIRC						mutation c1uster 10	TCGA-CZ-5465	TCGA Kidney Clear Cell Carcinoma (KIRC)	kidney clear cell carcinoma	Kidney					76	TCGA-CZ-5465-F71448	TCGA-CZ-5465	TCGA-CZ-5465-11A				-27838		2564	0	1377			0		Scheduled Follow-up Submission		2015-3-25	FEMALE	Low	Kidney Clear Cell Renal Carcinoma	No	C64.9	8310/3	C64.9	YES		0.6	NO	100
TCGA-CZ-5466-01	TCGA-CZ-5466-01	Squamous	C5-KIRC	KIRC-like c17	KIRC-like c1		miRNA cluster 14	cluster 3	mutation c1uster 10	TCGA-CZ-5466	TCGA Kidney Clear Cell Carcinoma (KIRC)	kidney clear cell carcinoma	Kidney					67	TCGA-CZ-5466-F9063	TCGA-CZ-5466	TCGA-CZ-5466-01A				-24669			0	685			0				2011-3-11	MALE	Low	Kidney Clear Cell Renal Carcinoma	No	C64.9	8310/3	C64.9	YES		1.2	NO
TCGA-CZ-5466-11	TCGA-CZ-5466-11		C5-KIRC						mutation c1uster 10	TCGA-CZ-5466	TCGA Kidney Clear Cell Carcinoma (KIRC)	kidney clear cell carcinoma	Kidney					67	TCGA-CZ-5466-F9063	TCGA-CZ-5466					-24669			0	685			0				2011-3-11	MALE	Low	Kidney Clear Cell Renal Carcinoma	No	C64.9	8310/3	C64.9	YES
TCGA-CZ-5467-01	TCGA-CZ-5467-01	Kirc+	C5-KIRC	KIRC-like c17	KIRC-like c1	KIRC-like c9	miRNA cluster 13	cluster 4	mutation c1uster 9	TCGA-CZ-5467	TCGA Kidney Clear Cell Carcinoma (KIRC)	kidney clear cell carcinoma	Kidney	NO	NO	NO	NO	86	TCGA-CZ-5467-F9065	TCGA-CZ-5467					-31473		73	0		62						2011-3-11	FEMALE	Low	Kidney Clear Cell Renal Carcinoma	No	C64.9	8310/3	C64.9	YES
TCGA-CZ-5467-11	TCGA-CZ-5467-11		C5-KIRC						mutation c1uster 9	TCGA-CZ-5467	TCGA Kidney Clear Cell Carcinoma (KIRC)	kidney clear cell carcinoma	Kidney	NO	NO	NO	NO	86	TCGA-CZ-5467-F9065	TCGA-CZ-5467					-31473		73	0		62						2011-3-11	FEMALE	Low	Kidney Clear Cell Renal Carcinoma	No	C64.9	8310/3	C64.9	YES
TCGA-CZ-5468-01	TCGA-CZ-5468-01	High	C5-KIRC	KIRC-like c17	KIRC-like c1	KIRC-like c9	miRNA cluster 4	cluster 2	mutation cluster 12	TCGA-CZ-5468	TCGA Kidney Clear Cell Carcinoma (KIRC)	kidney clear cell carcinoma	Kidney	NO	NO	NO	NO	84	TCGA-CZ-5468-F9068	TCGA-CZ-5468	TCGA-CZ-5468-01A				-30729		59	0	59							2011-3-11	MALE	Low	Kidney Clear Cell Renal Carcinoma	No	C64.9	8310/3	C64.9	YES		1.5	NO
TCGA-CZ-5468-11	TCGA-CZ-5468-11		C5-KIRC						mutation cluster 12	TCGA-CZ-5468	TCGA Kidney Clear Cell Carcinoma (KIRC)	kidney clear cell carcinoma	Kidney	NO	NO	NO	NO	84	TCGA-CZ-5468-F9068	TCGA-CZ-5468					-30729		59	0	59							2011-3-11	MALE	Low	Kidney Clear Cell Renal Carcinoma	No	C64.9	8310/3	C64.9	YES
TCGA-CZ-5469-01	TCGA-CZ-5469-01	Squamous	C5-KIRC	KIRC-like c17	KIRC-like c1	KIRC-like c9	miRNA cluster 14	cluster 2	mutation c1uster 10	TCGA-CZ-5469	TCGA Kidney Clear Cell Carcinoma (KIRC)	kidney clear cell carcinoma	Kidney	YES	YES	NO	NO	41	TCGA-CZ-5469-F9070	TCGA-CZ-5469	TCGA-CZ-5469-01A				-15242		946	0		110		0				2011-3-11	MALE	Low	Kidney Clear Cell Renal Carcinoma	No	C64.9	8310/3	C64.9	YES		1.6	NO	90
TCGA-CZ-5469-11	TCGA-CZ-5469-11		C5-KIRC						mutation c1uster 10	TCGA-CZ-5469	TCGA Kidney Clear Cell Carcinoma (KIRC)	kidney clear cell carcinoma	Kidney	YES	YES	NO	NO	41	TCGA-CZ-5469-F9070	TCGA-CZ-5469	TCGA-CZ-5469-11A				-15242		946	0		110		0				2011-3-11	MALE	Low	Kidney Clear Cell Renal Carcinoma	No	C64.9	8310/3	C64.9	YES		0.9	NO	90
TCGA-CZ-5470-01	TCGA-CZ-5470-01	Kirc+	C5-KIRC	KIRC-like c17	KIRC-like c1	KIRC-like c9	miRNA cluster 14	cluster 3	mutation c1uster 10	TCGA-CZ-5470	TCGA Kidney Clear Cell Carcinoma (KIRC)	kidney clear cell carcinoma	Kidney					72	TCGA-CZ-5470-F18348	TCGA-CZ-5470	TCGA-CZ-5470-01A				-26494			0	386					Scheduled Follow-up Submission		2011-11-14	FEMALE	Low	Kidney Clear Cell Renal Carcinoma	No	C64.9	8310/3	C64.9	YES		0.8	NO
TCGA-CZ-5470-11	TCGA-CZ-5470-11		C5-KIRC						mutation c1uster 10	TCGA-CZ-5470	TCGA Kidney Clear Cell Carcinoma (KIRC)	kidney clear cell carcinoma	Kidney					72	TCGA-CZ-5470-F18348	TCGA-CZ-5470	TCGA-CZ-5470-11A				-26494			0	386					Scheduled Follow-up Submission		2011-11-14	FEMALE	Low	Kidney Clear Cell Renal Carcinoma	No	C64.9	8310/3	C64.9	YES		0.7	NO
TCGA-CZ-5982-01	TCGA-CZ-5982-01	Kirc+	C5-KIRC	KIRC-like c17	KIRC-like c1	KIRC-like c9	miRNA cluster 5	cluster 4	mutation c1uster 10	TCGA-CZ-5982	TCGA Kidney Clear Cell Carcinoma (KIRC)	kidney clear cell carcinoma	Kidney					59	TCGA-CZ-5982-F21382	TCGA-CZ-5982	TCGA-CZ-5982-01A				-21592			0	2439			0		Scheduled Follow-up Submission		2012-2-10	FEMALE		Kidney Clear Cell Renal Carcinoma	No	C64.9	8310/3	C64.9	YES		1.1	NO	100
TCGA-CZ-5982-11	TCGA-CZ-5982-11		C5-KIRC						mutation c1uster 10	TCGA-CZ-5982	TCGA Kidney Clear Cell Carcinoma (KIRC)	kidney clear cell carcinoma	Kidney					59	TCGA-CZ-5982-F21382	TCGA-CZ-5982	TCGA-CZ-5982-11A				-21592			0	2439			0		Scheduled Follow-up Submission		2012-2-10	FEMALE		Kidney Clear Cell Renal Carcinoma	No	C64.9	8310/3	C64.9	YES		0.7	NO	100
TCGA-CZ-5984-01	TCGA-CZ-5984-01	Kirc+	C5-KIRC	KIRC-like c17	KIRC-like c1	KIRC-like c9	miRNA cluster 4	cluster 2	mutation c1uster 10	TCGA-CZ-5984	TCGA Kidney Clear Cell Carcinoma (KIRC)	kidney clear cell carcinoma	Kidney					51	TCGA-CZ-5984-F21384	TCGA-CZ-5984	TCGA-CZ-5984-01A				-18775			0	2067			0		Scheduled Follow-up Submission		2012-2-10	MALE	Low	Kidney Clear Cell Renal Carcinoma	No	C64.9	8310/3	C64.9	YES		1.3	NO
TCGA-CZ-5984-11	TCGA-CZ-5984-11		C5-KIRC						mutation c1uster 10	TCGA-CZ-5984	TCGA Kidney Clear Cell Carcinoma (KIRC)	kidney clear cell carcinoma	Kidney					51	TCGA-CZ-5984-F21384	TCGA-CZ-5984	TCGA-CZ-5984-11A				-18775			0	2067			0		Scheduled Follow-up Submission		2012-2-10	MALE	Low	Kidney Clear Cell Renal Carcinoma	No	C64.9	8310/3	C64.9	YES		0.6	NO
TCGA-CZ-5985-01	TCGA-CZ-5985-01	Kirc+	C5-KIRC	KIRC-like c17	KIRC-like c1	KIRC-like c9	miRNA cluster 14	cluster 2	mutation c1uster 10	TCGA-CZ-5985	TCGA Kidney Clear Cell Carcinoma (KIRC)	kidney clear cell carcinoma	Kidney					58	TCGA-CZ-5985-F21385	TCGA-CZ-5985	TCGA-CZ-5985-01A				-21242			0	1997			0		Scheduled Follow-up Submission		2012-2-10	MALE	Low	Kidney Clear Cell Renal Carcinoma	No	C64.9	8310/3	C64.9	YES		1	NO
TCGA-CZ-5985-11	TCGA-CZ-5985-11		C5-KIRC						mutation c1uster 10	TCGA-CZ-5985	TCGA Kidney Clear Cell Carcinoma (KIRC)	kidney clear cell carcinoma	Kidney					58	TCGA-CZ-5985-F21385	TCGA-CZ-5985					-21242			0	1997			0		Scheduled Follow-up Submission		2012-2-10	MALE	Low	Kidney Clear Cell Renal Carcinoma	No	C64.9	8310/3	C64.9	YES
TCGA-CZ-5986-01	TCGA-CZ-5986-01	Kirc+	C5-KIRC	KIRC-like c17	KIRC-like c1	KIRC-like c9	miRNA cluster 13	cluster 1	mutation c1uster 10	TCGA-CZ-5986	TCGA Kidney Clear Cell Carcinoma (KIRC)	kidney clear cell carcinoma	Kidney					61	TCGA-CZ-5986-F21386	TCGA-CZ-5986	TCGA-CZ-5986-01A				-22456			0	373			0		Scheduled Follow-up Submission		2012-2-10	MALE	Low	Kidney Clear Cell Renal Carcinoma	No	C64.9	8310/3	C64.9	YES		1.3	NO
TCGA-CZ-5986-11	TCGA-CZ-5986-11		C5-KIRC						mutation c1uster 10	TCGA-CZ-5986	TCGA Kidney Clear Cell Carcinoma (KIRC)	kidney clear cell carcinoma	Kidney					61	TCGA-CZ-5986-F21386	TCGA-CZ-5986					-22456			0	373			0		Scheduled Follow-up Submission		2012-2-10	MALE	Low	Kidney Clear Cell Renal Carcinoma	No	C64.9	8310/3	C64.9	YES
TCGA-CZ-5987-01	TCGA-CZ-5987-01	Kirc+	C5-KIRC	KIRC-like c17	KIRC-like c1	KIRC-like c9	miRNA cluster 14	cluster 2	mutation c1uster 10	TCGA-CZ-5987	TCGA Kidney Clear Cell Carcinoma (KIRC)	kidney clear cell carcinoma	Kidney	NO	YES		YES	60	TCGA-CZ-5987-F11198	TCGA-CZ-5987	TCGA-CZ-5987-01A			377	-21928		445	0		377						2011-5-4	MALE	Low	Kidney Clear Cell Renal Carcinoma	No	C64.9	8310/3	C64.9	YES		0.6	NO
TCGA-CZ-5987-11	TCGA-CZ-5987-11		C5-KIRC						mutation c1uster 10	TCGA-CZ-5987	TCGA Kidney Clear Cell Carcinoma (KIRC)	kidney clear cell carcinoma	Kidney	NO	YES		YES	60	TCGA-CZ-5987-F11198	TCGA-CZ-5987	TCGA-CZ-5987-11A			377	-21928		445	0		377						2011-5-4	MALE	Low	Kidney Clear Cell Renal Carcinoma	No	C64.9	8310/3	C64.9	YES		1	NO
TCGA-CZ-5988-01	TCGA-CZ-5988-01	Kirc+	C5-KIRC	KIRC-like c17	KIRC-like c1	KIRC-like c9	miRNA cluster 4	cluster 2	mutation c1uster 9	TCGA-CZ-5988	TCGA Kidney Clear Cell Carcinoma (KIRC)	kidney clear cell carcinoma	Kidney					38	TCGA-CZ-5988-F21389	TCGA-CZ-5988	TCGA-CZ-5988-01A				-14131			0	693			0		Scheduled Follow-up Submission		2012-2-10	MALE	Low	Kidney Clear Cell Renal Carcinoma	No	C64.9	8310/3	C64.9	YES		1	NO
TCGA-CZ-5988-11	TCGA-CZ-5988-11		C5-KIRC						mutation c1uster 9	TCGA-CZ-5988	TCGA Kidney Clear Cell Carcinoma (KIRC)	kidney clear cell carcinoma	Kidney					38	TCGA-CZ-5988-F21389	TCGA-CZ-5988					-14131			0	693			0		Scheduled Follow-up Submission		2012-2-10	MALE	Low	Kidney Clear Cell Renal Carcinoma	No	C64.9	8310/3	C64.9	YES
TCGA-CZ-5989-01	TCGA-CZ-5989-01	Kirc+	C5-KIRC	KIRC-like c17	KIRC-like c1	KIRC-like c9	miRNA cluster 14	cluster 4	mutation c1uster 10	TCGA-CZ-5989	TCGA Kidney Clear Cell Carcinoma (KIRC)	kidney clear cell carcinoma	Kidney					60	TCGA-CZ-5989-F21397	TCGA-CZ-5989	TCGA-CZ-5989-01A				-22170			0	1905			0		Scheduled Follow-up Submission		2012-2-13	MALE	Low	Kidney Clear Cell Renal Carcinoma	No	C64.9	8310/3	C64.9	YES		1.1	NO
TCGA-CZ-5989-11	TCGA-CZ-5989-11		C5-KIRC						mutation c1uster 10	TCGA-CZ-5989	TCGA Kidney Clear Cell Carcinoma (KIRC)	kidney clear cell carcinoma	Kidney					60	TCGA-CZ-5989-F21397	TCGA-CZ-5989	TCGA-CZ-5989-11A				-22170			0	1905			0		Scheduled Follow-up Submission		2012-2-13	MALE	Low	Kidney Clear Cell Renal Carcinoma	No	C64.9	8310/3	C64.9	YES		1	NO
TCGA-DV-5565-01	TCGA-DV-5565-01	Kirc+	C5-KIRC	KIRC-like c17	KIRC-like c1	KIRC-like c9	miRNA cluster 13	cluster 1	mutation c1uster 9	TCGA-DV-5565	TCGA Kidney Clear Cell Carcinoma (KIRC)	kidney clear cell carcinoma	Kidney					59	TCGA-DV-5565-F13875	TCGA-DV-5565	TCGA-DV-5565-01A				-21642			0	1329			0		Scheduled Follow-up Submission		2011-7-18	MALE	Normal	Kidney Clear Cell Renal Carcinoma	No	C64.9	8310/3	C64.9	YES		0.8	NO	100	Elevated
TCGA-DV-5566-01	TCGA-DV-5566-01	Kirc+	C5-KIRC	KIRC-like c17	KIRC-like c1	KIRC-like c9	miRNA cluster 14	cluster 3	mutation c1uster 9	TCGA-DV-5566	TCGA Kidney Clear Cell Carcinoma (KIRC)	kidney clear cell carcinoma	Kidney					67	TCGA-DV-5566-F10671	TCGA-DV-5566	TCGA-DV-5566-01A				-24717			0	1398			0				2011-3-30	FEMALE	Normal	Kidney Clear Cell Renal Carcinoma	No	C64.9	8310/3	C64.9	YES		0.9	NO	100	Normal
TCGA-DV-5567-01	TCGA-DV-5567-01	Quiet	C5-KIRC	Low purity c2	KIRC-like c1	KIRC-like c9	miRNA cluster 13	cluster 1		TCGA-DV-5567	TCGA Kidney Clear Cell Carcinoma (KIRC)	kidney clear cell carcinoma	Kidney			NO	NO	40	TCGA-DV-5567-F45342	TCGA-DV-5567	TCGA-DV-5567-01A				-14642			0	2004	2004		1		Scheduled Follow-up Submission		2014-7-21	FEMALE	Low	Kidney Clear Cell Renal Carcinoma	No	C64.9	8310/3	C64.9	YES		0.5	NO	90	Normal
TCGA-DV-5568-01	TCGA-DV-5568-01	Kirc+	C5-KIRC	KIRC-like c17	KIRC-like c1	KIRC-like c9	miRNA cluster 13	cluster 2	mutation c1uster 9	TCGA-DV-5568	TCGA Kidney Clear Cell Carcinoma (KIRC)	kidney clear cell carcinoma	Kidney					26	TCGA-DV-5568-F9798	TCGA-DV-5568					-9714			0	370			0				2011-3-29	MALE	Low	Kidney Clear Cell Renal Carcinoma	Yes	C64.9	8310/3	C64.9	YES				100	Normal
TCGA-DV-5569-01	TCGA-DV-5569-01	Kirc+	C5-KIRC	Low purity c2	KIRC-like c1	KIRC-like c9	miRNA cluster 14	cluster 4	mutation c1uster 9	TCGA-DV-5569	TCGA Kidney Clear Cell Carcinoma (KIRC)	kidney clear cell carcinoma	Kidney					29	TCGA-DV-5569-F9868	TCGA-DV-5569	TCGA-DV-5569-01A				-10698			0	355			1				2011-3-28	FEMALE	Low	Kidney Clear Cell Renal Carcinoma	No	C64.9	8310/3	C64.9	YES		0.6	NO	90	Elevated
TCGA-DV-5573-01	TCGA-DV-5573-01	Kirc+	C5-KIRC	Low purity c2	KIRC-like c1	KIRC-like c9	miRNA cluster 14			TCGA-DV-5573	TCGA Kidney Clear Cell Carcinoma (KIRC)	kidney clear cell carcinoma	Kidney					41	TCGA-DV-5573-F10697	TCGA-DV-5573	TCGA-DV-5573-01A				-15264			0	1130			0				2011-3-29	MALE	Low	Kidney Clear Cell Renal Carcinoma	Yes	C64.9	8310/3	C64.9	YES		0.6	NO	100	Normal
TCGA-DV-5574-01	TCGA-DV-5574-01	Kirc+	C5-KIRC	Low purity c2	KIRC-like c1	KIRC-like c9	miRNA cluster 5	cluster 4	mutation c1uster 9	TCGA-DV-5574	TCGA Kidney Clear Cell Carcinoma (KIRC)	kidney clear cell carcinoma	Kidney	NO	NO	YES	NO	37	TCGA-DV-5574-F65017	TCGA-DV-5574	TCGA-DV-5574-01A		1646		-13517			0	2016	357		0		Scheduled Follow-up Submission	Complete Remission/Response	2014-9-17	MALE	Low	Kidney Clear Cell Renal Carcinoma	No	C64.9	8310/3	C64.9	YES		1	NO	100	Normal
TCGA-DV-5575-01	TCGA-DV-5575-01	Kirc+	C5-KIRC	KIRC-like c17	KIRC-like c1	KIRC-like c9	miRNA cluster 13	cluster 4	mutation c1uster 9	TCGA-DV-5575	TCGA Kidney Clear Cell Carcinoma (KIRC)	kidney clear cell carcinoma	Kidney					52	TCGA-DV-5575-F9802	TCGA-DV-5575	TCGA-DV-5575-01A				-19022			0	1006			0				2011-3-28	FEMALE	Low	Kidney Clear Cell Renal Carcinoma	No	C64.9	8310/3	C64.9	YES		0.8	NO	100	Normal
TCGA-DV-5576-01	TCGA-DV-5576-01	Kirc+	C5-KIRC	Low purity c2	KIRC-like c1	KIRC-like c9	miRNA cluster 13	cluster 1	mutation c1uster 9	TCGA-DV-5576	TCGA Kidney Clear Cell Carcinoma (KIRC)	kidney clear cell carcinoma	Kidney					55	TCGA-DV-5576-F10676	TCGA-DV-5576	TCGA-DV-5576-01A				-20310		727	0				0				2011-3-24	FEMALE	Low	Kidney Clear Cell Renal Carcinoma	No	C64.9	8310/3	C64.9	YES		1	NO	100	Normal
TCGA-DV-A4VX-01	TCGA-DV-A4VX-01									TCGA-DV-A4VX	TCGA Kidney Clear Cell Carcinoma (KIRC)	kidney clear cell carcinoma	Kidney					59	TCGA-DV-A4VX-F39046	TCGA-DV-A4VX	TCGA-DV-A4VX-01A	M1			-21670	1704	1626	0				1		Scheduled Follow-up Submission	Progressive Disease	2014-5-20	MALE	Low	Kidney Clear Cell Renal Carcinoma	No	C64.9	8310/3	C64.9	YES	700		NO	0	Elevated
TCGA-DV-A4VZ-01	TCGA-DV-A4VZ-01									TCGA-DV-A4VZ	TCGA Kidney Clear Cell Carcinoma (KIRC)	kidney clear cell carcinoma	Kidney					53	TCGA-DV-A4VZ-F39051	TCGA-DV-A4VZ	TCGA-DV-A4VZ-01A	MX			-19560	1816		0	365			1		Scheduled Follow-up Submission		2013-12-2	MALE	Normal	Kidney Clear Cell Renal Carcinoma	No	C64.9	8310/3	C64.9	YES	220		NO	90	Normal
TCGA-DV-A4W0-01	TCGA-DV-A4W0-01									TCGA-DV-A4W0	TCGA Kidney Clear Cell Carcinoma (KIRC)	kidney clear cell carcinoma	Kidney	NO	NO	YES		55	TCGA-DV-A4W0-F69588	TCGA-DV-A4W0	TCGA-DV-A4W0-01A	M0	2100		-20101	1681		0	2470	2008		0		Scheduled Follow-up Submission	Progressive Disease	2015-1-14	MALE	Normal	Kidney Clear Cell Renal Carcinoma	No	C64.9	8310/3	C64.9	YES	260		NO	100	Normal
TCGA-DV-A4W0-05	TCGA-DV-A4W0-05									TCGA-DV-A4W0	TCGA Kidney Clear Cell Carcinoma (KIRC)	kidney clear cell carcinoma	Kidney	NO	NO	YES		55	TCGA-DV-A4W0-F69588	TCGA-DV-A4W0	TCGA-DV-A4W0-05A	M0	2100		-20101	1681		0	2470	2008		0		Scheduled Follow-up Submission	Progressive Disease	2015-1-14	MALE	Normal	Kidney Clear Cell Renal Carcinoma	No	C64.9	8310/3	C64.9	YES	160		NO	100	Normal
TCGA-EU-5904-01	TCGA-EU-5904-01	Kirc+	C5-KIRC	KIRC-like c17	KIRC-like c1	KIRC-like c9	miRNA cluster 14	cluster 4	mutation c1uster 10	TCGA-EU-5904	TCGA Kidney Clear Cell Carcinoma (KIRC)	kidney clear cell carcinoma	Kidney					47	TCGA-EU-5904-F12040	TCGA-EU-5904	TCGA-EU-5904-01A				-17468			0	551			1				2011-5-23	FEMALE	Normal	Kidney Clear Cell Renal Carcinoma	No	C64.9	8310/3	C64.9	YES		0.9	NO	90
TCGA-EU-5905-01	TCGA-EU-5905-01	High	C5-KIRC	Low purity c2	KIRC-like c1	KIRC-like c9	miRNA cluster 4	cluster 2	mutation c1uster 10	TCGA-EU-5905	TCGA Kidney Clear Cell Carcinoma (KIRC)	kidney clear cell carcinoma	Kidney					67	TCGA-EU-5905-F12008	TCGA-EU-5905	TCGA-EU-5905-01A				-24475			0	119			0				2011-5-20	FEMALE	Elevated	Kidney Clear Cell Renal Carcinoma	No	C64.9	8310/3	C64.9	YES		1	NO	100
TCGA-EU-5906-01	TCGA-EU-5906-01	Kirc+	C5-KIRC	KIRC-like c17	KIRC-like c1	KIRC-like c9	miRNA cluster 14	cluster 4	mutation c1uster 10	TCGA-EU-5906	TCGA Kidney Clear Cell Carcinoma (KIRC)	kidney clear cell carcinoma	Kidney					55	TCGA-EU-5906-F12046	TCGA-EU-5906	TCGA-EU-5906-01A				-20246			0	206			1				2011-5-23	MALE	Normal	Kidney Clear Cell Renal Carcinoma	No	C64.9	8310/3	C64.9	YES		0.8	NO	90
TCGA-EU-5907-01	TCGA-EU-5907-01	Kirc+	C5-KIRC	KIRC-like c17	KIRC-like c1		miRNA cluster 4	cluster 2	mutation cluster 6	TCGA-EU-5907	TCGA Kidney Clear Cell Carcinoma (KIRC)	kidney clear cell carcinoma	Kidney				NO	81	TCGA-EU-5907-F12012	TCGA-EU-5907	TCGA-EU-5907-01A				-29863			0	127			0				2011-5-20	MALE	Normal	Kidney Clear Cell Renal Carcinoma	No	C64.9	8310/3	C64.9	YES		0.7	NO	100
TCGA-G6-A5PC-01	TCGA-G6-A5PC-01									TCGA-G6-A5PC	TCGA Kidney Clear Cell Carcinoma (KIRC)	kidney clear cell carcinoma	Kidney					54		TCGA-G6-A5PC	TCGA-G6-A5PC-01A	M1			-20029	295	242	0				1				2013-6-25	FEMALE	Normal	Kidney Clear Cell Renal Carcinoma	No	C64.9	8310/3	C64.9	YES	170		NO		Normal
TCGA-G6-A8L6-01	TCGA-G6-A8L6-01									TCGA-G6-A8L6	TCGA Kidney Clear Cell Carcinoma (KIRC)	kidney clear cell carcinoma	Kidney	NO	NO		NO	55	TCGA-G6-A8L6-F67536	TCGA-G6-A8L6	TCGA-G6-A8L6-01A	M1			-20306	240	313	0	305	304		0		Scheduled Follow-up Submission	Progressive Disease	2014-11-6	MALE	Normal	Kidney Clear Cell Renal Carcinoma	No	C64.9	8310/3	C64.9	YES	120		NO	90
TCGA-G6-A8L7-01	TCGA-G6-A8L7-01									TCGA-G6-A8L7	TCGA Kidney Clear Cell Carcinoma (KIRC)	kidney clear cell carcinoma	Kidney					81	TCGA-G6-A8L7-F67382	TCGA-G6-A8L7	TCGA-G6-A8L7-01A	MX			-29883	1797		0	2133			1		Scheduled Follow-up Submission	Complete Remission/Response	2014-11-4	FEMALE	Low	Kidney Clear Cell Renal Carcinoma	No	C64.9	8310/3	C64.9	YES	190		NO	80
TCGA-G6-A8L8-01	TCGA-G6-A8L8-01									TCGA-G6-A8L8	TCGA Kidney Clear Cell Carcinoma (KIRC)	kidney clear cell carcinoma	Kidney					62	TCGA-G6-A8L8-F67534	TCGA-G6-A8L8	TCGA-G6-A8L8-01A	MX			-22649	1874	1091	0	474			2		Scheduled Follow-up Submission	Complete Remission/Response	2014-11-6	FEMALE	Low	Kidney Clear Cell Renal Carcinoma	No	C64.9	8310/3	C64.9	YES	150		NO	60
TCGA-GK-A6C7-01	TCGA-GK-A6C7-01									TCGA-GK-A6C7	TCGA Kidney Clear Cell Carcinoma (KIRC)	kidney clear cell carcinoma	Kidney					76	TCGA-GK-A6C7-F58350	TCGA-GK-A6C7	TCGA-GK-A6C7-01A				-28107	141		0	61					Scheduled Follow-up Submission	Complete Remission/Response	2014-4-7	FEMALE	Low	Kidney Clear Cell Renal Carcinoma	No	C64.9	8312/3	C64.9	YES	390		NO
TCGA-MM-A563-01	TCGA-MM-A563-01									TCGA-MM-A563	TCGA Kidney Clear Cell Carcinoma (KIRC)	kidney clear cell carcinoma	Kidney					41	TCGA-MM-A563-F57283	TCGA-MM-A563	TCGA-MM-A563-01A	MX			-15037	137		0	591					Scheduled Follow-up Submission	Stable Disease	2014-3-7	MALE	Normal	Kidney Clear Cell Renal Carcinoma	No	C64.9	8310/3	C64.9	YES	220		NO
TCGA-MM-A564-01	TCGA-MM-A564-01									TCGA-MM-A564	TCGA Kidney Clear Cell Carcinoma (KIRC)	kidney clear cell carcinoma	Kidney					68	TCGA-MM-A564-F56670	TCGA-MM-A564	TCGA-MM-A564-01A	MX			-24916	173		0	607					Scheduled Follow-up Submission		2014-2-17	MALE	Elevated	Kidney Clear Cell Renal Carcinoma	No	C64.9	8310/3	C64.9	YES	520		NO
TCGA-MM-A84U-01	TCGA-MM-A84U-01									TCGA-MM-A84U	TCGA Kidney Clear Cell Carcinoma (KIRC)	kidney clear cell carcinoma	Kidney					58	TCGA-MM-A84U-F62896	TCGA-MM-A84U		MX			-21375			0	700					Scheduled Follow-up Submission	Complete Remission/Response	2014-7-28	FEMALE	Normal	Kidney Clear Cell Renal Carcinoma	No	C64.9	8310/3	C64.9	YES
TCGA-MW-A4EC-01	TCGA-MW-A4EC-01									TCGA-MW-A4EC	TCGA Kidney Clear Cell Carcinoma (KIRC)	kidney clear cell carcinoma	Kidney					72	TCGA-MW-A4EC-F70586	TCGA-MW-A4EC	TCGA-MW-A4EC-01A				-26649	190		0	498			0		Scheduled Follow-up Submission	Complete Remission/Response	2015-2-27	FEMALE	Low	Kidney Clear Cell Renal Carcinoma	No	C64.9	8312/3	C64.9	YES	110		NO
TCGA-T7-A92I-01	TCGA-T7-A92I-01									TCGA-T7-A92I	TCGA Kidney Clear Cell Carcinoma (KIRC)	kidney clear cell carcinoma	Kidney					47	TCGA-T7-A92I-F69240	TCGA-T7-A92I	TCGA-T7-A92I-01A	MX			-17331	112		0	356			1		Scheduled Follow-up Submission	Complete Remission/Response	2014-12-30	FEMALE	Normal	Kidney Clear Cell Renal Carcinoma	No	C64.9	8310/3	C64.9	YES	60		NO	90
[truncated: 62 more columns]
