# Supplementary material for: Identification of co-expression hub genes for ferroptosis in kidney renal clear cell carcinoma based on weighted gene co-expression network analysis and The Cancer Genome Atlas clinical data
Source: Sci Rep. 2022 Mar 21;12:4821. doi: 10.1038/s41598-022-08950-2 (PMC8938444; doi:10.1038/s41598-022-08950-2)
Supplement: Supplementary file 3 — Supplementary Information 3. [file 41598_2022_8950_MOESM3_ESM.txt]

Identification of co-expression hub genes for ferroptosis in kidney renal clear cell carcinoma based on weighted gene co-expression network analysis and The Cancer Genome Atlas clinical data
Shengxian Li1*, Ximei Xu1, Ruirui Zhang1, Yong Huang1
sample	_PATIENT	OS	OS.time	DSS	DSS.time	DFI	DFI.time	PFI	PFI.time	Redaction
TCGA-3Z-A93Z-01	TCGA-3Z-A93Z	0	385	0	385	0	385	0	385
TCGA-6D-AA2E-01	TCGA-6D-AA2E	0	362	0	362			0	362
TCGA-A3-3306-01	TCGA-A3-3306	0	1120	0	1120			0	1120
TCGA-A3-3306-11	TCGA-A3-3306	0	1120	0	1120			0	1120
TCGA-A3-3307-01	TCGA-A3-3307	0	1436	0	1436			0	1436
TCGA-A3-3308-01	TCGA-A3-3308	0	16	0	16			0	16
TCGA-A3-3308-11	TCGA-A3-3308	0	16	0	16			0	16
TCGA-A3-3311-01	TCGA-A3-3311	1	1191	0	1191			0	1191
TCGA-A3-3311-11	TCGA-A3-3311	1	1191	0	1191			0	1191
TCGA-A3-3313-01	TCGA-A3-3313	1	735	0	735			0	735
TCGA-A3-3313-11	TCGA-A3-3313	1	735	0	735			0	735
TCGA-A3-3316-01	TCGA-A3-3316	0	1493	0	1493			0	1493
TCGA-A3-3316-11	TCGA-A3-3316	0	1493	0	1493			0	1493
TCGA-A3-3317-01	TCGA-A3-3317	0	1491	0	1491			1	560
TCGA-A3-3317-11	TCGA-A3-3317	0	1491	0	1491			1	560
TCGA-A3-3319-01	TCGA-A3-3319	0	1130	0	1130			0	1130
TCGA-A3-3319-11	TCGA-A3-3319	0	1130	0	1130			0	1130
TCGA-A3-3320-01	TCGA-A3-3320	0	1508	0	1508			0	1508
TCGA-A3-3320-11	TCGA-A3-3320	0	1508	0	1508			0	1508
TCGA-A3-3322-01	TCGA-A3-3322	0	1478	0	1478			0	1478
TCGA-A3-3322-11	TCGA-A3-3322	0	1478	0	1478			0	1478
TCGA-A3-3323-01	TCGA-A3-3323	0	1106	0	1106			0	1106
TCGA-A3-3323-11	TCGA-A3-3323	0	1106	0	1106			0	1106
TCGA-A3-3324-01	TCGA-A3-3324	0	1186	0	1186			0	1186
TCGA-A3-3324-11	TCGA-A3-3324	0	1186	0	1186			0	1186
TCGA-A3-3325-01	TCGA-A3-3325	1	1170	0	1170			0	1170
TCGA-A3-3325-11	TCGA-A3-3325	1	1170	0	1170			0	1170
TCGA-A3-3326-01	TCGA-A3-3326	0	1137	0	1137			0	1137
TCGA-A3-3326-11	TCGA-A3-3326	0	1137	0	1137			0	1137
TCGA-A3-3328-01	TCGA-A3-3328	0	1385	0	1385	0	1385	0	1385
TCGA-A3-3328-11	TCGA-A3-3328	0	1385	0	1385	0	1385	0	1385
TCGA-A3-3329-01	TCGA-A3-3329	0	1624	0	1624	0	1624	0	1624
TCGA-A3-3329-11	TCGA-A3-3329	0	1624	0	1624	0	1624	0	1624
TCGA-A3-3331-01	TCGA-A3-3331	0	1485	0	1485			0	1485
TCGA-A3-3331-11	TCGA-A3-3331	0	1485	0	1485			0	1485
TCGA-A3-3335-01	TCGA-A3-3335	0	1886	0	1886	1	1098	1	1098
TCGA-A3-3335-11	TCGA-A3-3335	0	1886	0	1886	1	1098	1	1098
TCGA-A3-3336-01	TCGA-A3-3336	0	1043	0	1043			0	1043
TCGA-A3-3336-11	TCGA-A3-3336	0	1043	0	1043			0	1043
TCGA-A3-3343-01	TCGA-A3-3343	0	945	0	945			0	945
TCGA-A3-3343-11	TCGA-A3-3343	0	945	0	945			0	945
TCGA-A3-3346-01	TCGA-A3-3346	1	137	1	137			1	114
TCGA-A3-3346-11	TCGA-A3-3346	1	137	1	137			1	114
TCGA-A3-3347-01	TCGA-A3-3347	1	1610	1	1610			1	610
TCGA-A3-3347-11	TCGA-A3-3347	1	1610	1	1610			1	610
TCGA-A3-3349-01	TCGA-A3-3349	0	1385	0	1385			0	1385
TCGA-A3-3349-11	TCGA-A3-3349	0	1385	0	1385			0	1385
TCGA-A3-3351-01	TCGA-A3-3351	0	910	0	910			0	910
TCGA-A3-3351-11	TCGA-A3-3351	0	910	0	910			0	910
TCGA-A3-3352-01	TCGA-A3-3352	1	561	0	561	0	561	0	561
TCGA-A3-3352-11	TCGA-A3-3352	1	561	0	561	0	561	0	561
TCGA-A3-3357-01	TCGA-A3-3357	0	2688	0	2688	0	2688	0	2688
TCGA-A3-3357-11	TCGA-A3-3357	0	2688	0	2688	0	2688	0	2688
TCGA-A3-3358-01	TCGA-A3-3358	0	1307	0	1307			0	1307
TCGA-A3-3358-11	TCGA-A3-3358	0	1307	0	1307			0	1307
TCGA-A3-3359-01	TCGA-A3-3359	0	2504	0	2504	0	2504	0	2504
TCGA-A3-3359-11	TCGA-A3-3359	0	2504	0	2504	0	2504	0	2504
TCGA-A3-3362-01	TCGA-A3-3362	0	1559	0	1559			0	1559
TCGA-A3-3362-11	TCGA-A3-3362	0	1559	0	1559			0	1559
TCGA-A3-3363-01	TCGA-A3-3363	0	319	0	319			0	319
TCGA-A3-3363-11	TCGA-A3-3363	0	319	0	319			0	319
TCGA-A3-3365-01	TCGA-A3-3365	0	873	0	873			0	873
TCGA-A3-3365-11	TCGA-A3-3365	0	873	0	873			0	873
TCGA-A3-3367-01	TCGA-A3-3367	0	2270	0	2270	0	2270	0	2270
TCGA-A3-3367-11	TCGA-A3-3367	0	2270	0	2270	0	2270	0	2270
TCGA-A3-3370-01	TCGA-A3-3370	0	2274	0	2274	0	2274	0	2274
TCGA-A3-3370-11	TCGA-A3-3370	0	2274	0	2274	0	2274	0	2274
TCGA-A3-3372-01	TCGA-A3-3372	0	735	0	735			0	735
TCGA-A3-3372-11	TCGA-A3-3372	0	735	0	735			0	735
TCGA-A3-3373-01	TCGA-A3-3373	0	1621	0	1621	0	1621	0	1621
TCGA-A3-3373-11	TCGA-A3-3373	0	1621	0	1621	0	1621	0	1621
TCGA-A3-3374-01	TCGA-A3-3374	0	1314	0	1314			0	1314
TCGA-A3-3374-11	TCGA-A3-3374	0	1314	0	1314			0	1314
TCGA-A3-3376-01	TCGA-A3-3376	1	1696	0	1696	0	1696	0	1696
TCGA-A3-3376-11	TCGA-A3-3376	1	1696	0	1696	0	1696	0	1696
TCGA-A3-3378-01	TCGA-A3-3378	0	630	0	630			0	630
TCGA-A3-3378-11	TCGA-A3-3378	0	630	0	630			0	630
TCGA-A3-3380-01	TCGA-A3-3380	0	567	0	567			0	567
TCGA-A3-3380-11	TCGA-A3-3380	0	567	0	567			0	567
TCGA-A3-3382-01	TCGA-A3-3382	0	574	0	574			1	514
TCGA-A3-3382-11	TCGA-A3-3382	0	574	0	574			1	514
TCGA-A3-3383-01	TCGA-A3-3383	0	861	0	861			0	861
TCGA-A3-3383-11	TCGA-A3-3383	0	861	0	861			0	861
TCGA-A3-3385-01	TCGA-A3-3385	0	1993	0	1993	0	1993	0	1993
TCGA-A3-3385-11	TCGA-A3-3385	0	1993	0	1993	0	1993	0	1993
TCGA-A3-3387-01	TCGA-A3-3387	0	617	0	617			0	617
TCGA-A3-3387-11	TCGA-A3-3387	0	617	0	617			0	617
TCGA-A3-A6NI-01	TCGA-A3-A6NI	0	1018	0	1018	0	1018	0	1018
TCGA-A3-A6NJ-01	TCGA-A3-A6NJ	0	468	0	468	0	468	0	468
TCGA-A3-A6NL-01	TCGA-A3-A6NL	0	689	0	689	0	689	0	689
TCGA-A3-A6NN-01	TCGA-A3-A6NN	0	3	0	3	0	3	0	3
TCGA-A3-A8CQ-01	TCGA-A3-A8CQ	0	3	0	3			0	3
TCGA-A3-A8OU-01	TCGA-A3-A8OU	0	0	0	0	0	0	0	0
TCGA-A3-A8OV-01	TCGA-A3-A8OV	0	340	0	340	0	340	0	340
TCGA-A3-A8OW-01	TCGA-A3-A8OW	0	323	0	323	0	323	0	323
TCGA-A3-A8OX-01	TCGA-A3-A8OX	0	0	0	0	0	0	0	0
TCGA-AK-3425-01	TCGA-AK-3425	0	3343	0	3343			0	3343
TCGA-AK-3426-01	TCGA-AK-3426	1	885	1	885			1	256
TCGA-AK-3427-01	TCGA-AK-3427	0	3583	0	3583	0	3583	0	3583
TCGA-AK-3428-01	TCGA-AK-3428	0	3728	0	3728	0	3728	0	3728
TCGA-AK-3429-01	TCGA-AK-3429	0	3328	0	3328	0	3328	0	3328
TCGA-AK-3430-01	TCGA-AK-3430	1	480		480			0	480
TCGA-AK-3431-01	TCGA-AK-3431	1	2241	0	2241	0	2241	0	2241
TCGA-AK-3433-01	TCGA-AK-3433	0	3409	0	3409	0	3409	0	3409
TCGA-AK-3434-01	TCGA-AK-3434	0	2087	0	2087			1	1640
TCGA-AK-3436-01	TCGA-AK-3436	0	3331	0	3331			1	1189
TCGA-AK-3440-01	TCGA-AK-3440	0	2865	0	2865	0	2865	0	2865
TCGA-AK-3443-01	TCGA-AK-3443	0	1423	0	1423			0	1423
TCGA-AK-3444-01	TCGA-AK-3444	0	1471	0	1471			0	1471
TCGA-AK-3445-01	TCGA-AK-3445	0	2392	0	2392	0	2392	0	2392
TCGA-AK-3447-01	TCGA-AK-3447	0	1217	0	1217			0	1217
TCGA-AK-3450-01	TCGA-AK-3450	0	1779	0	1779			0	1779
TCGA-AK-3451-01	TCGA-AK-3451	0	2868	0	2868	0	2868	0	2868
TCGA-AK-3453-01	TCGA-AK-3453	0	2531	0	2531	0	2531	0	2531
TCGA-AK-3454-01	TCGA-AK-3454	0	874	0	874			0	874
TCGA-AK-3455-01	TCGA-AK-3455	1	683		683			0	683
TCGA-AK-3456-01	TCGA-AK-3456	0	1143	0	1143			0	1143
TCGA-AK-3458-01	TCGA-AK-3458	0	1168	0	1168			0	1168
TCGA-AK-3460-01	TCGA-AK-3460	0	2508	0	2508	0	2508	0	2508
TCGA-AK-3461-01	TCGA-AK-3461	0	2217	0	2217	0	2217	0	2217
TCGA-AK-3465-01	TCGA-AK-3465	0	369	0	369			0	369
TCGA-AS-3777-01	TCGA-AS-3777	0	1238	0	1238			0	1238
TCGA-AS-3778-01	TCGA-AS-3778	0	43	0	43			0	43
TCGA-B0-4688-01	TCGA-B0-4688	1	101	1	101			1	101
TCGA-B0-4688-11	TCGA-B0-4688	1	101	1	101			1	101
TCGA-B0-4690-01	TCGA-B0-4690	1	43	1	43			1	43
TCGA-B0-4690-11	TCGA-B0-4690	1	43	1	43			1	43
TCGA-B0-4691-01	TCGA-B0-4691	1	139	1	139			1	139
TCGA-B0-4691-11	TCGA-B0-4691	1	139	1	139			1	139
TCGA-B0-4693-01	TCGA-B0-4693	1	77	0	77			0	77
TCGA-B0-4693-11	TCGA-B0-4693	1	77	0	77			0	77
TCGA-B0-4694-01	TCGA-B0-4694	1	106	0	106			0	106
TCGA-B0-4694-11	TCGA-B0-4694	1	106	0	106			0	106
TCGA-B0-4696-01	TCGA-B0-4696	1	866	1	866			1	794
TCGA-B0-4696-11	TCGA-B0-4696	1	866	1	866			1	794
TCGA-B0-4697-01	TCGA-B0-4697	1	578	1	578			1	578
TCGA-B0-4697-11	TCGA-B0-4697	1	578	1	578			1	578
TCGA-B0-4698-01	TCGA-B0-4698	1	42	1	42			1	42
TCGA-B0-4698-11	TCGA-B0-4698	1	42	1	42			1	42
TCGA-B0-4699-01	TCGA-B0-4699	1	110		110			0	110
TCGA-B0-4699-11	TCGA-B0-4699	1	110		110			0	110
TCGA-B0-4700-01	TCGA-B0-4700	1	1980	1	1980			1	1980
TCGA-B0-4700-11	TCGA-B0-4700	1	1980	1	1980			1	1980
TCGA-B0-4701-01	TCGA-B0-4701	1	238	1	238			1	238
TCGA-B0-4701-11	TCGA-B0-4701	1	238	1	238			1	238
TCGA-B0-4703-01	TCGA-B0-4703	1	182	1	182			1	182
TCGA-B0-4703-11	TCGA-B0-4703	1	182	1	182			1	182
TCGA-B0-4706-01	TCGA-B0-4706	1	65	0	65			0	65
TCGA-B0-4706-11	TCGA-B0-4706	1	65	0	65			0	65
TCGA-B0-4707-01	TCGA-B0-4707	1	600	1	600			1	600
TCGA-B0-4707-11	TCGA-B0-4707	1	600	1	600			1	600
TCGA-B0-4710-01	TCGA-B0-4710	0	1755	0	1755	0	1755	0	1755
TCGA-B0-4710-11	TCGA-B0-4710	0	1755	0	1755	0	1755	0	1755
TCGA-B0-4712-01	TCGA-B0-4712	1	1337	1	1337			1	1337
TCGA-B0-4712-11	TCGA-B0-4712	1	1337	1	1337			1	1337
TCGA-B0-4713-01	TCGA-B0-4713	1	202	1	202			1	202
TCGA-B0-4713-11	TCGA-B0-4713	1	202	1	202			1	202
TCGA-B0-4714-01	TCGA-B0-4714	1	99	1	99			1	99
TCGA-B0-4714-11	TCGA-B0-4714	1	99	1	99			1	99
TCGA-B0-4718-01	TCGA-B0-4718	0	1778	0	1778			1	768
TCGA-B0-4718-11	TCGA-B0-4718	0	1778	0	1778			1	768
TCGA-B0-4810-01	TCGA-B0-4810	1	478	1	478			1	205
TCGA-B0-4810-11	TCGA-B0-4810	1	478	1	478			1	205
TCGA-B0-4811-01	TCGA-B0-4811	1	1417	1	1417			1	458
TCGA-B0-4811-11	TCGA-B0-4811	1	1417	1	1417			1	458
TCGA-B0-4813-01	TCGA-B0-4813	1	18	0	18			0	18
TCGA-B0-4813-11	TCGA-B0-4813	1	18	0	18			0	18
TCGA-B0-4814-01	TCGA-B0-4814	1	168	1	168			1	168
TCGA-B0-4814-11	TCGA-B0-4814	1	168	1	168			1	168
TCGA-B0-4815-01	TCGA-B0-4815	1	1588	1	1588			1	1588
TCGA-B0-4815-11	TCGA-B0-4815	1	1588	1	1588			1	1588
TCGA-B0-4816-01	TCGA-B0-4816	1	1371	1	1371			1	1371
TCGA-B0-4816-11	TCGA-B0-4816	1	1371	1	1371			1	1371
TCGA-B0-4817-01	TCGA-B0-4817	1	1019	0	1019			0	1019
TCGA-B0-4817-11	TCGA-B0-4817	1	1019	0	1019			0	1019
TCGA-B0-4818-01	TCGA-B0-4818	1	510	1	510			1	127
TCGA-B0-4818-11	TCGA-B0-4818	1	510	1	510			1	127
TCGA-B0-4819-01	TCGA-B0-4819	1	183	0	183			0	183
TCGA-B0-4819-11	TCGA-B0-4819	1	183	0	183			0	183
TCGA-B0-4821-01	TCGA-B0-4821	1	1230	1	1230			1	1230
TCGA-B0-4821-11	TCGA-B0-4821	1	1230	1	1230			1	1230
TCGA-B0-4822-01	TCGA-B0-4822	1	1111	1	1111			1	1111
TCGA-B0-4822-11	TCGA-B0-4822	1	1111	1	1111			1	1111
TCGA-B0-4823-01	TCGA-B0-4823	1	454	0	454			0	454
TCGA-B0-4823-11	TCGA-B0-4823	1	454	0	454			0	454
TCGA-B0-4824-01	TCGA-B0-4824	1	1657	0	1657			0	1657
TCGA-B0-4824-11	TCGA-B0-4824	1	1657	0	1657			0	1657
TCGA-B0-4827-01	TCGA-B0-4827	1	885	1	885			1	668
TCGA-B0-4827-11	TCGA-B0-4827	1	885	1	885			1	668
TCGA-B0-4828-01	TCGA-B0-4828	1	307	1	307			1	307
TCGA-B0-4828-11	TCGA-B0-4828	1	307	1	307			1	307
TCGA-B0-4833-01	TCGA-B0-4833	1	2386	1	2386			1	2386
TCGA-B0-4833-11	TCGA-B0-4833	1	2386	1	2386			1	2386
TCGA-B0-4834-01	TCGA-B0-4834	1	2090	0	2090			0	2090
TCGA-B0-4834-11	TCGA-B0-4834	1	2090	0	2090			0	2090
TCGA-B0-4836-01	TCGA-B0-4836	1	1238	1	1238			1	1238
TCGA-B0-4836-11	TCGA-B0-4836	1	1238	1	1238			1	1238
TCGA-B0-4837-01	TCGA-B0-4837	1	1378	1	1378			1	1208
TCGA-B0-4837-11	TCGA-B0-4837	1	1378	1	1378			1	1208
TCGA-B0-4838-01	TCGA-B0-4838	1	834	0	834			0	834
TCGA-B0-4838-11	TCGA-B0-4838	1	834	0	834			0	834
TCGA-B0-4839-01	TCGA-B0-4839	1	1639	0	1639			0	1639
TCGA-B0-4839-11	TCGA-B0-4839	1	1639	0	1639			0	1639
TCGA-B0-4841-01	TCGA-B0-4841	1	204	1	204			1	108
TCGA-B0-4841-11	TCGA-B0-4841	1	204	1	204			1	108
TCGA-B0-4842-01	TCGA-B0-4842	1	1724	1	1724			1	250
TCGA-B0-4842-11	TCGA-B0-4842	1	1724	1	1724			1	250
TCGA-B0-4843-01	TCGA-B0-4843	1	320	1	320			1	320
TCGA-B0-4843-11	TCGA-B0-4843	1	320	1	320			1	320
TCGA-B0-4844-01	TCGA-B0-4844	1	313	1	313			1	62
TCGA-B0-4844-11	TCGA-B0-4844	1	313	1	313			1	62
TCGA-B0-4845-01	TCGA-B0-4845	1	1986	1	1986			1	748
TCGA-B0-4845-11	TCGA-B0-4845	1	1986	1	1986			1	748
TCGA-B0-4846-01	TCGA-B0-4846	1	1200	1	1200			1	163
TCGA-B0-4846-11	TCGA-B0-4846	1	1200	1	1200			1	163
TCGA-B0-4847-01	TCGA-B0-4847	1	793		793			0	793
TCGA-B0-4847-11	TCGA-B0-4847	1	793		793			0	793
TCGA-B0-4848-01	TCGA-B0-4848	1	883	1	883			1	494
TCGA-B0-4848-11	TCGA-B0-4848	1	883	1	883			1	494
TCGA-B0-4849-01	TCGA-B0-4849	1	69	1	69			1	4
TCGA-B0-4849-11	TCGA-B0-4849	1	69	1	69			1	4
TCGA-B0-4852-01	TCGA-B0-4852	1	1121	1	1121			1	860
TCGA-B0-4852-11	TCGA-B0-4852	1	1121	1	1121			1	860
TCGA-B0-4945-01	TCGA-B0-4945	1	2145	0	2145			0	2145
TCGA-B0-4945-11	TCGA-B0-4945	1	2145	0	2145			0	2145
TCGA-B0-5075-01	TCGA-B0-5075	1	637	0	637			0	637
TCGA-B0-5075-11	TCGA-B0-5075	1	637	0	637			0	637
TCGA-B0-5077-01	TCGA-B0-5077	1	1317	0	1317			0	1317
TCGA-B0-5077-11	TCGA-B0-5077	1	1317	0	1317			0	1317
TCGA-B0-5080-01	TCGA-B0-5080	1	342	1	342			1	103
TCGA-B0-5080-11	TCGA-B0-5080	1	342	1	342			1	103
TCGA-B0-5081-01	TCGA-B0-5081	1	362	1	362			1	213
TCGA-B0-5081-11	TCGA-B0-5081	1	362	1	362			1	213
TCGA-B0-5083-01	TCGA-B0-5083	1	1045	1	1045			1	1045
TCGA-B0-5083-11	TCGA-B0-5083	1	1045	1	1045			1	1045
TCGA-B0-5084-01	TCGA-B0-5084	1	222	1	222			1	65
TCGA-B0-5084-11	TCGA-B0-5084	1	222	1	222			1	65
TCGA-B0-5085-01	TCGA-B0-5085	1	770	0	770			0	770
TCGA-B0-5085-11	TCGA-B0-5085	1	770	0	770			0	770
TCGA-B0-5088-01	TCGA-B0-5088	1	563	0	563			0	563
TCGA-B0-5088-11	TCGA-B0-5088	1	563	0	563			0	563
TCGA-B0-5092-01	TCGA-B0-5092	1	459	1	459			1	459
TCGA-B0-5092-11	TCGA-B0-5092	1	459	1	459			1	459
TCGA-B0-5094-01	TCGA-B0-5094	1	333	1	333			1	75
TCGA-B0-5094-11	TCGA-B0-5094	1	333	1	333			1	75
TCGA-B0-5095-01	TCGA-B0-5095	1	245	0	245			0	245
TCGA-B0-5095-11	TCGA-B0-5095	1	245	0	245			0	245
TCGA-B0-5096-01	TCGA-B0-5096	1	68	0	68			0	68
TCGA-B0-5096-11	TCGA-B0-5096	1	68	0	68			0	68
TCGA-B0-5097-01	TCGA-B0-5097	0	665	0	665			1	359
TCGA-B0-5097-11	TCGA-B0-5097	0	665	0	665			1	359
TCGA-B0-5098-01	TCGA-B0-5098	1	1584		1584			0	1584
TCGA-B0-5098-11	TCGA-B0-5098	1	1584		1584			0	1584
TCGA-B0-5099-01	TCGA-B0-5099	1	485		485			0	485
TCGA-B0-5099-11	TCGA-B0-5099	1	485		485			0	485
TCGA-B0-5100-01	TCGA-B0-5100	1	1913	1	1913			1	1426
TCGA-B0-5100-11	TCGA-B0-5100	1	1913	1	1913			1	1426
TCGA-B0-5102-01	TCGA-B0-5102	1	2764		2764			1	2734
TCGA-B0-5102-11	TCGA-B0-5102	1	2764		2764			1	2734
TCGA-B0-5104-01	TCGA-B0-5104	1	2752	0	2752			0	2752
TCGA-B0-5104-11	TCGA-B0-5104	1	2752	0	2752			0	2752
TCGA-B0-5106-01	TCGA-B0-5106	1	1598	0	1598			0	1598
TCGA-B0-5106-11	TCGA-B0-5106	1	1598	0	1598			0	1598
TCGA-B0-5107-01	TCGA-B0-5107	1	927	1	927			1	549
TCGA-B0-5107-11	TCGA-B0-5107	1	927	1	927			1	549
TCGA-B0-5108-01	TCGA-B0-5108	0	1782	0	1782	0	1782	0	1782
TCGA-B0-5108-11	TCGA-B0-5108	0	1782	0	1782	0	1782	0	1782
TCGA-B0-5109-01	TCGA-B0-5109	1	587	1	587			1	70
TCGA-B0-5109-11	TCGA-B0-5109	1	587	1	587			1	70
TCGA-B0-5110-01	TCGA-B0-5110	0	2009	0	2009	0	2009	0	2009
TCGA-B0-5110-11	TCGA-B0-5110	0	2009	0	2009	0	2009	0	2009
TCGA-B0-5113-01	TCGA-B0-5113	0	1175	0	1175	0	1175	0	1175
TCGA-B0-5113-11	TCGA-B0-5113	0	1175	0	1175	0	1175	0	1175
TCGA-B0-5115-01	TCGA-B0-5115	0	1604	0	1604			1	75
TCGA-B0-5115-11	TCGA-B0-5115	0	1604	0	1604			1	75
TCGA-B0-5116-01	TCGA-B0-5116	0	1274	0	1274	1	1129	1	1129
TCGA-B0-5116-11	TCGA-B0-5116	0	1274	0	1274	1	1129	1	1129
TCGA-B0-5117-01	TCGA-B0-5117	0	1608	0	1608	0	1608	0	1608
TCGA-B0-5117-11	TCGA-B0-5117	0	1608	0	1608	0	1608	0	1608
TCGA-B0-5119-01	TCGA-B0-5119	0	1552	0	1552	0	1552	0	1552
TCGA-B0-5119-11	TCGA-B0-5119	0	1552	0	1552	0	1552	0	1552
TCGA-B0-5120-01	TCGA-B0-5120	0	1169	0	1169	0	1169	0	1169
TCGA-B0-5120-11	TCGA-B0-5120	0	1169	0	1169	0	1169	0	1169
TCGA-B0-5121-01	TCGA-B0-5121	0	1485	0	1485	0	1485	0	1485
TCGA-B0-5121-11	TCGA-B0-5121	0	1485	0	1485	0	1485	0	1485
TCGA-B0-5399-01	TCGA-B0-5399	0	1411	0	1411	0	1411	0	1411
TCGA-B0-5400-01	TCGA-B0-5400	0	1733	0	1733	0	1733	0	1733
TCGA-B0-5400-11	TCGA-B0-5400	0	1733	0	1733	0	1733	0	1733
TCGA-B0-5402-01	TCGA-B0-5402	0	1290	0	1290			1	444
TCGA-B0-5402-11	TCGA-B0-5402	0	1290	0	1290			1	444
TCGA-B0-5690-01	TCGA-B0-5690	0	3392	0	3392			0	3392
TCGA-B0-5690-11	TCGA-B0-5690	0	3392	0	3392			0	3392
TCGA-B0-5691-01	TCGA-B0-5691	0	3431	0	3431			1	3250
TCGA-B0-5691-11	TCGA-B0-5691	0	3431	0	3431			1	3250
TCGA-B0-5692-01	TCGA-B0-5692	0	3944	0	3944	0	3944	0	3944
TCGA-B0-5693-01	TCGA-B0-5693	0	4074	0	4074	0	4074	0	4074
TCGA-B0-5694-01	TCGA-B0-5694	1	480	1	480			1	288
TCGA-B0-5694-11	TCGA-B0-5694	1	480	1	480			1	288
TCGA-B0-5695-01	TCGA-B0-5695	0	2150	0	2150	0	2150	0	2150
TCGA-B0-5696-01	TCGA-B0-5696	0	2609	0	2609	1	1717	1	1717
TCGA-B0-5696-11	TCGA-B0-5696	0	2609	0	2609	1	1717	1	1717
TCGA-B0-5697-01	TCGA-B0-5697	0	2630	0	2630	0	2630	0	2630
TCGA-B0-5697-11	TCGA-B0-5697	0	2630	0	2630	0	2630	0	2630
TCGA-B0-5698-01	TCGA-B0-5698	0	3631	0	3631	0	3631	0	3631
TCGA-B0-5699-01	TCGA-B0-5699	0	3841	0	3841	1	94	1	94
TCGA-B0-5699-11	TCGA-B0-5699	0	3841	0	3841	1	94	1	94
TCGA-B0-5700-01	TCGA-B0-5700	0	1790	0	1790	0	1790	0	1790
TCGA-B0-5701-01	TCGA-B0-5701	0	2461	0	2461	1	224	1	224
TCGA-B0-5701-11	TCGA-B0-5701	0	2461	0	2461	1	224	1	224
TCGA-B0-5702-01	TCGA-B0-5702	0	2172	0	2172	0	2172	0	2172
TCGA-B0-5703-01	TCGA-B0-5703	0	2246	0	2246	0	2246	0	2246
TCGA-B0-5703-11	TCGA-B0-5703	0	2246	0	2246	0	2246	0	2246
TCGA-B0-5705-01	TCGA-B0-5705	0	4537	0	4537	1	842	1	842
TCGA-B0-5705-11	TCGA-B0-5705	0	4537	0	4537	1	842	1	842
TCGA-B0-5706-01	TCGA-B0-5706	0	3205	0	3205	0	3205	0	3205
TCGA-B0-5706-11	TCGA-B0-5706	0	3205	0	3205	0	3205	0	3205
TCGA-B0-5707-01	TCGA-B0-5707	0	3744	0	3744	0	3744	0	3744
TCGA-B0-5709-01	TCGA-B0-5709	0	3974	0	3974	0	3974	0	3974
TCGA-B0-5709-11	TCGA-B0-5709	0	3974	0	3974	0	3974	0	3974
TCGA-B0-5710-01	TCGA-B0-5710	0	2430	0	2430			1	1441
TCGA-B0-5710-11	TCGA-B0-5710	0	2430	0	2430			1	1441
TCGA-B0-5711-01	TCGA-B0-5711	0	3989	0	3989	1	3766	1	3766
TCGA-B0-5711-11	TCGA-B0-5711	0	3989	0	3989	1	3766	1	3766
TCGA-B0-5712-01	TCGA-B0-5712	0	2722	0	2722			1	725
TCGA-B0-5712-11	TCGA-B0-5712	0	2722	0	2722			1	725
TCGA-B0-5713-01	TCGA-B0-5713	0	2782	0	2782	0	2782	0	2782
TCGA-B0-5713-11	TCGA-B0-5713	0	2782	0	2782	0	2782	0	2782
TCGA-B0-5812-01	TCGA-B0-5812	0	3834	0	3834	0	3834	0	3834
TCGA-B2-3923-11	TCGA-B2-3923	0	992	0	992	0	992	0	992
TCGA-B2-3923-01	TCGA-B2-3923	0	992	0	992	0	992	0	992
TCGA-B2-3924-11	TCGA-B2-3924	0	1092	0	1092	0	1092	0	1092
TCGA-B2-3924-01	TCGA-B2-3924	0	1092	0	1092	0	1092	0	1092
TCGA-B2-4098-01	TCGA-B2-4098	1	51	0	51			0	51
TCGA-B2-4098-11	TCGA-B2-4098	1	51	0	51			0	51
TCGA-B2-4099-01	TCGA-B2-4099	0	972	0	972	0	972	0	972
TCGA-B2-4099-11	TCGA-B2-4099	0	972	0	972	0	972	0	972
TCGA-B2-4101-01	TCGA-B2-4101	0	648	0	648	0	648	0	648
TCGA-B2-4102-01	TCGA-B2-4102	0	952	0	952	0	952	0	952
TCGA-B2-4102-11	TCGA-B2-4102	0	952	0	952	0	952	0	952
TCGA-B2-5633-01	TCGA-B2-5633	0	963	0	963	0	963	0	963
TCGA-B2-5635-01	TCGA-B2-5635	0	755	0	755	0	755	0	755
TCGA-B2-5636-01	TCGA-B2-5636	0	919	0	919	0	919	0	919
TCGA-B2-5636-11	TCGA-B2-5636	0	919	0	919	0	919	0	919
TCGA-B2-5639-01	TCGA-B2-5639	1	1003	1	1003			1	163
TCGA-B2-5641-01	TCGA-B2-5641	0	656	0	656	0	656	0	656
TCGA-B2-5641-11	TCGA-B2-5641	0	656	0	656	0	656	0	656
TCGA-B2-A4SR-01	TCGA-B2-A4SR	0	507	0	507	1	266	1	266
TCGA-B4-5377-01	TCGA-B4-5377	0	365	0	365			0	365
TCGA-B4-5378-01	TCGA-B4-5378	0	175	0	175			0	175
TCGA-B4-5832-01	TCGA-B4-5832	0	155	0	155	0	155	0	155
TCGA-B4-5834-01	TCGA-B4-5834	0	38	0	38			0	38
TCGA-B4-5835-01	TCGA-B4-5835	0	16	0	16			0	16
TCGA-B4-5836-01	TCGA-B4-5836	0	141	0	141			0	141
TCGA-B4-5838-01	TCGA-B4-5838	0	166	0	166			0	166
TCGA-B4-5843-01	TCGA-B4-5843	0	11	0	11			0	11
TCGA-B4-5844-01	TCGA-B4-5844	0	7	0	7			0	7
TCGA-B8-4143-01	TCGA-B8-4143	1	709	1	709			1	709
TCGA-B8-4143-11	TCGA-B8-4143	1	709	1	709			1	709
TCGA-B8-4146-01	TCGA-B8-4146	0	511	0	511	0	511	0	511
TCGA-B8-4148-01	TCGA-B8-4148	0	1520	0	1520	0	1520	0	1520
TCGA-B8-4151-01	TCGA-B8-4151	0	1299	0	1299	0	1299	0	1299
TCGA-B8-4153-01	TCGA-B8-4153	0	762	0	762			1	223
TCGA-B8-4154-01	TCGA-B8-4154	0	1380	0	1380	0	1380	0	1380
TCGA-B8-4154-11	TCGA-B8-4154	0	1380	0	1380	0	1380	0	1380
TCGA-B8-4619-01	TCGA-B8-4619	0	523	0	523	0	523	0	523
TCGA-B8-4619-11	TCGA-B8-4619	0	523	0	523	0	523	0	523
TCGA-B8-4620-01	TCGA-B8-4620	0	777	0	777	1	604	1	604
TCGA-B8-4620-11	TCGA-B8-4620	0	777	0	777	1	604	1	604
TCGA-B8-4621-01	TCGA-B8-4621	0	788	0	788	0	788	0	788
TCGA-B8-4622-01	TCGA-B8-4622	0	1525	0	1525			1	1227
TCGA-B8-4622-11	TCGA-B8-4622	0	1525	0	1525			1	1227
TCGA-B8-5158-01	TCGA-B8-5158	0	1218	0	1218	0	1218	0	1218
TCGA-B8-5159-01	TCGA-B8-5159	0	722	0	722	0	722	0	722
TCGA-B8-5162-01	TCGA-B8-5162	0	36	0	36			0	36
TCGA-B8-5163-01	TCGA-B8-5163	0	822	0	822	0	822	0	822
TCGA-B8-5164-01	TCGA-B8-5164	0	26	0	26			0	26
TCGA-B8-5165-01	TCGA-B8-5165	0	737	0	737	0	737	0	737
TCGA-B8-5545-01	TCGA-B8-5545	0	1525	0	1525	0	1525	0	1525
TCGA-B8-5546-01	TCGA-B8-5546	0	505	0	505			0	505
TCGA-B8-5549-01	TCGA-B8-5549	0	194	0	194	0	194	0	194
TCGA-B8-5549-11	TCGA-B8-5549	0	194	0	194	0	194	0	194
TCGA-B8-5550-01	TCGA-B8-5550	0	1476	0	1476	1	694	1	694
TCGA-B8-5551-01	TCGA-B8-5551	0	16	0	16			0	16
TCGA-B8-5552-01	TCGA-B8-5552	0	1046	0	1046	0	1046	0	1046
TCGA-B8-5552-11	TCGA-B8-5552	0	1046	0	1046	0	1046	0	1046
TCGA-B8-5553-01	TCGA-B8-5553	0	435	0	435			0	435
TCGA-B8-A54D-01	TCGA-B8-A54D	0	830	0	830	0	830	0	830
TCGA-B8-A54E-01	TCGA-B8-A54E	0	909	0	909	0	909	0	909
TCGA-B8-A54F-01	TCGA-B8-A54F	0	519	0	519	0	519	0	519
TCGA-B8-A54G-01	TCGA-B8-A54G	0	53	0	53	0	53	0	53
TCGA-B8-A54H-01	TCGA-B8-A54H	0	256	0	256	0	256	0	256
TCGA-B8-A54I-01	TCGA-B8-A54I	0	150	0	150	0	150	0	150
TCGA-B8-A54J-01	TCGA-B8-A54J	0	528	0	528	0	528	0	528
TCGA-B8-A54K-01	TCGA-B8-A54K	0	469	0	469	0	469	0	469
TCGA-B8-A7U6-01	TCGA-B8-A7U6	0	495	0	495	0	495	0	495
TCGA-B8-A8YJ-01	TCGA-B8-A8YJ	0	431	0	431	0	431	0	431
TCGA-BP-4158-01	TCGA-BP-4158	0	3377	0	3377			0	3377
TCGA-BP-4158-11	TCGA-BP-4158	0	3377	0	3377			0	3377
TCGA-BP-4159-01	TCGA-BP-4159	1	2601	1	2601			1	2352
TCGA-BP-4159-11	TCGA-BP-4159	1	2601	1	2601			1	2352
TCGA-BP-4160-01	TCGA-BP-4160	0	2881	0	2881			0	2881
TCGA-BP-4160-11	TCGA-BP-4160	0	2881	0	2881			0	2881
TCGA-BP-4161-01	TCGA-BP-4161	0	2746	0	2746			1	2685
TCGA-BP-4161-11	TCGA-BP-4161	0	2746	0	2746			1	2685
TCGA-BP-4162-01	TCGA-BP-4162	0	3074	0	3074			0	3074
TCGA-BP-4162-11	TCGA-BP-4162	0	3074	0	3074			0	3074
TCGA-BP-4163-01	TCGA-BP-4163	0	2839	0	2839			0	2839
TCGA-BP-4163-11	TCGA-BP-4163	0	2839	0	2839			0	2839
TCGA-BP-4164-01	TCGA-BP-4164	1	992	0	992			0	992
TCGA-BP-4164-11	TCGA-BP-4164	1	992	0	992			0	992
TCGA-BP-4165-01	TCGA-BP-4165	0	3037	0	3037			1	1049
TCGA-BP-4165-11	TCGA-BP-4165	0	3037	0	3037			1	1049
TCGA-BP-4166-01	TCGA-BP-4166	0	13	0	13			0	13
TCGA-BP-4166-11	TCGA-BP-4166	0	13	0	13			0	13
TCGA-BP-4167-01	TCGA-BP-4167	0	2718	0	2718			0	2718
TCGA-BP-4167-11	TCGA-BP-4167	0	2718	0	2718			0	2718
TCGA-BP-4169-01	TCGA-BP-4169	1	701	1	701			1	78
TCGA-BP-4169-11	TCGA-BP-4169	1	701	1	701			1	78
TCGA-BP-4170-01	TCGA-BP-4170	1	2343	0	2343			0	2343
TCGA-BP-4170-11	TCGA-BP-4170	1	2343	0	2343			0	2343
TCGA-BP-4173-01	TCGA-BP-4173	0	1893	0	1893			0	1893
TCGA-BP-4173-11	TCGA-BP-4173	0	1893	0	1893			0	1893
TCGA-BP-4174-01	TCGA-BP-4174	0	1879	0	1879			0	1879
TCGA-BP-4174-11	TCGA-BP-4174	0	1879	0	1879			0	1879
TCGA-BP-4176-01	TCGA-BP-4176	0	1955	0	1955			0	1955
TCGA-BP-4176-11	TCGA-BP-4176	0	1955	0	1955			0	1955
TCGA-BP-4177-01	TCGA-BP-4177	0	1670	0	1670			0	1670
TCGA-BP-4177-11	TCGA-BP-4177	0	1670	0	1670			0	1670
TCGA-BP-4325-01	TCGA-BP-4325	0	2964	0	2964			0	2964
TCGA-BP-4325-11	TCGA-BP-4325	0	2964	0	2964			0	2964
TCGA-BP-4326-01	TCGA-BP-4326	1	1625	1	1625			1	958
TCGA-BP-4326-11	TCGA-BP-4326	1	1625	1	1625			1	958
TCGA-BP-4327-01	TCGA-BP-4327	1	109	0	109			0	109
TCGA-BP-4327-11	TCGA-BP-4327	1	109	0	109			0	109
TCGA-BP-4329-01	TCGA-BP-4329	1	845	1	845			1	134
TCGA-BP-4329-11	TCGA-BP-4329	1	845	1	845			1	134
TCGA-BP-4330-01	TCGA-BP-4330	0	1888	0	1888			0	1888
TCGA-BP-4330-11	TCGA-BP-4330	0	1888	0	1888			0	1888
TCGA-BP-4331-01	TCGA-BP-4331	1	2454	0	2454			0	2454
TCGA-BP-4331-11	TCGA-BP-4331	1	2454	0	2454			0	2454
TCGA-BP-4332-01	TCGA-BP-4332	0	1133	0	1133			0	1133
TCGA-BP-4332-11	TCGA-BP-4332	0	1133	0	1133			0	1133
TCGA-BP-4334-01	TCGA-BP-4334	1	645	1	645			1	442
TCGA-BP-4334-11	TCGA-BP-4334	1	645	1	645			1	442
TCGA-BP-4335-01	TCGA-BP-4335	1	475	1	475			1	160
TCGA-BP-4335-11	TCGA-BP-4335	1	475	1	475			1	160
TCGA-BP-4337-01	TCGA-BP-4337	1	2	0	2			0	2
TCGA-BP-4337-11	TCGA-BP-4337	1	2	0	2			0	2
TCGA-BP-4338-01	TCGA-BP-4338	0	2859	0	2859			1	1757
TCGA-BP-4338-11	TCGA-BP-4338	0	2859	0	2859			1	1757
TCGA-BP-4340-01	TCGA-BP-4340	1	562	0	562			0	562
TCGA-BP-4340-11	TCGA-BP-4340	1	562	0	562			0	562
TCGA-BP-4341-01	TCGA-BP-4341	1	1589	1	1589			1	1589
TCGA-BP-4341-11	TCGA-BP-4341	1	1589	1	1589			1	1589
TCGA-BP-4342-01	TCGA-BP-4342	1	2256	1	2256			1	240
TCGA-BP-4342-11	TCGA-BP-4342	1	2256	1	2256			1	240
TCGA-BP-4343-01	TCGA-BP-4343	1	1912	1	1912			1	330
TCGA-BP-4343-11	TCGA-BP-4343	1	1912	1	1912			1	330
TCGA-BP-4344-01	TCGA-BP-4344	0	1666	0	1666			0	1666
TCGA-BP-4344-11	TCGA-BP-4344	0	1666	0	1666			0	1666
TCGA-BP-4345-01	TCGA-BP-4345	0	1516	0	1516			0	1516
TCGA-BP-4345-11	TCGA-BP-4345	0	1516	0	1516			0	1516
TCGA-BP-4346-01	TCGA-BP-4346	1	1493	0	1493			0	1493
TCGA-BP-4346-11	TCGA-BP-4346	1	1493	0	1493			0	1493
TCGA-BP-4347-01	TCGA-BP-4347	0	1367	0	1367			0	1367
TCGA-BP-4347-11	TCGA-BP-4347	0	1367	0	1367			0	1367
TCGA-BP-4349-01	TCGA-BP-4349	0	372	0	372			0	372
TCGA-BP-4349-11	TCGA-BP-4349	0	372	0	372			0	372
TCGA-BP-4351-01	TCGA-BP-4351	0	970	0	970			1	873
TCGA-BP-4351-11	TCGA-BP-4351	0	970	0	970			1	873
TCGA-BP-4352-01	TCGA-BP-4352	1	344	1	344			1	13
TCGA-BP-4352-11	TCGA-BP-4352	1	344	1	344			1	13
TCGA-BP-4353-01	TCGA-BP-4353	1	375	0	375			0	375
TCGA-BP-4353-11	TCGA-BP-4353	1	375	0	375			0	375
TCGA-BP-4354-01	TCGA-BP-4354	1	1034	1	1034			1	685
TCGA-BP-4354-11	TCGA-BP-4354	1	1034	1	1034			1	685
TCGA-BP-4355-01	TCGA-BP-4355	1	953		953			0	953
TCGA-BP-4355-11	TCGA-BP-4355	1	953		953			0	953
TCGA-BP-4756-01	TCGA-BP-4756	0	374	0	374			0	374
TCGA-BP-4756-11	TCGA-BP-4756	0	374	0	374			0	374
TCGA-BP-4758-01	TCGA-BP-4758	0	2208	0	2208			0	2208
TCGA-BP-4758-11	TCGA-BP-4758	0	2208	0	2208			0	2208
TCGA-BP-4759-01	TCGA-BP-4759	0	2372	0	2372			0	2372
TCGA-BP-4759-11	TCGA-BP-4759	0	2372	0	2372			0	2372
TCGA-BP-4760-01	TCGA-BP-4760	0	2361	0	2361			1	1457
TCGA-BP-4760-11	TCGA-BP-4760	0	2361	0	2361			1	1457
TCGA-BP-4761-01	TCGA-BP-4761	0	182	0	182			0	182
TCGA-BP-4761-11	TCGA-BP-4761	0	182	0	182			0	182
TCGA-BP-4762-01	TCGA-BP-4762	1	1343	0	1343			0	1343
TCGA-BP-4762-11	TCGA-BP-4762	1	1343	0	1343			0	1343
TCGA-BP-4763-01	TCGA-BP-4763	1	1270	0	1270			0	1270
TCGA-BP-4763-11	TCGA-BP-4763	1	1270	0	1270			0	1270
TCGA-BP-4765-01	TCGA-BP-4765	0	2184	0	2184			0	2184
TCGA-BP-4765-11	TCGA-BP-4765	0	2184	0	2184			0	2184
TCGA-BP-4766-01	TCGA-BP-4766	0	1462	0	1462			0	1462
TCGA-BP-4766-11	TCGA-BP-4766	0	1462	0	1462			0	1462
TCGA-BP-4768-01	TCGA-BP-4768	0	400	0	400			0	400
TCGA-BP-4768-11	TCGA-BP-4768	0	400	0	400			0	400
TCGA-BP-4769-01	TCGA-BP-4769	0	1876	0	1876			0	1876
TCGA-BP-4769-11	TCGA-BP-4769	0	1876	0	1876			0	1876
TCGA-BP-4770-01	TCGA-BP-4770	1	329	1	329			1	169
TCGA-BP-4770-11	TCGA-BP-4770	1	329	1	329			1	169
TCGA-BP-4771-01	TCGA-BP-4771	1	162	1	162			1	23
TCGA-BP-4771-11	TCGA-BP-4771	1	162	1	162			1	23
TCGA-BP-4774-01	TCGA-BP-4774	0	1885	0	1885			0	1885
TCGA-BP-4774-11	TCGA-BP-4774	0	1885	0	1885			0	1885
TCGA-BP-4775-01	TCGA-BP-4775	0	1843	0	1843			0	1843
TCGA-BP-4775-11	TCGA-BP-4775	0	1843	0	1843			0	1843
TCGA-BP-4776-01	TCGA-BP-4776	0	411	0	411			0	411
TCGA-BP-4776-11	TCGA-BP-4776	0	411	0	411			0	411
TCGA-BP-4777-01	TCGA-BP-4777	0	1731	0	1731			0	1731
TCGA-BP-4777-11	TCGA-BP-4777	0	1731	0	1731			0	1731
TCGA-BP-4781-01	TCGA-BP-4781	0	2080	0	2080			0	2080
TCGA-BP-4781-11	TCGA-BP-4781	0	2080	0	2080			0	2080
TCGA-BP-4782-01	TCGA-BP-4782	0	354	0	354			0	354
TCGA-BP-4782-11	TCGA-BP-4782	0	354	0	354			0	354
TCGA-BP-4784-01	TCGA-BP-4784	0	1854	0	1854			0	1854
TCGA-BP-4784-11	TCGA-BP-4784	0	1854	0	1854			0	1854
TCGA-BP-4787-01	TCGA-BP-4787	1	480	1	480			1	259
TCGA-BP-4787-11	TCGA-BP-4787	1	480	1	480			1	259
TCGA-BP-4789-01	TCGA-BP-4789	0	1489	0	1489			0	1489
TCGA-BP-4789-11	TCGA-BP-4789	0	1489	0	1489			0	1489
TCGA-BP-4790-01	TCGA-BP-4790	1	1111	0	1111			0	1111
TCGA-BP-4790-11	TCGA-BP-4790	1	1111	0	1111			0	1111
TCGA-BP-4795-01	TCGA-BP-4795	0	620	0	620			0	620
TCGA-BP-4795-11	TCGA-BP-4795	0	620	0	620			0	620
TCGA-BP-4797-01	TCGA-BP-4797	0	1107	0	1107			0	1107
TCGA-BP-4797-11	TCGA-BP-4797	0	1107	0	1107			0	1107
TCGA-BP-4798-01	TCGA-BP-4798	1	334	1	334			1	334
TCGA-BP-4798-11	TCGA-BP-4798	1	334	1	334			1	334
TCGA-BP-4799-01	TCGA-BP-4799	1	1133	1	1133			1	352
TCGA-BP-4799-11	TCGA-BP-4799	1	1133	1	1133			1	352
TCGA-BP-4801-01	TCGA-BP-4801	0	1124	0	1124			0	1124
TCGA-BP-4801-11	TCGA-BP-4801	0	1124	0	1124			0	1124
TCGA-BP-4803-01	TCGA-BP-4803	0	204	0	204			0	204
TCGA-BP-4803-11	TCGA-BP-4803	0	204	0	204			0	204
TCGA-BP-4804-01	TCGA-BP-4804	0	1459	0	1459			1	295
TCGA-BP-4804-11	TCGA-BP-4804	0	1459	0	1459			1	295
TCGA-BP-4807-01	TCGA-BP-4807	0	211	0	211			0	211
TCGA-BP-4807-11	TCGA-BP-4807	0	211	0	211			0	211
TCGA-BP-4959-01	TCGA-BP-4959	0	2660	0	2660			0	2660
TCGA-BP-4959-11	TCGA-BP-4959	0	2660	0	2660			0	2660
TCGA-BP-4960-01	TCGA-BP-4960	0	2172	0	2172			0	2172
TCGA-BP-4960-11	TCGA-BP-4960	0	2172	0	2172			0	2172
TCGA-BP-4961-01	TCGA-BP-4961	0	1935	0	1935			0	1935
TCGA-BP-4961-11	TCGA-BP-4961	0	1935	0	1935			0	1935
TCGA-BP-4962-01	TCGA-BP-4962	0	1785	0	1785			0	1785
TCGA-BP-4962-11	TCGA-BP-4962	0	1785	0	1785			0	1785
TCGA-BP-4963-01	TCGA-BP-4963	0	1834	0	1834			0	1834
TCGA-BP-4963-11	TCGA-BP-4963	0	1834	0	1834			0	1834
TCGA-BP-4964-01	TCGA-BP-4964	0	1862	0	1862			0	1862
TCGA-BP-4964-11	TCGA-BP-4964	0	1862	0	1862			0	1862
TCGA-BP-4965-01	TCGA-BP-4965	0	1871	0	1871			0	1871
TCGA-BP-4965-11	TCGA-BP-4965	0	1871	0	1871			0	1871
TCGA-BP-4967-01	TCGA-BP-4967	0	205	0	205			0	205
TCGA-BP-4967-11	TCGA-BP-4967	0	205	0	205			0	205
TCGA-BP-4968-01	TCGA-BP-4968	0	1746	0	1746			0	1746
TCGA-BP-4968-11	TCGA-BP-4968	0	1746	0	1746			0	1746
TCGA-BP-4969-01	TCGA-BP-4969	0	1794	0	1794			0	1794
TCGA-BP-4969-11	TCGA-BP-4969	0	1794	0	1794			0	1794
TCGA-BP-4970-01	TCGA-BP-4970	0	433	0	433			0	433
TCGA-BP-4970-11	TCGA-BP-4970	0	433	0	433			0	433
TCGA-BP-4971-01	TCGA-BP-4971	0	1487	0	1487			0	1487
TCGA-BP-4971-11	TCGA-BP-4971	0	1487	0	1487			0	1487
TCGA-BP-4972-01	TCGA-BP-4972	0	1502	0	1502			0	1502
TCGA-BP-4972-11	TCGA-BP-4972	0	1502	0	1502			0	1502
TCGA-BP-4973-01	TCGA-BP-4973	0	1384	0	1384			0	1384
TCGA-BP-4973-11	TCGA-BP-4973	0	1384	0	1384			0	1384
TCGA-BP-4974-01	TCGA-BP-4974	1	211	1	211			1	35
TCGA-BP-4974-11	TCGA-BP-4974	1	211	1	211			1	35
TCGA-BP-4975-01	TCGA-BP-4975	0	1433	0	1433			0	1433
TCGA-BP-4975-11	TCGA-BP-4975	0	1433	0	1433			0	1433
TCGA-BP-4976-01	TCGA-BP-4976	0	1632	0	1632			0	1632
TCGA-BP-4976-11	TCGA-BP-4976	0	1632	0	1632			0	1632
TCGA-BP-4977-01	TCGA-BP-4977	0	454	0	454			0	454
TCGA-BP-4977-11	TCGA-BP-4977	0	454	0	454			0	454
TCGA-BP-4981-01	TCGA-BP-4981	1	1097	0	1097			0	1097
TCGA-BP-4981-11	TCGA-BP-4981	1	1097	0	1097			0	1097
TCGA-BP-4982-01	TCGA-BP-4982	0	1014	0	1014			0	1014
TCGA-BP-4982-11	TCGA-BP-4982	0	1014	0	1014			0	1014
TCGA-BP-4983-01	TCGA-BP-4983	0	1413	0	1413			0	1413
TCGA-BP-4983-11	TCGA-BP-4983	0	1413	0	1413			0	1413
TCGA-BP-4985-01	TCGA-BP-4985	1	952	1	952			1	205
TCGA-BP-4985-11	TCGA-BP-4985	1	952	1	952			1	205
TCGA-BP-4986-01	TCGA-BP-4986	0	785	0	785			0	785
TCGA-BP-4986-11	TCGA-BP-4986	0	785	0	785			0	785
TCGA-BP-4987-01	TCGA-BP-4987	0	1124	0	1124			0	1124
TCGA-BP-4987-11	TCGA-BP-4987	0	1124	0	1124			0	1124
TCGA-BP-4988-01	TCGA-BP-4988	1	828	0	828			0	828
TCGA-BP-4988-11	TCGA-BP-4988	1	828	0	828			0	828
TCGA-BP-4989-01	TCGA-BP-4989	0	118	0	118			0	118
TCGA-BP-4989-11	TCGA-BP-4989	0	118	0	118			0	118
TCGA-BP-4991-01	TCGA-BP-4991	0	1413	0	1413			0	1413
TCGA-BP-4991-11	TCGA-BP-4991	0	1413	0	1413			0	1413
TCGA-BP-4992-01	TCGA-BP-4992	0	501	0	501			0	501
TCGA-BP-4992-11	TCGA-BP-4992	0	501	0	501			0	501
TCGA-BP-4993-01	TCGA-BP-4993	0	177	0	177			0	177
TCGA-BP-4993-11	TCGA-BP-4993	0	177	0	177			0	177
TCGA-BP-4994-01	TCGA-BP-4994	0	1308	0	1308			0	1308
TCGA-BP-4994-11	TCGA-BP-4994	0	1308	0	1308			0	1308
TCGA-BP-4995-01	TCGA-BP-4995	0	1371	0	1371			0	1371
TCGA-BP-4995-11	TCGA-BP-4995	0	1371	0	1371			0	1371
TCGA-BP-4998-01	TCGA-BP-4998	0	932	0	932			0	932
TCGA-BP-4998-11	TCGA-BP-4998	0	932	0	932			0	932
TCGA-BP-4999-01	TCGA-BP-4999	0	1266	0	1266			0	1266
TCGA-BP-4999-11	TCGA-BP-4999	0	1266	0	1266			0	1266
TCGA-BP-5000-01	TCGA-BP-5000	0	563	0	563			0	563
TCGA-BP-5000-11	TCGA-BP-5000	0	563	0	563			0	563
TCGA-BP-5001-01	TCGA-BP-5001	0	1177	0	1177			0	1177
TCGA-BP-5001-11	TCGA-BP-5001	0	1177	0	1177			0	1177
TCGA-BP-5004-01	TCGA-BP-5004	0	1126	0	1126			0	1126
TCGA-BP-5004-11	TCGA-BP-5004	0	1126	0	1126			0	1126
TCGA-BP-5006-01	TCGA-BP-5006	0	840	0	840			0	840
TCGA-BP-5006-11	TCGA-BP-5006	0	840	0	840			0	840
TCGA-BP-5007-01	TCGA-BP-5007	0	1140	0	1140			0	1140
TCGA-BP-5007-11	TCGA-BP-5007	0	1140	0	1140			0	1140
TCGA-BP-5008-01	TCGA-BP-5008	0	1071	0	1071			0	1071
TCGA-BP-5008-11	TCGA-BP-5008	0	1071	0	1071			0	1071
TCGA-BP-5009-01	TCGA-BP-5009	1	1092	1	1092			1	324
TCGA-BP-5009-11	TCGA-BP-5009	1	1092	1	1092			1	324
TCGA-BP-5010-01	TCGA-BP-5010	1	878	1	878			1	582
TCGA-BP-5010-11	TCGA-BP-5010	1	878	1	878			1	582
TCGA-BP-5168-01	TCGA-BP-5168	1	1463	0	1463			0	1463
TCGA-BP-5168-11	TCGA-BP-5168	1	1463	0	1463			0	1463
TCGA-BP-5169-01	TCGA-BP-5169	0	193	0	193			0	193
TCGA-BP-5169-11	TCGA-BP-5169	0	193	0	193			0	193
TCGA-BP-5170-01	TCGA-BP-5170	0	2412	0	2412			0	2412
TCGA-BP-5170-11	TCGA-BP-5170	0	2412	0	2412			0	2412
TCGA-BP-5173-01	TCGA-BP-5173	1	62	0	62			0	62
TCGA-BP-5173-11	TCGA-BP-5173	1	62	0	62			0	62
TCGA-BP-5174-01	TCGA-BP-5174	0	2257	0	2257			0	2257
TCGA-BP-5174-11	TCGA-BP-5174	0	2257	0	2257			0	2257
TCGA-BP-5175-01	TCGA-BP-5175	0	932	0	932			0	932
TCGA-BP-5175-11	TCGA-BP-5175	0	932	0	932			0	932
TCGA-BP-5176-01	TCGA-BP-5176	1	1590	0	1590			0	1590
TCGA-BP-5176-11	TCGA-BP-5176	1	1590	0	1590			0	1590
TCGA-BP-5177-01	TCGA-BP-5177	0	293	0	293			0	293
TCGA-BP-5177-11	TCGA-BP-5177	0	293	0	293			0	293
TCGA-BP-5178-01	TCGA-BP-5178	1	1912	1	1912			1	396
TCGA-BP-5178-11	TCGA-BP-5178	1	1912	1	1912			1	396
TCGA-BP-5180-01	TCGA-BP-5180	0	2263	0	2263			0	2263
TCGA-BP-5180-11	TCGA-BP-5180	0	2263	0	2263			0	2263
TCGA-BP-5181-01	TCGA-BP-5181	0	1495	0	1495			0	1495
TCGA-BP-5181-11	TCGA-BP-5181	0	1495	0	1495			0	1495
TCGA-BP-5182-01	TCGA-BP-5182	0	1165	0	1165			0	1165
TCGA-BP-5182-11	TCGA-BP-5182	0	1165	0	1165			0	1165
TCGA-BP-5183-01	TCGA-BP-5183	0	1291	0	1291			1	485
TCGA-BP-5183-11	TCGA-BP-5183	0	1291	0	1291			1	485
TCGA-BP-5184-01	TCGA-BP-5184	0	1133	0	1133			0	1133
TCGA-BP-5184-11	TCGA-BP-5184	0	1133	0	1133			0	1133
TCGA-BP-5185-01	TCGA-BP-5185	0	1132	0	1132			1	736
TCGA-BP-5185-11	TCGA-BP-5185	0	1132	0	1132			1	736
TCGA-BP-5186-01	TCGA-BP-5186	0	693	0	693			0	693
TCGA-BP-5186-11	TCGA-BP-5186	0	693	0	693			0	693
TCGA-BP-5187-01	TCGA-BP-5187	0	406	0	406			0	406
TCGA-BP-5187-11	TCGA-BP-5187	0	406	0	406			0	406
TCGA-BP-5189-01	TCGA-BP-5189	1	822	1	822			1	634
TCGA-BP-5189-11	TCGA-BP-5189	1	822	1	822			1	634
TCGA-BP-5190-01	TCGA-BP-5190	0	1011	0	1011			0	1011
TCGA-BP-5190-11	TCGA-BP-5190	0	1011	0	1011			0	1011
TCGA-BP-5191-01	TCGA-BP-5191	0	967	0	967			0	967
TCGA-BP-5191-11	TCGA-BP-5191	0	967	0	967			0	967
TCGA-BP-5192-01	TCGA-BP-5192	0	714	0	714			0	714
TCGA-BP-5192-11	TCGA-BP-5192	0	714	0	714			0	714
TCGA-BP-5194-01	TCGA-BP-5194	0	408	0	408			0	408
TCGA-BP-5194-11	TCGA-BP-5194	0	408	0	408			0	408
TCGA-BP-5195-01	TCGA-BP-5195	0	749	0	749			0	749
TCGA-BP-5195-11	TCGA-BP-5195	0	749	0	749			0	749
TCGA-BP-5196-01	TCGA-BP-5196	0	1018	0	1018			0	1018
TCGA-BP-5196-11	TCGA-BP-5196	0	1018	0	1018			0	1018
TCGA-BP-5198-01	TCGA-BP-5198	0	603	0	603			0	603
TCGA-BP-5198-11	TCGA-BP-5198	0	603	0	603			0	603
TCGA-BP-5199-01	TCGA-BP-5199	0	1355	0	1355			0	1355
TCGA-BP-5199-11	TCGA-BP-5199	0	1355	0	1355			0	1355
TCGA-BP-5200-01	TCGA-BP-5200	0	1063	0	1063			0	1063
TCGA-BP-5200-11	TCGA-BP-5200	0	1063	0	1063			0	1063
TCGA-BP-5201-01	TCGA-BP-5201	0	951	0	951			1
TCGA-BP-5201-11	TCGA-BP-5201	0	951	0	951			1
TCGA-BP-5202-01	TCGA-BP-5202	0	29	0	29			0	29
TCGA-BP-5202-11	TCGA-BP-5202	0	29	0	29			0	29
TCGA-CJ-4634-01	TCGA-CJ-4634	0	3498	0	3498	0	3498	0	3498
TCGA-CJ-4634-11	TCGA-CJ-4634	0	3498	0	3498	0	3498	0	3498
TCGA-CJ-4635-01	TCGA-CJ-4635	0	1416	0	1416			0	1416
TCGA-CJ-4635-11	TCGA-CJ-4635	0	1416	0	1416			0	1416
TCGA-CJ-4636-01	TCGA-CJ-4636	0	1924	0	1924			0	1924
TCGA-CJ-4636-11	TCGA-CJ-4636	0	1924	0	1924			0	1924
TCGA-CJ-4637-01	TCGA-CJ-4637	1	2227	1	2227			1	1821
TCGA-CJ-4637-11	TCGA-CJ-4637	1	2227	1	2227			1	1821
TCGA-CJ-4638-01	TCGA-CJ-4638	1	431	1	431			1	70
TCGA-CJ-4638-11	TCGA-CJ-4638	1	431	1	431			1	70
TCGA-CJ-4639-01	TCGA-CJ-4639	0	3229	0	3229	0	3229	0	3229
TCGA-CJ-4639-11	TCGA-CJ-4639	0	3229	0	3229	0	3229	0	3229
TCGA-CJ-4640-01	TCGA-CJ-4640	0	3480	0	3480	0	3480	0	3480
TCGA-CJ-4640-11	TCGA-CJ-4640	0	3480	0	3480	0	3480	0	3480
TCGA-CJ-4641-01	TCGA-CJ-4641	1	1661	1	1661			1
TCGA-CJ-4641-11	TCGA-CJ-4641	1	1661	1	1661			1
TCGA-CJ-4642-01	TCGA-CJ-4642	0	3205	0	3205	0	3205	0	3205
TCGA-CJ-4642-11	TCGA-CJ-4642	0	3205	0	3205	0	3205	0	3205
TCGA-CJ-4643-01	TCGA-CJ-4643	0	1793	0	1793			0	1793
TCGA-CJ-4643-11	TCGA-CJ-4643	0	1793	0	1793			0	1793
TCGA-CJ-4644-01	TCGA-CJ-4644	1	336	1	336			1	93
TCGA-CJ-4644-11	TCGA-CJ-4644	1	336	1	336			1	93
TCGA-CJ-4868-01	TCGA-CJ-4868	1	646	1	646			1	37
TCGA-CJ-4868-11	TCGA-CJ-4868	1	646	1	646			1	37
TCGA-CJ-4869-01	TCGA-CJ-4869	0	2554	0	2554			1	1754
TCGA-CJ-4869-11	TCGA-CJ-4869	0	2554	0	2554			1	1754
TCGA-CJ-4870-01	TCGA-CJ-4870	0	1498	0	1498			0	1498
TCGA-CJ-4870-11	TCGA-CJ-4870	0	1498	0	1498			0	1498
TCGA-CJ-4871-01	TCGA-CJ-4871	0	2423	0	2423			1	169
TCGA-CJ-4871-11	TCGA-CJ-4871	0	2423	0	2423			1	169
TCGA-CJ-4872-01	TCGA-CJ-4872	0	1435	0	1435			0	1435
TCGA-CJ-4872-11	TCGA-CJ-4872	0	1435	0	1435			0	1435
TCGA-CJ-4873-01	TCGA-CJ-4873	0	2259	0	2259			0	2259
TCGA-CJ-4873-11	TCGA-CJ-4873	0	2259	0	2259			0	2259
TCGA-CJ-4874-01	TCGA-CJ-4874	0	2283	0	2283			0	2283
TCGA-CJ-4874-11	TCGA-CJ-4874	0	2283	0	2283			0	2283
TCGA-CJ-4875-01	TCGA-CJ-4875	1	3554	1	3554			1	531
TCGA-CJ-4875-11	TCGA-CJ-4875	1	3554	1	3554			1	531
TCGA-CJ-4876-01	TCGA-CJ-4876	0	1955	0	1955			0	1955
TCGA-CJ-4876-11	TCGA-CJ-4876	0	1955	0	1955			0	1955
TCGA-CJ-4878-01	TCGA-CJ-4878	0	2186	0	2186			0	2186
TCGA-CJ-4878-11	TCGA-CJ-4878	0	2186	0	2186			0	2186
TCGA-CJ-4881-01	TCGA-CJ-4881	0	2014	0	2014			1	1881
TCGA-CJ-4881-11	TCGA-CJ-4881	0	2014	0	2014			1	1881
TCGA-CJ-4882-01	TCGA-CJ-4882	0	1883	0	1883			0	1883
TCGA-CJ-4882-11	TCGA-CJ-4882	0	1883	0	1883			0	1883
TCGA-CJ-4884-01	TCGA-CJ-4884	0	1759	0	1759			0	1759
TCGA-CJ-4884-11	TCGA-CJ-4884	0	1759	0	1759			0	1759
TCGA-CJ-4885-01	TCGA-CJ-4885	0	3451	0	3451			1	2041
TCGA-CJ-4885-11	TCGA-CJ-4885	0	3451	0	3451			1	2041
TCGA-CJ-4886-01	TCGA-CJ-4886	0	1952	0	1952			0	1952
TCGA-CJ-4886-11	TCGA-CJ-4886	0	1952	0	1952			0	1952
TCGA-CJ-4887-01	TCGA-CJ-4887	1	932	1	932			1	322
TCGA-CJ-4887-11	TCGA-CJ-4887	1	932	1	932			1	322
TCGA-CJ-4888-01	TCGA-CJ-4888	1	1567	1	1567			1	608
TCGA-CJ-4888-11	TCGA-CJ-4888	1	1567	1	1567			1	608
TCGA-CJ-4889-01	TCGA-CJ-4889	0	1946	0	1946			0	1946
TCGA-CJ-4889-11	TCGA-CJ-4889	0	1946	0	1946			0	1946
TCGA-CJ-4890-01	TCGA-CJ-4890	0	3519	0	3519			1	70
TCGA-CJ-4890-11	TCGA-CJ-4890	0	3519	0	3519			1	70
TCGA-CJ-4891-01	TCGA-CJ-4891	1	819	0	819			0	819
TCGA-CJ-4891-11	TCGA-CJ-4891	1	819	0	819			0	819
TCGA-CJ-4892-01	TCGA-CJ-4892	0	1521	0	1521			0	1521
TCGA-CJ-4892-11	TCGA-CJ-4892	0	1521	0	1521			0	1521
TCGA-CJ-4893-01	TCGA-CJ-4893	0	750	0	750			0	750
TCGA-CJ-4893-11	TCGA-CJ-4893	0	750	0	750			0	750
TCGA-CJ-4894-01	TCGA-CJ-4894	1	841	1	841			1	158
TCGA-CJ-4894-11	TCGA-CJ-4894	1	841	1	841			1	158
TCGA-CJ-4895-01	TCGA-CJ-4895	1	1200	1	1200			1	61
TCGA-CJ-4895-11	TCGA-CJ-4895	1	1200	1	1200			1	61
TCGA-CJ-4897-01	TCGA-CJ-4897	0	3341	0	3341	1	1423	1	1423
TCGA-CJ-4897-11	TCGA-CJ-4897	0	3341	0	3341	1	1423	1	1423
TCGA-CJ-4899-01	TCGA-CJ-4899	0	1528	0	1528			0	1528
TCGA-CJ-4899-11	TCGA-CJ-4899	0	1528	0	1528			0	1528
TCGA-CJ-4900-01	TCGA-CJ-4900	1	1714	1	1714			1	1714
TCGA-CJ-4900-11	TCGA-CJ-4900	1	1714	1	1714			1	1714
TCGA-CJ-4901-01	TCGA-CJ-4901	0	1450	0	1450			0	1450
TCGA-CJ-4901-11	TCGA-CJ-4901	0	1450	0	1450			0	1450
TCGA-CJ-4902-01	TCGA-CJ-4902	0	1520	0	1520			0	1520
TCGA-CJ-4902-11	TCGA-CJ-4902	0	1520	0	1520			0	1520
TCGA-CJ-4903-01	TCGA-CJ-4903	0	1560	0	1560			0	1560
TCGA-CJ-4903-11	TCGA-CJ-4903	0	1560	0	1560			0	1560
TCGA-CJ-4904-01	TCGA-CJ-4904	0	3302	0	3302			1	278
TCGA-CJ-4904-11	TCGA-CJ-4904	0	3302	0	3302			1	278
TCGA-CJ-4905-01	TCGA-CJ-4905	0	1496	0	1496			0	1496
TCGA-CJ-4905-11	TCGA-CJ-4905	0	1496	0	1496			0	1496
TCGA-CJ-4907-01	TCGA-CJ-4907	0	1499	0	1499			0	1499
TCGA-CJ-4907-11	TCGA-CJ-4907	0	1499	0	1499			0	1499
TCGA-CJ-4908-01	TCGA-CJ-4908	0	1531	0	1531			0	1531
TCGA-CJ-4908-11	TCGA-CJ-4908	0	1531	0	1531			0	1531
TCGA-CJ-4912-01	TCGA-CJ-4912	0	1657	0	1657			0	1657
TCGA-CJ-4912-11	TCGA-CJ-4912	0	1657	0	1657			0	1657
TCGA-CJ-4913-01	TCGA-CJ-4913	1	1173	1	1173			1	538
TCGA-CJ-4913-11	TCGA-CJ-4913	1	1173	1	1173			1	538
TCGA-CJ-4916-01	TCGA-CJ-4916	0	1373	0	1373			0	1373
TCGA-CJ-4916-11	TCGA-CJ-4916	0	1373	0	1373			0	1373
TCGA-CJ-4918-01	TCGA-CJ-4918	1	93	1	93			1	33
TCGA-CJ-4918-11	TCGA-CJ-4918	1	93	1	93			1	33
TCGA-CJ-4920-01	TCGA-CJ-4920	1	139	0	139			0	139
TCGA-CJ-4920-11	TCGA-CJ-4920	1	139	0	139			0	139
TCGA-CJ-4923-01	TCGA-CJ-4923	1	572	1	572			1	25
TCGA-CJ-4923-11	TCGA-CJ-4923	1	572	1	572			1	25
TCGA-CJ-5671-01	TCGA-CJ-5671	0	3987	0	3987	0	3987	0	3987
TCGA-CJ-5672-01	TCGA-CJ-5672	1	2190	0	2190			0	2190
TCGA-CJ-5672-11	TCGA-CJ-5672	1	2190	0	2190			0	2190
TCGA-CJ-5675-01	TCGA-CJ-5675	0	3936	0	3936	1	900	1	900
TCGA-CJ-5676-01	TCGA-CJ-5676	0	4067	0	4067	1	2219	1	2219
TCGA-CJ-5676-11	TCGA-CJ-5676	0	4067	0	4067	1	2219	1	2219
TCGA-CJ-5677-01	TCGA-CJ-5677	1	782	1	782			1	288
TCGA-CJ-5677-11	TCGA-CJ-5677	1	782	1	782			1	288
TCGA-CJ-5678-01	TCGA-CJ-5678	1	574	1	574			1	399
TCGA-CJ-5678-11	TCGA-CJ-5678	1	574	1	574			1	399
TCGA-CJ-5679-01	TCGA-CJ-5679	1	679	1	679			1	595
TCGA-CJ-5679-11	TCGA-CJ-5679	1	679	1	679			1	595
TCGA-CJ-5680-01	TCGA-CJ-5680	1	768	1	768			1	153
TCGA-CJ-5680-11	TCGA-CJ-5680	1	768	1	768			1	153
TCGA-CJ-5681-01	TCGA-CJ-5681	1	552	1	552			1	17
TCGA-CJ-5681-11	TCGA-CJ-5681	1	552	1	552			1	17
TCGA-CJ-5682-01	TCGA-CJ-5682	0	3736	0	3736			1	55
TCGA-CJ-5683-01	TCGA-CJ-5683	0	1889	0	1889			0	1889
TCGA-CJ-5684-01	TCGA-CJ-5684	0	2231	0	2231			0	2231
TCGA-CJ-5686-01	TCGA-CJ-5686	0	2038	0	2038			0	2038
TCGA-CJ-5689-01	TCGA-CJ-5689	1	1620	0	1620			0	1620
TCGA-CJ-5689-11	TCGA-CJ-5689	1	1620	0	1620			0	1620
TCGA-CJ-6027-01	TCGA-CJ-6027	1	3615	0	3615	0	3615	0	3615
TCGA-CJ-6028-01	TCGA-CJ-6028	1	1625	1	1625			1	137
TCGA-CJ-6030-01	TCGA-CJ-6030	1	2299	0	2299			0	2299
TCGA-CJ-6030-11	TCGA-CJ-6030	1	2299	0	2299			0	2299
TCGA-CJ-6031-01	TCGA-CJ-6031	0	1906	0	1906			0	1906
TCGA-CJ-6032-01	TCGA-CJ-6032	0	3639	0	3639	0	3639	0	3639
TCGA-CJ-6033-01	TCGA-CJ-6033	1	224	1	224			1	144
TCGA-CJ-6033-11	TCGA-CJ-6033	1	224	1	224			1	144
TCGA-CW-5580-01	TCGA-CW-5580	1	1964		1964			0	1964
TCGA-CW-5580-11	TCGA-CW-5580	1	1964		1964			0	1964
TCGA-CW-5581-01	TCGA-CW-5581	0	2799	0	2799			0	2799
TCGA-CW-5581-11	TCGA-CW-5581	0	2799	0	2799			0	2799
TCGA-CW-5583-01	TCGA-CW-5583	0	2489	0	2489			0	2489
TCGA-CW-5584-01	TCGA-CW-5584	1	164		164			1	102
TCGA-CW-5584-11	TCGA-CW-5584	1	164		164			1	102
TCGA-CW-5585-01	TCGA-CW-5585	0	2609	0	2609			0	2609
TCGA-CW-5585-11	TCGA-CW-5585	0	2609	0	2609			0	2609
TCGA-CW-5587-01	TCGA-CW-5587	0	2226	0	2226			1	2003
TCGA-CW-5587-11	TCGA-CW-5587	0	2226	0	2226			1	2003
TCGA-CW-5588-01	TCGA-CW-5588	0	2017	0	2017			0	2017
TCGA-CW-5589-01	TCGA-CW-5589	0	2378	0	2378			0	2378
TCGA-CW-5589-11	TCGA-CW-5589	0	2378	0	2378			0	2378
TCGA-CW-5590-01	TCGA-CW-5590	1	1075		1075			1	672
TCGA-CW-5591-01	TCGA-CW-5591	0	2271	0	2271			0	2271
TCGA-CW-5591-11	TCGA-CW-5591	0	2271	0	2271			0	2271
TCGA-CW-6087-01	TCGA-CW-6087	1	41	0	41			0	41
TCGA-CW-6087-11	TCGA-CW-6087	1	41	0	41			0	41
TCGA-CW-6088-01	TCGA-CW-6088	0	3222	0	3222			0	3222
TCGA-CW-6088-11	TCGA-CW-6088	0	3222	0	3222			0	3222
TCGA-CW-6090-01	TCGA-CW-6090	0	2552	0	2552			1	2780
TCGA-CW-6090-11	TCGA-CW-6090	0	2552	0	2552			1	2780
TCGA-CW-6093-01	TCGA-CW-6093	0	3146	0	3146			0	3146
TCGA-CW-6097-01	TCGA-CW-6097	1	571	1	571			1	457
TCGA-CZ-4853-01	TCGA-CZ-4853	0	774	0	774			0	774
TCGA-CZ-4853-11	TCGA-CZ-4853	0	774	0	774			0	774
TCGA-CZ-4854-01	TCGA-CZ-4854	1	1404	0	1404			0	1404
TCGA-CZ-4854-11	TCGA-CZ-4854	1	1404	0	1404			0	1404
TCGA-CZ-4856-01	TCGA-CZ-4856	0	18	0	18			0	18
TCGA-CZ-4856-11	TCGA-CZ-4856	0	18	0	18			0	18
TCGA-CZ-4857-01	TCGA-CZ-4857	1	1432	1	1432			1	188
TCGA-CZ-4857-11	TCGA-CZ-4857	1	1432	1	1432			1	188
TCGA-CZ-4858-01	TCGA-CZ-4858	1	2105	1	2105			1	597
TCGA-CZ-4858-11	TCGA-CZ-4858	1	2105	1	2105			1	597
TCGA-CZ-4859-01	TCGA-CZ-4859	0	1787	0	1787			0	1787
TCGA-CZ-4859-11	TCGA-CZ-4859	0	1787	0	1787			0	1787
TCGA-CZ-4860-01	TCGA-CZ-4860	1	206	1	206			1	206
TCGA-CZ-4860-11	TCGA-CZ-4860	1	206	1	206			1	206
TCGA-CZ-4861-01	TCGA-CZ-4861	1	446	1	446			1	446
TCGA-CZ-4861-11	TCGA-CZ-4861	1	446	1	446			1	446
TCGA-CZ-4862-01	TCGA-CZ-4862	0	3271	0	3271			0	3271
TCGA-CZ-4862-11	TCGA-CZ-4862	0	3271	0	3271			0	3271
TCGA-CZ-4863-01	TCGA-CZ-4863	0	1928	0	1928			0	1928
TCGA-CZ-4863-11	TCGA-CZ-4863	0	1928	0	1928			0	1928
TCGA-CZ-4864-01	TCGA-CZ-4864	1	2830	0	2830			0	2830
TCGA-CZ-4864-11	TCGA-CZ-4864	1	2830	0	2830			0	2830
TCGA-CZ-4865-01	TCGA-CZ-4865	1	166	0	166			0	166
TCGA-CZ-4865-11	TCGA-CZ-4865	1	166	0	166			0	166
TCGA-CZ-4866-01	TCGA-CZ-4866	0	3267	0	3267			0	3267
TCGA-CZ-4866-11	TCGA-CZ-4866	0	3267	0	3267			0	3267
TCGA-CZ-5451-01	TCGA-CZ-5451	0	1929	0	1929			0	1929
TCGA-CZ-5451-11	TCGA-CZ-5451	0	1929	0	1929			0	1929
TCGA-CZ-5452-01	TCGA-CZ-5452	0	1789	0	1789			0	1789
TCGA-CZ-5452-11	TCGA-CZ-5452	0	1789	0	1789			0	1789
TCGA-CZ-5453-01	TCGA-CZ-5453	1	2419		2419			0	2419
TCGA-CZ-5453-11	TCGA-CZ-5453	1	2419		2419			0	2419
TCGA-CZ-5454-01	TCGA-CZ-5454	1	722	1	722			1	423
TCGA-CZ-5454-11	TCGA-CZ-5454	1	722	1	722			1	423
TCGA-CZ-5455-01	TCGA-CZ-5455	1	561	1	561			1	561
TCGA-CZ-5455-11	TCGA-CZ-5455	1	561	1	561			1	561
TCGA-CZ-5456-01	TCGA-CZ-5456	0	2422	0	2422			1	951
TCGA-CZ-5456-11	TCGA-CZ-5456	0	2422	0	2422			1	951
TCGA-CZ-5457-01	TCGA-CZ-5457	0	2754	0	2754			1	174
TCGA-CZ-5457-11	TCGA-CZ-5457	0	2754	0	2754			1	174
TCGA-CZ-5458-01	TCGA-CZ-5458	0	2789	0	2789			0	2789
TCGA-CZ-5458-11	TCGA-CZ-5458	0	2789	0	2789			0	2789
TCGA-CZ-5459-01	TCGA-CZ-5459	0	1683	0	1683			0	1683
TCGA-CZ-5459-11	TCGA-CZ-5459	0	1683	0	1683			0	1683
TCGA-CZ-5460-01	TCGA-CZ-5460	0	2873	0	2873			0	2873
TCGA-CZ-5460-11	TCGA-CZ-5460	0	2873	0	2873			0	2873
TCGA-CZ-5461-01	TCGA-CZ-5461	1	330	1	330			1	48
TCGA-CZ-5461-11	TCGA-CZ-5461	1	330	1	330			1	48
TCGA-CZ-5462-01	TCGA-CZ-5462	1	311	1	311			1	311
TCGA-CZ-5462-11	TCGA-CZ-5462	1	311	1	311			1	311
TCGA-CZ-5463-01	TCGA-CZ-5463	0	662	0	662			0	662
TCGA-CZ-5463-11	TCGA-CZ-5463	0	662	0	662			0	662
TCGA-CZ-5464-01	TCGA-CZ-5464	0	2128	0	2128			0	2128
TCGA-CZ-5464-11	TCGA-CZ-5464	0	2128	0	2128			0	2128
TCGA-CZ-5465-01	TCGA-CZ-5465	1	2564	0	2564			0	2564
TCGA-CZ-5465-11	TCGA-CZ-5465	1	2564	0	2564			0	2564
TCGA-CZ-5466-01	TCGA-CZ-5466	0	685	0	685			0	685
TCGA-CZ-5466-11	TCGA-CZ-5466	0	685	0	685			0	685
TCGA-CZ-5467-01	TCGA-CZ-5467	1	73	1	73			1	62
TCGA-CZ-5467-11	TCGA-CZ-5467	1	73	1	73			1	62
TCGA-CZ-5468-01	TCGA-CZ-5468	1	59	1	59			1	59
TCGA-CZ-5468-11	TCGA-CZ-5468	1	59	1	59			1	59
TCGA-CZ-5469-01	TCGA-CZ-5469	1	946	1	946			1	110
TCGA-CZ-5469-11	TCGA-CZ-5469	1	946	1	946			1	110
TCGA-CZ-5470-01	TCGA-CZ-5470	0	386	0	386			0	386
TCGA-CZ-5470-11	TCGA-CZ-5470	0	386	0	386			0	386
TCGA-CZ-5982-01	TCGA-CZ-5982	0	2439	0	2439			0	2439
TCGA-CZ-5982-11	TCGA-CZ-5982	0	2439	0	2439			0	2439
TCGA-CZ-5984-01	TCGA-CZ-5984	0	2067	0	2067			0	2067
TCGA-CZ-5984-11	TCGA-CZ-5984	0	2067	0	2067			0	2067
TCGA-CZ-5985-01	TCGA-CZ-5985	0	1997	0	1997			0	1997
TCGA-CZ-5985-11	TCGA-CZ-5985	0	1997	0	1997			0	1997
TCGA-CZ-5986-01	TCGA-CZ-5986	0	373	0	373			0	373
TCGA-CZ-5986-11	TCGA-CZ-5986	0	373	0	373			0	373
TCGA-CZ-5987-01	TCGA-CZ-5987	1	445	1	445			1	377
TCGA-CZ-5987-11	TCGA-CZ-5987	1	445	1	445			1	377
TCGA-CZ-5988-01	TCGA-CZ-5988	0	693	0	693			0	693
TCGA-CZ-5988-11	TCGA-CZ-5988	0	693	0	693			0	693
TCGA-CZ-5989-01	TCGA-CZ-5989	0	1905	0	1905			0	1905
TCGA-CZ-5989-11	TCGA-CZ-5989	0	1905	0	1905			0	1905
TCGA-DV-5565-01	TCGA-DV-5565	0	1329	0	1329			0	1329
TCGA-DV-5566-01	TCGA-DV-5566	0	1398	0	1398			0	1398
TCGA-DV-5567-01	TCGA-DV-5567	0	2004	0	2004	1	2004	1	2004
TCGA-DV-5568-01	TCGA-DV-5568	0	370	0	370			0	370
TCGA-DV-5569-01	TCGA-DV-5569	0	355	0	355			0	355
TCGA-DV-5573-01	TCGA-DV-5573	0	1130	0	1130			0	1130
TCGA-DV-5574-01	TCGA-DV-5574	0	2016	0	2016	1	357	1	357
TCGA-DV-5575-01	TCGA-DV-5575	0	1729	0	1729			0	1729
TCGA-DV-5576-01	TCGA-DV-5576	1	727	1	727			1	727
TCGA-DV-A4VX-01	TCGA-DV-A4VX	1	1626	1	1626			1	1626
TCGA-DV-A4VZ-01	TCGA-DV-A4VZ	0	365	0	365	0	365	0	365
TCGA-DV-A4W0-05	TCGA-DV-A4W0	0	2470	0	2470			1	2008
TCGA-DV-A4W0-01	TCGA-DV-A4W0	0	2470	0	2470			1	2008
TCGA-EU-5904-01	TCGA-EU-5904	0	551	0	551			0	551
TCGA-EU-5905-01	TCGA-EU-5905	0	119	0	119			0	119
TCGA-EU-5906-01	TCGA-EU-5906	0	206	0	206			0	206
TCGA-EU-5907-01	TCGA-EU-5907	0	127	0	127			0	127
TCGA-G6-A5PC-01	TCGA-G6-A5PC	1	242	1	242			1	242
TCGA-G6-A8L6-01	TCGA-G6-A8L6	1	313	1	313			1	304
TCGA-G6-A8L7-01	TCGA-G6-A8L7	0	2133	0	2133	0	2133	0	2133
TCGA-G6-A8L8-01	TCGA-G6-A8L8	1	1091	0	1091	0	1091	0	1091
TCGA-GK-A6C7-01	TCGA-GK-A6C7	0	61	0	61	0	61	0	61
TCGA-MM-A563-01	TCGA-MM-A563	0	591	0	591	0	591	0	591
TCGA-MM-A564-01	TCGA-MM-A564	0	607	0	607	0	607	0	607
TCGA-MM-A84U-01	TCGA-MM-A84U	0	700	0	700	0	700	0	700
TCGA-MW-A4EC-01	TCGA-MW-A4EC	0	498	0	498	0	498	0	498
TCGA-T7-A92I-01	TCGA-T7-A92I	0	356	0	356	0	356	0	356
